# Supplementary material for: Alleviation of a polyglucosan storage disorder by enhancement of autophagic glycogen catabolism
Source: EMBO Mol Med. 2021 Sep 6;13(10):e14554. doi: 10.15252/emmm.202114554 (PMC8495453; doi:10.15252/emmm.202114554)
Supplement: Supplementary file 3 — Dataset EV1 [file EMMM-13-e14554-s001.xlsx]

## Sheet: APBD vs HC (-)48h
found to be significant by Volcano plot	p-value	LFQ ratio APBD/ HC	Fasta headers	LFQ intensity APBD-85(-)-48h	LFQ intensity APBD-89(-)-48h	LFQ intensity APBD-90(-)-48h	LFQ intensity HC-0730(-)-48h	LFQ intensity HC-0878(-)-48h	LFQ intensity HC-1016(-)-48h		-LOG(P-value)	log Difference APBD/ HC
+	0.0152621	3.14199	sp|O00115|DNS2A_HUMAN Deoxyribonuclease-2-alpha OS=Homo sapiens OX=9606 GN=DNASE2 PE=1 SV=2	25.3071	26.0215	24.9926	23.8916	24.1943	23.2802		1.81638	1.65168
+	0.00197829	0.694618	sp|O00116|ADAS_HUMAN Alkyldihydroxyacetonephosphate synthase, peroxisomal OS=Homo sapiens OX=9606 GN=AGPS PE=1 SV=1	27.6934	27.5863	27.704	28.2635	28.0627	28.2346		2.70371	-0.525709
+	0.00168908	3.99767	sp|O00399|DCTN6_HUMAN Dynactin subunit 6 OS=Homo sapiens OX=9606 GN=DCTN6 PE=1 SV=1	25.648	25.4024	24.758	23.2458	23.246	23.3191		2.77235	1.99916
+	0.0194796	3.19054	sp|O14841|OPLA_HUMAN 5-oxoprolinase OS=Homo sapiens OX=9606 GN=OPLAH PE=1 SV=3	23.8261	25.1118	24.5132	22.8323	23.2167	22.3806		1.71042	1.6738
+	0.00972609	1.69417	sp|O14972|VP26C_HUMAN Vacuolar protein sorting-associated protein 26C OS=Homo sapiens OX=9606 GN=VPS26C PE=1 SV=1	24.3467	24.816	24.6241	23.6531	23.9174	23.9345		2.01206	0.76058
+	0.0106013	2.51996	sp|O15067|PUR4_HUMAN Phosphoribosylformylglycinamidine synthase OS=Homo sapiens OX=9606 GN=PFAS PE=1 SV=4	27.3117	26.9417	26.5935	25.8891	25.7529	25.2047		1.97464	1.3334
+	0.0159259	3.50065	sp|O43504|LTOR5_HUMAN Ragulator complex protein LAMTOR5 OS=Homo sapiens OX=9606 GN=LAMTOR5 PE=1 SV=1	25.5366	24.8954	24.8962	22.5332	23.5185	23.8536		1.7979	1.80762
+	0.00165388	1.62335	sp|O43670|ZN207_HUMAN BUB3-interacting and GLEBS motif-containing protein ZNF207 OS=Homo sapiens OX=9606 GN=ZNF207 PE=1 SV=1	25.3361	25.403	25.1265	24.5282	24.6662	24.5743		2.7815	0.698978
+	0.00530066	0.609535	sp|O60831|PRAF2_HUMAN PRA1 family protein 2 OS=Homo sapiens OX=9606 GN=PRAF2 PE=1 SV=1	26.7094	26.8808	26.8737	27.3109	27.5914	27.7043		2.27567	-0.714218
+	0.00598495	0.180798	sp|O75251|NDUS7_HUMAN NADH dehydrogenase [ubiquinone] iron-sulfur protein 7, mitochondrial OS=Homo sapiens OX=9606 GN=NDUFS7 PE=1 SV=3;sp|Q0BSK3|NUOB_GRABC NADH-quinone oxidoreductase subunit B OS=Granulibacter bethesdensis (strain ATCC BAA-1260 / CGDNIH1)	23.4778	23.2581	23.2023	26.2203	24.8691	26.2515		2.22294	-2.46755
+	0.00269527	0.655809	sp|O75396|SC22B_HUMAN Vesicle-trafficking protein SEC22b OS=Homo sapiens OX=9606 GN=SEC22B PE=1 SV=4	30.1946	30.0241	30.0611	30.5576	30.7334	30.8148		2.5694	-0.608653
+	0.000290817	1.32254	sp|O75436|VP26A_HUMAN Vacuolar protein sorting-associated protein 26A OS=Homo sapiens OX=9606 GN=VPS26A PE=1 SV=2	28.5863	28.6438	28.6503	28.2767	28.1861	28.2076		3.53638	0.403308
+	0.00130635	1.79932	sp|O94903|PLPHP_HUMAN Pyridoxal phosphate homeostasis protein OS=Homo sapiens OX=9606 GN=PLPBP PE=1 SV=1;sp|Q9Z2Y8|PLPHP_MOUSE Pyridoxal phosphate homeostasis protein OS=Mus musculus OX=10090 GN=Plpbp PE=1 SV=1	26.2315	26.1453	26.1765	25.3089	25.527	25.1752		2.88394	0.847449
+	0.000936049	0.136916	sp|O95298|NDUC2_HUMAN NADH dehydrogenase [ubiquinone] 1 subunit C2 OS=Homo sapiens OX=9606 GN=NDUFC2 PE=1 SV=1	22.7441	23.6989	22.7001	25.8976	25.8715	25.9799		3.0287	-2.86864
+	0.0156011	1.97231	sp|O95319|CELF2_HUMAN CUGBP Elav-like family member 2 OS=Homo sapiens OX=9606 GN=CELF2 PE=1 SV=1;sp|Q7ZXE2|CELF2_XENLA CUGBP Elav-like family member 2 OS=Xenopus laevis OX=8355 GN=celf2 PE=1 SV=1	25.4847	26.1977	25.8044	24.964	24.9891	24.5941		1.80684	0.979888
+	6.98018e-05	1.36433	sp|O95433|AHSA1_HUMAN Activator of 90 kDa heat shock protein ATPase homolog 1 OS=Homo sapiens OX=9606 GN=AHSA1 PE=1 SV=1	27.5831	27.6204	27.6354	27.1726	27.197	27.1247		4.15613	0.448188
+	0.00418113	0.603695	sp|O95816|BAG2_HUMAN BAG family molecular chaperone regulator 2 OS=Homo sapiens OX=9606 GN=BAG2 PE=1 SV=1	28.3204	28.3057	28.2036	29.1636	29.077	28.7735		2.37871	-0.728109
+	0.00765863	6.66085	sp|P00325|ADH1B_HUMAN All-trans-retinol dehydrogenase [NAD(+)] ADH1B OS=Homo sapiens OX=9606 GN=ADH1B PE=1 SV=2;sp|P07327|ADH1A_HUMAN Alcohol;sp|P14139|ADH1B_PAPHA All-trans-retinol dehydrogenase [NAD(+)] ADH1B OS=Papio hamadryas OX=9557 GN=ADH1B PE=2 SV=2	31.2884	32.1366	31.4317	28.0398	28.8927	29.717		2.11585	2.73571
+	0.0232062	6.09275	sp|P02649|APOE_HUMAN Apolipoprotein E OS=Homo sapiens OX=9606 GN=APOE PE=1 SV=1;sp|Q9GJU3|APOE_PANTR Apolipoprotein E OS=Pan troglodytes OX=9598 GN=APOE PE=3 SV=1	26.9384	27.2576	25.0581	23.3703	23.8458	24.2169		1.6344	2.60709
+	0.0046237	1.71742	sp|P04424|ARLY_HUMAN Argininosuccinate lyase OS=Homo sapiens OX=9606 GN=ASL PE=1 SV=4	28.0113	27.9151	28.2149	27.4427	27.0829	27.275		2.33501	0.780245
+	0.00550045	0.455543	sp|P04439|HLAA_HUMAN HLA class I histocompatibility antigen, A alpha chain OS=Homo sapiens OX=9606 GN=HLA-A PE=1 SV=2	29.6761	29.5069	29.9097	30.8168	31.1375	30.5415		2.2596	-1.13434
+	0.00949905	1.87357	sp|P06241|FYN_HUMAN Tyrosine-protein kinase Fyn OS=Homo sapiens OX=9606 GN=FYN PE=1 SV=3	24.576	24.4202	24.432	23.6098	23.228	23.8731		2.02232	0.905789
+	0.0135992	0.418813	sp|A6NMY6|AXA2L_HUMAN Putative annexin A2-like protein OS=Homo sapiens OX=9606 GN=ANXA2P2 PE=5 SV=2;sp|P04272|ANXA2_BOVIN Annexin A2 OS=Bos taurus OX=9913 GN=ANXA2 PE=1 SV=2;sp|P07;sp|P07355|ANXA2_HUMAN Annexin A2 OS=Homo sapiens OX=9606 GN=ANXA2 PE=1 SV=2	33.0425	32.5655	33.0362	33.9006	33.8677	34.6428		1.86649	-1.25562
+	0.00363587	1.74446	sp|P09429|HMGB1_HUMAN High mobility group protein B1 OS=Homo s;sp|P10103|HMGB1_BOVIN High mobility group protein B1 OS=Bos taurus OX=9913 GN=HMGB1 PE=1 SV=3;sp|P63159|HMGB1_RAT High mobility group protein B1 OS=Rattus norvegicus OX=10116 GN=Hmgb1 PE=1 SV=2	30.1841	30.5924	30.4083	29.6674	29.6305	29.4786		2.43939	0.802781
+	0.00914175	0.486381	sp|P07214|SPRC_MOUSE SPARC OS=Mus musculus OX=10090 GN=Sparc PE=1 SV=1;sp|P09486|SPRC_HUMAN SPARC OS=Homo sapiens OX=9606 GN=SPARC PE=1 SV=1	27.1989	26.7585	27.5128	28.2318	28.2074	28.1505		2.03897	-1.03984
+	0.00128425	0.718086	sp|P10301|RRAS_HUMAN Ras-related protein R-Ras OS=Homo sapiens OX=9606 GN=RRAS PE=1 SV=1;sp|P10833|RRAS_MOUSE Ras-related protein R-Ras OS=Mus musculus OX=10090 GN=Rras PE=1 SV=1	28.793	28.9466	28.8775	29.4168	29.3527	29.281		2.89135	-0.47777
+	0.00339043	11.3977	sp|P10412|H14_HUMAN Histone H1.4 OS=Homo sapiens OX=9606 GN=H1-4 PE=1 SV=2;sp|P15864|H12_MOUSE Histone H1.2 OS=Mus musculus OX=10090 GN=H1-2 PE=1 SV=2;sp|P43277|H13_MOUSE Histone H1.3 OS=Mus musculus OX=10090 GN=H1-3 PE=1 SV=2	26.2818	27.3137	27.7725	24.3096	23.1848	23.3416		2.46975	3.51067
+	0.00217725	0.552099	sp|P11234|RALB_HUMAN Ras-related protein Ral-B OS=Homo sapiens OX=9606 GN=RALB PE=1 SV=1	27.9518	28.2209	27.9749	28.8911	29.0634	28.7641		2.66209	-0.857
+	0.0021328	1.48464	sp|P12955|PEPD_HUMAN Xaa-Pro dipeptidase OS=Homo sapiens OX=9606 GN=PEPD PE=1 SV=3	30.021	30.2772	30.0723	29.5385	29.5935	29.5282		2.67105	0.570113
+	0.000230339	0.329593	sp|P13611|CSPG2_HUMAN Versican core protein OS=Homo sapiens OX=9606 GN=VCAN PE=1 SV=3;sp|Q62059|CSPG2_MOUSE Versican core protein OS=Mus musculus OX=10090 GN=Vcan PE=1 SV=2	25.2761	24.8666	25.0644	26.7367	26.5786	26.6955		3.63763	-1.60124
+	0.00691521	2.12821	sp|P16930|FAAA_HUMAN Fumarylacetoacetase OS=Homo sapiens OX=9606 GN=FAH PE=1 SV=2	27.9932	27.9861	27.7931	26.6415	26.6221	27.2398		2.16019	1.08964
+	0.0111999	5.65208	sp|P17480|UBF1_HUMAN Nucleolar transcription factor 1 OS=Homo sapiens OX=9606 GN=UBTF PE=1 SV=1	25.1567	25.7184	24.9872	23.2157	21.7625	23.3878		1.95078	2.49878
+	0.00788355	0.497135	sp|P17813|EGLN_HUMAN Endoglin OS=Homo sapiens OX=9606 GN=ENG PE=1 SV=2	26.2589	25.8948	25.9114	26.952	26.7883	27.3496		2.10328	-1.00829
+	0.0265255	0.238777	sp|P20592|MX2_HUMAN Interferon-induced GTP-binding protein Mx2 OS=Homo sapiens OX=9606 GN=MX2 PE=1 SV=1	24.7847	24.6489	25.5106	27.9753	27.0618	26.1059		1.57634	-2.06627
+	0.0229795	8.19463	sp|P20936|RASA1_HUMAN Ras GTPase-activating protein 1 OS=Homo sapiens OX=9606 GN=RASA1 PE=1 SV=1	28.0264	27.2076	25.9861	23.4803	25.2434	23.3923		1.63866	3.03468
+	0.00135766	0.420418	sp|P21589|5NTD_HUMAN 5-nucleotidase OS=Homo sapiens OX=9606 GN=NT5E PE=1 SV=1	29.0873	29.2391	29.1379	30.4055	30.1433	30.6659		2.86721	-1.2501
+	0.0027248	1.51698	sp|P22102|PUR2_HUMAN Trifunctional purine biosynthetic protein adenosine-3 OS=Homo sapiens OX=9606 GN=GART PE=1 SV=1	27.7201	27.9047	27.8203	27.2497	27.3198	27.0719		2.56467	0.601205
+	0.00371008	0.649066	sp|P24539|AT5F1_HUMAN ATP synthase F(0) complex subunit B1, mitochondrial OS=Homo sapiens OX=9606 GN=ATP5PB PE=1 SV=2	29.4712	29.2153	29.3198	29.8483	29.9378	30.0909		2.43062	-0.623563
+	0.00428285	1.55789	sp|P29401|TKT_HUMAN Transketolase OS=Homo sapiens OX=9606 GN=TKT PE=1 SV=3	32.7774	33.0723	32.9013	32.2915	32.1524	32.3882		2.36827	0.639594
+	0.000770768	0.739361	sp|P29992|GNA11_HUMAN Guanine nucleotide-binding protein subunit alpha-11 OS=Homo sapiens OX=9606 GN=GNA11 PE=1 SV=2	29.2282	29.1493	29.1569	29.6048	29.6872	29.5493		3.11308	-0.435649
+	0.000394016	1.33448	sp|P30153|2AAA_HUMAN Serine/threonine-protein phosphatase 2A 65 kDa regulatory subunit A alpha isoform OS=Homo sapiens OX=9606 GN=PPP2R1A PE=1 SV=4	30.5774	30.6304	30.6488	30.2036	30.2564	30.1477		3.40449	0.416279
+	0.00251641	0.526151	sp|P32322|P5CR1_HUMAN Pyrroline-5-carboxylate reductase 1, mitochondrial OS=Homo sapiens OX=9606 GN=PYCR1 PE=1 SV=2	26.3175	26.187	26.3574	27.1632	27.023	27.4552		2.59922	-0.926451
+	0.00447521	0.592398	sp|P33908|MA1A1_HUMAN Mannosyl-oligosaccharide 1,2-alpha-mannosidase IA OS=Homo sapiens OX=9606 GN=MAN1A1 PE=1 SV=3	25.046	24.914	24.912	25.6786	25.5185	25.941		2.34919	-0.755361
+	0.0163414	0.433837	sp|P35625|TIMP3_HUMAN Metalloproteinase inhibitor 3 OS=Homo sapiens OX=9606 GN=TIMP3 PE=1 SV=2;sp|P39876|TIMP3_MOUSE Metalloproteinase inhibitor 3 OS=Mus musculus;sp|P79121|TIMP3_BOVIN Metalloproteinase inhibitor 3 OS=Bos taurus OX=9913 GN=TIMP3 PE=2 SV=1	24.8974	25.6129	25.584	26.2243	26.5978	26.8866		1.78671	-1.20477
+	0.00270503	1.42373	sp|P45984|MK09_HUMAN Mitogen-activated protein kinase;sp|P49186|MK09_RAT Mitogen-activated protein kinase 9 OS=Rattus norvegicus OX=10116 GN=Mapk9 PE=1 SV=1;sp|Q9WTU6|MK09_MOUSE Mitogen-activated protein kinase 9 OS=Mus musculus OX=10090 GN=Mapk9 PE=1 SV=2	24.5351	24.5738	24.7477	24.0848	24.054	24.1887		2.56783	0.50968
+	0.000241195	1.32632	sp|P46108|CRK_HUMAN Adapter molecule crk OS=Homo sapiens OX=9606 GN=CRK PE=1 SV=2	28.3207	28.29	28.2566	27.9248	27.8885	27.8318		3.61763	0.407432
+	0.00271422	1.56306	sp|P50502|F10A1_HUMAN Hsc70-interacting protein OS=Homo sapiens OX=9606 GN=ST13 PE=1 SV=2;sp|Q8IZP2|ST134_HUMAN Putative protein FAM10A4 OS=Homo sapiens OX=9606 GN=S;sp|Q8NFI4|F10A5_HUMAN Putative protein FAM10A5 OS=Homo sapiens OX=9606 GN=ST13P5 PE=5 SV=1	29.4207	29.4202	29.4082	28.9165	28.8128	28.5866		2.56635	0.644374
+	0.0020414	1.84148	sp|P51610|HCFC1_HUMAN Host cell factor 1 OS=Homo sapiens OX=9606 GN=HCFC1 PE=1 SV=2;sp|Q61191|HCFC1_MOUSE Host cell factor 1 OS=Mus musculus OX=10090 GN=Hcfc1 PE=1 SV=2	26.5201	26.8436	26.597	25.8771	25.6256	25.8155		2.69007	0.880867
+	0.003833	2.00744	sp|P51857|AK1D1_HUMAN Aldo-keto reductase family 1 member D1 OS=Homo sapiens OX=9606 GN=AKR1D1 PE=1 SV=1	29.2226	29.2591	29.128	27.8838	28.4261	28.2837		2.41646	1.00536
+	0.00090441	1.46409	sp|P53999|TCP4_HUMAN Activated RNA polymerase II transcriptional coactivator p15 OS=Homo sapiens OX=9606 GN=SUB1 PE=1 SV=3	28.8419	28.9607	28.8665	28.4343	28.2613	28.3236		3.04363	0.550001
+	0.00876264	0.245332	sp|P55290|CAD13_HUMAN Cadherin-13 OS=Homo sapiens OX=9606 GN=CDH13 PE=1 SV=1;sp|Q9WTR5|CAD13_MOUSE Cadherin-13 OS=Mus musculus OX=10090 GN=Cdh13 PE=1 SV=2	25.2265	25.0423	24.5997	27.6621	26.9438	26.3443		2.05737	-2.02719
+	0.000163368	0.432386	sp|P56199|ITA1_HUMAN Integrin alpha-1 OS=Homo sapiens OX=9606 GN=ITGA1 PE=1 SV=2	25.2722	25.2487	25.4755	26.4403	26.5988	26.5862		3.78683	-1.20961
+	0.0201364	2.74944	sp|P57740|NU107_HUMAN Nuclear pore complex protein Nup107 OS=Homo sapiens OX=9606 GN=NUP107 PE=1 SV=1	25.633	26.7735	26.2965	24.3616	24.9607	25.0033		1.69602	1.45914
+	0.00627638	2.78047	sp|P57764|GSDMD_HUMAN Gasdermin-D OS=Homo sapiens OX=9606 GN=GSDMD PE=1 SV=1	24.5323	25.2182	24.4828	23.4394	23.3979	22.97		2.20229	1.47533
+	0.00174076	0.534108	sp|P60903|S10AA_HUMAN Protein S100-A10 OS=Homo sapiens OX=9606 GN=S100A10 PE=1 SV=2	28.9863	28.953	29.2606	30.1152	29.9181	29.8809		2.75926	-0.904795
+	0.00122759	1.59103	sp|P61956|SUMO2_HUMAN Small ubiquitin-related modifier 2 OS=Homo sapiens OX=9606 GN=SUMO2 PE=1 SV=3	28.3942	28.4313	28.526	27.908	27.7752	27.6584		2.91095	0.669962
+	0.00236893	1.9975	sp|P61970|NTF2_HUMAN Nuclear transport factor 2 OS=Homo sapiens OX=9606 GN=NUTF2 PE=1 SV=1	28.7553	28.471	28.3739	27.6624	27.5818	27.3613		2.62545	0.998198
+	0.000525158	6.00834	sp|P62304|RUXE_HUMAN Small nuclear ribonucleoprotein E OS=Homo sapiens OX=9606 GN=SNRPE PE=1 SV=1	26.1005	26.5125	26.4176	23.3271	24.0662	23.8763		3.27971	2.58697
+	0.0054784	4.10416	sp|P78537|BL1S1_HUMAN Biogenesis of lysosome-related organelles complex 1 subunit 1 OS=Homo sapiens OX=9606 GN=BLOC1S1 PE=1 SV=2	24.6282	24.7501	24.546	21.8699	22.9175	23.0255		2.26135	2.03709
+	0.000106483	0.182502	sp|Q04446|GLGB_HUMAN 1,4-alpha-glucan-branching enzyme OS=Homo sapiens OX=9606 GN=GBE1 PE=1 SV=3	28.2087	28.2063	28.5493	30.9385	30.8293	30.5586		3.97272	-2.45402
+	0.00464193	0.623292	sp|Q12849|GRSF1_HUMAN G-rich sequence factor 1 OS=Homo sapiens OX=9606 GN=GRSF1 PE=1 SV=3	25.0605	25.2149	25.0459	25.5929	25.9587	25.8157		2.3333	-0.68202
+	0.00911027	4.85742	sp|Q13158|FADD_HUMAN FAS-associated death domain protein OS=Homo sapiens OX=9606 GN=FADD PE=1 SV=1	26.4962	26.7715	26.3795	23.3344	24.7811	24.6911		2.04047	2.28019
+	0.00336443	1.56823	sp|Q13362|2A5G_HUMAN Serine/threonine-protein phosphatase 2A 56 kDa regulatory subunit gamma isoform OS=Homo sapiens OX=9606 GN=PPP2R5C PE=1 SV=3	24.1983	24.3178	24.0382	23.6525	23.5277	23.4266		2.47309	0.649137
+	0.00683009	0.208062	sp|Q13610|PWP1_HUMAN Periodic tryptophan protein 1 homolog OS=Homo sapiens OX=9606 GN=PWP1 PE=1 SV=1	24.0292	23.9681	22.6829	25.863	25.8789	25.7331		2.16557	-2.26492
+	0.00787813	0.412595	sp|Q13740|CD166_HUMAN CD166 antigen OS=Homo sapiens OX=9606 GN=ALCAM PE=1 SV=2	26.0526	26.4198	25.9964	27.2155	27.2064	27.8785		2.10358	-1.2772
+	0.00342246	1.52741	sp|Q14185|DOCK1_HUMAN Dedicator of cytokinesis protein 1 OS=Homo sapiens OX=9606 GN=DOCK1 PE=1 SV=2	25.3679	25.2321	25.1678	24.7954	24.5293	24.6099		2.46566	0.611084
+	0.0064049	1.73087	sp|Q14232|EI2BA_HUMAN Translation initiation factor eIF-2B subunit alpha OS=Homo sapiens OX=9606 GN=EIF2B1 PE=1 SV=1	25.921	25.6669	25.6008	24.7786	25.1634	24.8723		2.19349	0.791494
+	0.0116128	1.76838	sp|Q14738|2A5D_HUMAN Serine/threonine-protein phosphatase 2A 56 kDa regulatory subunit delta isoform OS=Homo sapiens OX=9606 GN=PPP2R5D PE=1 SV=1	26.9005	27.2775	26.6693	26.0636	26.2427	26.0737		1.93506	0.822431
+	0.0154902	0.348427	sp|Q15063|POSTN_HUMAN Periostin OS=Homo sapiens OX=9606 GN=POSTN PE=1 SV=2	24.8826	24.3442	25.5822	26.307	26.6779	26.3874		1.80994	-1.52107
+	0.00917729	0.479152	sp|Q16718|NDUA5_HUMAN NADH dehydrogenase [ubiquinone] 1 alpha subcomplex subunit 5 OS=Homo sapiens OX=9606 GN=NDUFA5 PE=1 SV=3	27.4661	26.9293	27.455	28.6182	28.1676	28.2489		2.03729	-1.06144
+	0.0015185	0.666929	sp|Q53GQ0|DHB12_HUMAN Very-long-chain 3-oxoacyl-CoA reductase OS=Homo sapiens OX=9606 GN=HSD17B12 PE=1 SV=2	27.3785	27.2458	27.4072	27.846	27.9007	28.0381		2.81858	-0.584394
+	0.0045478	1.49923	sp|Q5W0V3|F16B1_HUMAN Protein FAM160B1 OS=Homo sapiens OX=9606 GN=FAM160B1 PE=1 SV=1	24.4641	24.3033	24.5839	23.8372	23.9835	23.778		2.3422	0.584217
+	0.000850119	1.46417	sp|Q63ZY3|KANK2_HUMAN KN motif and ankyrin repeat domain-containing protein 2 OS=Homo sapiens OX=9606 GN=KANK2 PE=1 SV=1	29.1448	29.2992	29.3336	28.694	28.6856	28.7478		3.07052	0.550085
+	0.00157089	0.577785	sp|Q6PCB7|S27A1_HUMAN Long-chain fatty acid transport protein 1 OS=Homo sapiens OX=9606 GN=SLC27A1 PE=1 SV=1	26.378	26.4923	26.197	27.2611	27.1051	27.0753		2.80385	-0.791395
+	0.00727828	0.328168	sp|Q6UVK1|CSPG4_HUMAN Chondroitin sulfate proteoglycan 4 OS=Homo sapiens OX=9606 GN=CSPG4 PE=1 SV=2	25.5939	26.3772	25.4017	27.2769	27.2949	27.6235		2.13797	-1.60749
+	0.00711959	1.67503	sp|Q6YP21|KAT3_HUMAN Kynurenine--oxoglutarate transaminase 3 OS=Homo sapiens OX=9606 GN=KYAT3 PE=1 SV=1	27.3778	27.2408	27.3214	26.2893	26.7425	26.6756		2.14754	0.74419
+	0.00284002	1.55803	sp|Q7Z3J2|VP35L_HUMAN VPS35 endosomal protein sorting factor-like OS=Homo sapiens OX=9606 GN=VPS35L PE=1 SV=2	27.088	27.121	26.902	26.5374	26.3171	26.3373		2.54668	0.63972
+	0.00086533	3.70127	sp|Q86TI2|DPP9_HUMAN Dipeptidyl peptidase 9 OS=Homo sapiens OX=9606 GN=DPP9 PE=1 SV=3	25.1043	25.4778	25.3619	23.656	23.5523	23.0716		3.06282	1.88802
+	0.00434982	1.72251	sp|Q8WW12|PCNP_HUMAN PEST proteolytic signal-containing nuclear protein OS=Homo sapiens OX=9606 GN=PCNP PE=1 SV=2	26.5538	26.864	26.6491	26.0985	25.7745	25.8403		2.36153	0.784512
+	0.00714892	0.611256	sp|Q5EB62|S2546_RAT Solute carrier family 25 member 46 OS=Rattus norvegicus OX=10116 GN=Slc25a46 PE=1 SV=2;sp|Q96AG3|S2546_HUMAN Solute carrier family 25 member 46 OS=Homo sapiens OX=9606 GN=SLC25A46 PE=1 SV=1	24.0893	24.3013	24.436	24.8591	24.921	25.1769		2.14576	-0.710151
+	0.00652766	2.04262	sp|Q96LD4|TRI47_HUMAN E3 ubiquitin-protein ligase TRIM47 OS=Homo sapiens OX=9606 GN=TRIM47 PE=1 SV=2	26.6958	26.5776	26.1689	25.6486	25.4607	25.2417		2.18524	1.03042
+	0.00230177	0.307609	sp|Q96RT1|ERBIN_HUMAN Erbin OS=Homo sapiens OX=9606 GN=ERBIN PE=1 SV=2	22.9369	23.4989	23.2586	25.245	24.946	24.6058		2.63794	-1.70083
+	0.00521736	1.6113	sp|Q96T51|RUFY1_HUMAN RUN and FYVE domain-containing protein 1 OS=Homo sapiens OX=9606 GN=RUFY1 PE=1 SV=2	27.4829	27.1225	27.3443	26.4962	26.7117	26.6769		2.28255	0.688229
+	0.000142524	0.457615	sp|Q99943|PLCA_HUMAN 1-acyl-sn-glycerol-3-phosphate acyltransferase alpha OS=Homo sapiens OX=9606 GN=AGPAT1 PE=1 SV=2	23.7495	23.774	23.7929	24.8385	25.0555	24.8057		3.84611	-1.12779
+	0.0111692	0.322464	sp|Q9BQE5|APOL2_HUMAN Apolipoprotein L2 OS=Homo sapiens OX=9606 GN=APOL2 PE=1 SV=1	27.0046	26.0442	26.7838	28.4559	28.4773	27.7978		1.95198	-1.63279
+	0.0150529	0.215659	sp|Q9BTZ2|DHRS4_HUMAN Dehydrogenase/reductase SDR family member 4 OS=Homo sapiens OX=9606 GN=DHRS4 PE=1 SV=3	23.5953	24.5184	23.2649	26.5307	26.2462	25.2411		1.82238	-2.21318
+	0.000798025	1.38953	sp|Q9BVG4|PBDC1_HUMAN Protein PBDC1 OS=Homo sapiens OX=9606 GN=PBDC1 PE=1 SV=1	25.7529	25.775	25.6944	25.2547	25.1928	25.3511		3.09798	0.474597
+	0.00749476	1.72787	sp|Q9BYN0|SRXN1_HUMAN Sulfiredoxin-1 OS=Homo sapiens OX=9606 GN=SRXN1 PE=1 SV=2	25.9123	26.1957	25.8439	24.9709	25.3548	25.2592		2.12524	0.788995
+	0.000213403	0.108852	sp|Q9GZY8|MFF_HUMAN Mitochondrial fission factor OS=Homo sapiens OX=9606 GN=MFF PE=1 SV=1	22.5819	23.4105	23.1477	26.341	26.2284	26.1695		3.6708	-3.19956
+	0.0058067	1.64177	sp|Q9H3H3|CK068_HUMAN UPF0696 protein C11orf68 OS=Homo sapiens OX=9606 GN=C11orf68 PE=1 SV=3	26.4434	26.4961	26.516	25.9591	25.8333	25.5173		2.23607	0.715254
+	0.0102616	1.94723	sp|Q9HB90|RRAGC_HUMAN Ras-related GTP-binding protein C OS=Homo sapiens OX=9606 GN=RRAGC PE=1 SV=1;sp|Q9NQL2|RRAGD_HUMAN Ras-related GTP-binding protein D OS=Homo sapiens OX=9606 GN=RRAGD PE=1 SV=1	26.7645	26.8324	26.6051	25.3979	25.8422	26.0777		1.98879	0.961424
+	0.00672699	2.68577	sp|Q9GLX9|SPON1_BOVIN Spondin-1 OS=Bos taurus OX=9913 GN=SPON1 PE=1 SV=1;sp|Q9HCB6|SPON1_HUMAN Spondin-1 OS=Homo sapiens OX=9606 GN=SPON1 PE=1 SV=2	26.683	26.4259	26.1672	25.429	24.6276	24.9436		2.17218	1.42534
+	0.00403246	1.72153	sp|Q9NR19|ACSA_HUMAN Acetyl-coenzyme A synthetase, cytoplasmic OS=Homo sapiens OX=9606 GN=ACSS2 PE=1 SV=1	25.8	25.6498	25.5638	24.9638	25.0326	24.6661		2.39443	0.783691
+	0.00268495	0.643134	sp|Q7T321|KCMF1_DANRE E3 ubiquitin-protein ligase KCMF1 OS=Danio rerio OX=7955 GN=kcmf1 PE=2 SV=1;sp|Q9P0J7|KCMF1_HUMAN E3 ubiquitin-protein ligase KCMF1 OS=Homo sapiens OX=9606 GN=KCMF1 PE=1 SV=2	24.3359	24.0924	24.3494	24.9169	24.8053	24.9658		2.57106	-0.63681
+	0.0139435	2.74215	sp|Q9P0V9|SEP10_HUMAN Septin-10 OS=Homo sapiens OX=9606 GN=SEPTIN10 PE=1 SV=2	26.025	26.7759	25.7752	24.6353	24.4959	25.079		1.85563	1.45531
+	0.00320302	1.54553	sp|Q9P258|RCC2_HUMAN Protein RCC2 OS=Homo sapiens OX=9606 GN=RCC2 PE=1 SV=2	25.3415	25.5492	25.2233	24.7947	24.7376	24.6974		2.49444	0.628105
+	2.03957e-05	3.4339	sp|Q9P270|SLAI2_HUMAN SLAIN motif-containing protein 2 OS=Homo sapiens OX=9606 GN=SLAIN2 PE=1 SV=2	24.7118	24.7332	24.8994	23.0938	22.982	22.929		4.69046	1.77985
+	0.00129718	1.76526	sp|Q9R1T2|SAE1_MOUSE SUMO-activating enzyme subunit 1 OS=Mus musculus OX=10090 GN=Sae1 PE=1 SV=1;sp|Q9UBE0|SAE1_HUMAN SUMO-activating enzyme subunit 1 OS=Homo sapiens OX=9606 GN=SAE1 PE=1 SV=1	27.9321	28.0099	28.0743	27.0045	27.3151	27.2371		2.887	0.819879
+	0.0209096	2.5353	sp|Q9UBI1|COMD3_HUMAN COMM domain-containing protein 3 OS=Homo sapiens OX=9606 GN=COMMD3 PE=1 SV=1	25.7654	26.2309	25.3619	24.0561	24.3318	24.9439		1.67965	1.34216
+	0.00380944	0.649818	sp|Q9UBI6|GBG12_HUMAN Guanine nucleotide-binding protein G(I)/G(S)/G(O) subunit gamma-12 OS=Homo sapiens OX=9606 GN=GNG12 PE=1 SV=3	28.8965	28.8796	29.1362	29.7151	29.5402	29.5229		2.41914	-0.621892
+	0.00336515	1.54096	sp|Q9UBT2|SAE2_HUMAN SUMO-activating enzyme subunit 2 OS=Homo sapiens OX=9606 GN=UBA2 PE=1 SV=2	28.3105	28.5636	28.3477	27.9036	27.701	27.7457		2.473	0.62383
+	0.00610412	1.77286	sp|Q9UH99|SUN2_HUMAN SUN domain-containing protein 2 OS=Homo sapiens OX=9606 GN=SUN2 PE=1 SV=3	26.9407	26.7834	26.6203	26.0249	25.7116	26.1297		2.21438	0.826076
+	0.00862498	0.581135	sp|Q9UHQ4|BAP29_HUMAN B-cell receptor-associated protein 29 OS=Homo sapiens OX=9606 GN=BCAP29 PE=1 SV=2	24.8551	25.0888	24.7406	25.5149	25.5912	25.9276		2.06424	-0.783054
+	0.00901733	2.44728	sp|Q9UID3|VPS51_HUMAN Vacuolar protein sorting-associated protein 51 homolog OS=Homo sapiens OX=9606 GN=VPS51 PE=1 SV=2	25.1624	25.4998	25.1668	23.8297	24.4712	23.6546		2.04492	1.29118
+	0.0110764	2.25938	sp|Q9UKS6|PACN3_HUMAN Protein kinase C and casein kinase substrate in neurons protein 3 OS=Homo sapiens OX=9606 GN=PACSIN3 PE=1 SV=2	25.1421	25.0695	24.6037	24.1065	23.7737	23.4073		1.9556	1.17593
+	0.0010367	0.394853	sp|Q9UKX5|ITA11_HUMAN Integrin alpha-11 OS=Homo sapiens OX=9606 GN=ITGA11 PE=1 SV=2	25.2135	25.5125	25.6274	26.985	26.7161	26.6741		2.98435	-1.34061
+	0.0168667	4.10827	sp|Q9UL45|BL1S6_HUMAN Biogenesis of lysosome-related organelles complex 1 subunit 6 OS=Homo sapiens OX=9606 GN=BLOC1S6 PE=1 SV=1	25.5	25.2792	24.9342	22.4991	24.1422	22.9565		1.77297	2.03853
+	0.00090378	1.38617	sp|Q9UMY4|SNX12_HUMAN Sorting nexin-12 OS=Homo sapiens OX=9606 GN=SNX12 PE=1 SV=4	28.0377	27.9009	27.8825	27.4371	27.5088	27.4619		3.04394	0.471107
+	0.00862983	0.311648	sp|Q9UNN8|EPCR_HUMAN Endothelial protein C receptor OS=Homo sapiens OX=9606 GN=PROCR PE=1 SV=1	24.0247	24.1334	23.0415	25.3446	25.4014	25.4996		2.064	-1.68201
+	0.0148149	2.07542	sp|Q9Y2S2|CRYL1_HUMAN Lambda-crystallin homolog OS=Homo sapiens OX=9606 GN=CRYL1 PE=1 SV=3	25.3335	25.0659	24.6332	23.6965	24.2355	23.9405		1.8293	1.0534
+	0.000216554	1.61935	sp|Q9Y2V2|CHSP1_HUMAN Calcium-regulated heat-stable protein 1 OS=Homo sapiens OX=9606 GN=CARHSP1 PE=1 SV=2	27.0473	27.1837	27.2034	26.4936	26.4131	26.4414		3.66443	0.69541
+	0.00051785	5.32314	sp|Q9Y3P9|RBGP1_HUMAN Rab GTPase-activating protein 1 OS=Homo sapiens OX=9606 GN=RABGAP1 PE=1 SV=3	25.2279	25.1548	25.1851	22.3114	23.0685	22.9511		3.2858	2.41228
	0.792502	1.06443	sp|A0A0B4J2D5|GAL3B_HUMAN Glutamine amidotransferase-like class 1 domain-containing protein 3B, mitochondr;sp|P0DPI2|GAL3A_HUMAN Glutamine amidotransferase-like class 1 domain-containing protein 3A, mitochondrial OS=Homo sapiens OX=9606 GN=GATD3A PE=1 SV=1	28.026	28.3753	27.4898	27.6046	27.7745	28.2418		0.101	0.0900796
	0.0201888	1.27648	sp|A0AVT1|UBA6_HUMAN Ubiquitin-like modifier-activating enzyme 6 OS=Homo sapiens OX=9606 GN=UBA6 PE=1 SV=1	27.3132	27.5153	27.4275	26.9644	27.2101	27.025		1.69489	0.352172
	0.252539	0.873655	sp|A0FGR8|ESYT2_HUMAN Extended synaptotagmin-2 OS=Homo sapiens OX=9606 GN=ESYT2 PE=1 SV=1	28.6152	28.7184	28.319	28.5856	28.7852	28.8663		0.597671	-0.194865
	0.119938	0.831847	sp|A1L0T0|HACL2_HUMAN 2-hydroxyacyl-CoA lyase 2 OS=Homo sapiens OX=9606 GN=ILVBL PE=1 SV=2	26.6747	26.6634	26.7511	26.8181	26.8425	27.2254		0.921041	-0.26561
	0.093318	1.26616	sp|A1X283|SPD2B_HUMAN SH3 and PX domain-containing protein 2B OS=Homo sapiens OX=9606 GN=SH3PXD2B PE=1 SV=3	28.5771	28.4503	28.3087	28.0072	27.9368	28.3707		1.03003	0.340457
	0.746811	1.09729	sp|A1YER2|HTAI2_GORGO Oxidoreductase HTATIP2 OS=Gorilla gorilla gorilla OX=9;sp|A1YFX9|HTAI2_PANPA Oxidoreductase HTATIP2 OS=Pan paniscus OX=9597 GN=HTATIP2 PE=3 SV=1;sp|Q9BUP3|HTAI2_HUMAN Oxidoreductase HTATIP2 OS=Homo sapiens OX=9606 GN=HTATIP2 PE=1 SV=2	23.7762	23.5826	24.7337	24.1798	23.8541	23.6567		0.12679	0.133942
	0.0537623	0.687788	sp|A2RRP1|NBAS_HUMAN Neuroblastoma-amplified sequence OS=Homo sapiens OX=9606 GN=NBAS PE=1 SV=2	26	25.7102	25.9732	26.2348	26.2814	26.7871		1.26952	-0.539963
	0.587062	1.08156	sp|A2VDK6|WASF2_BOVIN Wiskott-Aldrich syndrome protein family member 2 OS=Bos taurus OX=9913 GN=WASF2 PE=2 SV=1;sp|Q8BH43|WASF2_MOUSE Wiskott-;sp|Q9Y6W5|WASF2_HUMAN Wiskott-Aldrich syndrome protein family member 2 OS=Homo sapiens OX=9606 GN=WASF2 PE=1 SV=3	26.7203	26.6481	26.3695	26.5041	26.721	26.1734		0.231316	0.113113
	0.813888	0.976265	sp|A5A6H4|ROA1_PANTR Heterogeneous nuclear ribonucleoprotein A1 OS=Pan troglodytes OX=9598 GN=HNRNPA1 PE=2 SV=1;sp|P09651|ROA1_HUMAN Heterogeneous nuclear ribonucleoprotein A1 OS=Homo sapiens OX=9606 GN=HNRNPA1 PE=1 SV=5;sp|Q32P51|RA1L2_HUMAN Heterogeneous	30.5933	30.7711	31.0469	30.7646	30.8495	30.9011		0.0894353	-0.0346559
	0.044893	0.768248	sp|A5A6H5|ATPA_PANTR ATP synthase subunit alpha, mitochondrial OS=Pan troglodytes OX=9598 GN=ATP5F1A PE=2 SV=1;sp|P25705|ATPA_HUMAN ATP synthase subunit alpha, mitochondrial OS=Homo sapiens OX=9606 GN=ATP5F1A PE=1 SV=1	32.9295	32.9615	32.6415	33.124	33.1583	33.3914		1.34782	-0.380356
	0.139546	1.3101	sp|A5A6I1|HPRT_PANTR Hypoxanthine-guanine phosphoribosyltransferase OS=Pan troglodytes OX=9598 GN=HPRT1 PE=2 SV=1;sp|P00492|HPRT_HUMAN Hypoxanthine-guanine phosphoribosyltransferase OS=Homo sapiens OX=9606 GN=HPRT1 PE=1 SV=2	26.6099	26.7299	26.5777	25.8925	26.2478	26.6082		0.855283	0.38968
	0.00958512	1.3661	sp|A5A6I3|EIF3F_PANTR Eukaryotic translation initiation factor 3 subunit F OS=Pan troglodytes OX=9598 GN=EIF3F PE=2 SV=1;sp|O00303|EIF3F_HUMAN Eukaryotic translation initiation factor 3 subunit F OS=Homo sapiens OX=9606 GN=EIF3F PE=1 SV=1	28.4211	28.6026	28.3265	28.0953	27.914	27.9906		2.0184	0.450065
	0.369674	1.11016	sp|A5A6I5|ALDOA_PANTR Fructose-bisphosphate aldolase A OS=Pan troglodytes OX=9598 GN=ALDOA PE=2 SV=1;sp|P00883|ALDOA_RABIT Fructose-bisphosphate aldolase A OS;sp|P04075|ALDOA_HUMAN Fructose-bisphosphate aldolase A OS=Homo sapiens OX=9606 GN=ALDOA PE=1 SV=2	33.5279	33.2197	33.7086	33.2563	33.4078	33.3398		0.432181	0.150772
	0.909343	0.959775	sp|A5A6J1|TBA1A_PANTR Tubulin alpha-1A chain OS=Pan troglodytes OX=9598 GN=TUBA1A PE=2 SV=1;sp|P0DPH8|TBA3D_HUMAN Tubulin alpha-3D chain OS=Homo sapiens OX=9606 GN=TUB;sp|Q71U36|TBA1A_HUMAN Tubulin alpha-1A chain OS=Homo sapiens OX=9606 GN=TUBA1A PE=1 SV=1	28.8814	28.2081	28.0281	28.752	28.9325	27.6108		0.041272	-0.0592314
	0.0062581	0.660372	sp|P61223|RAP1B_BOVIN Ras-related protein Rap-1b OS=Bos taurus OX=9913 GN;sp|P61224|RAP1B_HUMAN Ras-related protein Rap-1b OS=Homo sapiens OX=9606 GN=RAP1B PE=1 SV=1;sp|Q6TEN1|RAP1B_DANRE Ras-related protein Rap-1b OS=Danio rerio OX=7955 GN=rap1b PE=2 SV=1	30.4053	30.5922	30.5193	30.96	31.0564	31.2963		2.20356	-0.59865
	0.0443327	1.39163	sp|A5A6K2|TCTP_PANTR Translationally-controlled tumor protein OS=Pan troglodytes OX=9598 GN=TPT1 PE=2 SV=1;sp|P13693|TCTP_HUMAN Translationally-controlled tumor protein OS=Homo sapiens OX=9606 GN=TPT1 PE=1 SV=1	29.1581	28.9224	29.0074	28.7557	28.6411	28.2608		1.35328	0.476777
	0.125863	1.34069	sp|A5A6K4|PGK1_PANTR Phosphoglycerate kinase 1 OS=Pan troglodytes OX=9598 GN=PGK1 PE=2 SV=1;sp|P00558|PGK1_HUMAN Phosphoglycerate kinase 1 OS=Homo sapiens OX=9606 GN=PGK1 PE=1 SV=3	32.7937	32.5155	33.1439	32.4886	32.5437	32.1518		0.900103	0.422977
	0.199499	1.27854	sp|A5A6K8|AATC_PANTR Aspartate aminotransferase, cytoplasmic OS=Pan troglodytes OX=9598 GN=GOT1 PE=2 SV=1;sp|P17174|AATC_HUMAN Aspartate aminotransferase, cytoplasmic OS=Homo sapiens OX=9606 GN=GOT1 PE=1 SV=3	29.2714	28.9765	29.2999	28.9648	29.0972	28.4223		0.70006	0.354494
	0.120563	1.40761	sp|A5A6M3|RBMX_PANTR RNA-binding motif protein, X chromosome OS=Pan troglodytes OX=9598 GN=RBMX PE=2 SV=1;sp|P38159|RBMX_HUMAN RNA-binding motif protein, X chromosome OS=Homo sapiens OX=9606 GN=RBMX PE=1 SV=3;sp|Q96E39|RMXL1_HUMAN RNA binding motif protein	28.2467	27.654	27.9459	27.0966	27.6992	27.571		0.918785	0.493249
	0.0149455	1.24795	sp|A5A6M4|EIF3L_PANTR Eukaryotic translation initiation factor 3 subunit L OS=Pan troglodytes OX=9598 GN=EIF3L PE=2 SV=1;sp|Q9Y262|EIF3L_HUMAN Eukaryotic translation initiation factor 3 subunit L OS=Homo sapiens OX=9606 GN=EIF3L PE=1 SV=1	28.199	28.3056	28.0669	27.8965	27.9174	27.7989		1.82549	0.319564
	0.138689	1.80013	sp|A5YKK6|CNOT1_HUMAN CCR4-NOT transcription complex subunit 1 OS=Homo sapiens OX=9606 GN=CNOT1 PE=1 SV=2;sp|Q6ZQ08|CNOT1_MOUSE CCR4-NOT transcription complex subunit 1 OS=Mus musculus OX=10090 GN=Cnot1 PE=1 SV=2	25.7335	27.0765	25.7286	25.5001	25.3402	25.1539		0.857959	0.8481
	0.050893	1.44962	sp|A6NDG6|PGP_HUMAN Glycerol-3-phosphate phosphatase OS=Homo sapiens OX=9606 GN=PGP PE=1 SV=1	26.0845	25.7717	25.4839	25.3965	25.0943	25.2422		1.29334	0.535676
	0.844283	1.04623	sp|A6NHR9|SMHD1_HUMAN Structural maintenance of chromosomes flexible hinge domain-containing protein 1 OS=Homo sapiens OX=9606 GN=SMCHD1 PE=1 SV=2	24.0933	24.8757	24.5557	24.8201	24.4253	24.0837		0.0735118	0.0652046
	0.0863652	0.423201	sp|A6RBC0|RTC5_AJECN Restriction of telomere capping protein 5 OS=Ajellomyces capsulatus (strain NAm1 / WU24) OX=339724 GN=RTC5 PE=3 SV=1	28.6136	27.2148	28.4313	29.911	28.7756	29.295		1.06366	-1.24058
	0.887724	1.04147	sp|A7H2H9|LUXS_CAMJD S-ribosylhomocysteine lyase OS=Campylobacter jejuni subsp. doylei (strain ATCC BAA-1458 / RM4099 / 269.97) OX=360109 GN=luxS PE=3 SV=1	27.1133	26.6779	27.0149	26.9165	26.2225	27.4912		0.0517221	0.0586236
	0.429306	1.21324	sp|A8MXV4|NUD19_HUMAN Nucleoside diphosphate-linked moiety X motif 19 OS=Homo sapiens OX=9606 GN=NUDT19 PE=1 SV=1	24.0002	23.4695	24.5513	23.7296	23.8259	23.6289		0.367233	0.278865
	0.0745318	4.46177	sp|A9CS50|SYFB_ENTBH Probable phenylalanine--tRNA ligase beta subunit OS=Enterocytozoon bieneusi (strain H348) OX=481877 GN=EBI_21956 PE=3 SV=1	26.0898	25.8458	26.7471	22.7823	23.7298	25.6978		1.12766	2.15762
	0.113765	0.872373	sp|A7GXU4|D;sp|A7ZEB5|DNAK_CAMC1 Chaperone protein DnaK OS=Campylobacter concisus (strain 13826) OX=360104 GN=dnaK PE=3 SV=1;sp|B9KCH0|DNAK_CAMLR Chaperone protein DnaK OS=Campylobacter lari (strain RM2100 / D67 / ATCC BAA-1060) OX=306263 GN=dnaK PE=3 SV=1	30.2294	30.113	30.1758	30.2082	30.3755	30.5254		0.94399	-0.196983
	0.668902	1.06789	sp|A8K0Z3|WASH1_HUMAN WASH complex subunit 1 OS=Homo sapi;sp|C4AMC7|WASH3_HUMAN Putative WAS protein family homolog 3 OS=Homo sapiens OX=9606 GN=WASH3P PE=1 SV=2;sp|Q6VEQ5|WASH2_HUMAN WAS protein family homolog 2 OS=Homo sapiens OX=9606 GN=WASH2P PE=2 SV=2	26.0197	25.9251	26.0397	26.1438	26.0585	25.4979		0.174638	0.0947584
	0.121694	1.17579	sp|E9PAV3|NACAM_HUMAN Nascent polypeptide-associated complex subunit alpha, muscle-specific form OS=Homo sapiens OX=9606 GN=NACA PE=1 SV=1;sp|Q13765|NACA_HUMAN Nascent polypeptide-associated complex subunit alpha OS=Homo sapiens OX=9606 GN=NACA PE=1 SV=1	28.6992	28.9747	28.8871	28.6144	28.774	28.4718		0.914732	0.233636
	0.411933	2.57993	sp|E9QJ05|PT117_DANRE Protein PET117 homolog, mitochondrial OS=Danio rerio OX=7955 GN=pet117 PE=3 SV=1	28.2186	24.1246	23.9927	23.9426	25.1005	23.1908		0.385174	1.36733
	0.633285	1.06007	sp|F1QGW6|IF2G_DANRE Eukaryotic translation initiation factor 2 subunit 3 OS=Danio rerio OX=7955 GN=eif2s3 PE=3 SV=1	26.7682	26.693	26.9763	26.6535	26.9985	26.5331		0.198401	0.0841548
	0.21986	0.229148	sp|G1TGF1|TEBP_RABIT Prostaglandin E synthase 3 OS=Oryctolagus cuniculus OX=9986 GN=PTGES3 PE=3 SV=1;sp|Q15185|TEBP_HUMAN Prostaglandin E synthase 3 OS=Homo sapiens OX=9606 GN=PTGES3 PE=1 SV=1	23.1826	22.6419	27.2743	26.5643	26.4328	26.4786		0.657853	-2.12565
	0.29177	0.418141	sp|L7UZ85|ACTN_DERFA Alpha-actinin OS=Dermatophagoides farinae OX=6954 PE=1 SV=1	26.5159	23.7256	27.0084	27.2924	27.039	26.6923		0.534959	-1.25794
	0.713309	0.934014	sp|O00139|KIF2A_HUMAN Kinesin-like protein KIF2A OS=Homo sapiens OX=9606 GN=KIF2A PE=1 SV=3	24.7757	24.8627	25.2785	25.1347	25.373	24.7047		0.146723	-0.0984834
	0.0541687	1.28279	sp|O00151|PDLI1_HUMAN PDZ and LIM domain protein 1 OS=Homo sapiens OX=9606 GN=PDLIM1 PE=1 SV=4	28.0834	28.1697	28.1622	27.564	27.7596	28.0139		1.26625	0.359287
	0.665534	0.914112	sp|O00154|BACH_HUMAN Cytosolic acyl coenzyme A thioester hydrolase OS=Homo sapiens OX=9606 GN=ACOT7 PE=1 SV=3;sp|Q91V12|BACH_MOUSE Cytosolic acyl coenzyme A thioester hydrolase OS=Mus musculus OX=10090 GN=Acot7 PE=1 SV=2	26.5443	26.3355	26.4536	27.1155	26.269	26.3376		0.17683	-0.129557
	0.264554	0.950835	sp|O00159|MYO1C_HUMAN Unconventional myosin-Ic OS=Homo sapiens OX=9606 GN=MYO1C PE=1 SV=4	31.9623	32.0512	32.014	32.0831	32.1676	31.995		0.577486	-0.0727329
	0.589607	0.902283	sp|O00161|SNP23_HUMAN Synaptosomal-associated protein 23 OS=Homo sapiens OX=9606 GN=SNAP23 PE=1 SV=1	26.1611	26.8397	26.6492	26.3964	26.8089	26.8897		0.229438	-0.148348
	0.0277324	0.735279	sp|O00165|HAX1_HUMAN HCLS1-associated protein X-1 OS=Homo sapiens OX=9606 GN=HAX1 PE=1 SV=2	24.199	24.2185	23.8849	24.3989	24.5912	24.6433		1.55701	-0.443637
	0.0596202	1.30363	sp|O00170|AIP_HUMAN AH receptor-interacting protein OS=Homo sapiens OX=9606 GN=AIP PE=1 SV=2	26.4281	26.6975	26.6209	26.2046	25.9843	26.41		1.22461	0.38253
	0.557959	1.0758	sp|O00178|GTPB1_HUMAN GTP-binding protein 1 OS=Homo sapiens OX=9606 GN=GTPBP1 PE=1 SV=3;sp|O08582|GTPB1_MOUSE GTP-binding protein 1 OS=Mus musculus OX=10090 GN=Gtpbp1 PE=1 SV=2	25.4584	25.1985	25.2159	25.377	24.9076	25.272		0.253398	0.105407
	0.239341	0.909697	sp|O00186|STXB3_HUMAN Syntaxin-binding protein 3 OS=Homo sapiens OX=9606 GN=STXBP3 PE=1 SV=2	27.5359	27.5665	27.4058	27.5379	27.8096	27.5702		0.620982	-0.136543
	0.037624	2.6644	sp|O00193|SMAP_HUMAN Small acidic protein OS=Homo sapiens OX=9606 GN=SMAP PE=1 SV=1	24.8953	25.3284	25.0118	24.5176	23.4484	23.0281		1.42453	1.41381
	0.433536	1.03987	sp|O00203|AP3B1_HUMAN AP-3 complex subunit beta-1 OS=Homo sapiens OX=9606 GN=AP3B1 PE=1 SV=3	28.4349	28.3473	28.4595	28.3705	28.4459	28.2561		0.362975	0.0564079
	0.469825	0.866005	sp|O00217|NDUS8_HUMAN NADH dehydrogenase [ubiquinone] iron-sulfur protein 8, mitochondrial OS=Homo sapiens OX=9606 GN=NDUFS8 PE=1 SV=1;sp|Q8K3J1|NDUS8_MOUSE NADH dehydrogenase [ubiquinone] iron-sulfur protein 8, mitochondrial OS=Mus musculus OX=10090 GN=Nd	26.6402	26.7455	26.1162	26.5081	26.5641	27.0523		0.328064	-0.207553
	0.524259	1.04395	sp|O00231|PSD11_HUMAN 26S proteasome non-ATPase regulatory subunit 11 OS=Homo sapiens OX=9606 GN=PSMD11 PE=1 SV=3	29.534	29.4107	29.412	29.4257	29.506	29.239		0.280454	0.0620511
	0.0140424	1.17153	sp|O00232|PSD12_HUMAN 26S proteasome non-ATPase regulatory subunit 12 OS=Homo sapiens OX=9606 GN=PSMD12 PE=1 SV=3	28.7065	28.6687	28.7508	28.3898	28.4913	28.5598		1.85256	0.228392
	0.783053	1.03132	sp|O00233|PSMD9_HUMAN 26S proteasome non-ATPase regulatory subunit 9 OS=Homo sapiens OX=9606 GN=PSMD9 PE=1 SV=3	26.0896	26.0275	26.3124	26.0968	26.3142	25.885		0.106209	0.0444959
	0.143549	1.13311	sp|O00244|ATOX1_HUMAN Copper transport protein ATOX1 OS=Homo sapiens OX=9606 GN=ATOX1 PE=1 SV=1	27.059	27.0866	27.2965	27.0568	26.8406	27.0038		0.842999	0.180282
	0.592538	0.934823	sp|O00264|PGRC1_HUMAN Membrane-associated progesterone receptor component 1 OS=Homo sapiens OX=9606 GN=PGRMC1 PE=1 SV=3	30.1743	30.3387	30.3288	30.0811	30.4286	30.6238		0.227284	-0.0972354
	0.233422	1.19214	sp|O00273|DFFA_HUMAN DNA fragmentation factor subunit alpha OS=Homo sapiens OX=9606 GN=DFFA PE=1 SV=1	25.6594	26.1364	26.2034	25.7677	25.6369	25.8339		0.631858	0.253552
	0.0524831	1.14776	sp|O00299|CLIC1_HUMAN Chloride intracellular channel protein 1 OS=Homo sapiens OX=9606 GN=CLIC1 PE=1 SV=4	31.3692	31.4896	31.2591	31.2305	31.1598	31.131		1.27998	0.198817
	0.0899342	0.525059	sp|O00391|QSOX1_HUMAN Sulfhydryl oxidase 1 OS=Homo sapiens OX=9606 GN=QSOX1 PE=1 SV=3	24.2775	23.9491	23.1239	24.5033	24.4485	25.1871		1.04608	-0.929449
	0.512645	0.795203	sp|O00400|ACATN_HUMAN Acetyl-coenzyme A transporter 1 OS=Homo sapiens OX=9606 GN=SLC33A1 PE=1 SV=1	24.4417	25.2246	25.1614	25.4112	24.546	25.8624		0.290183	-0.330605
	0.15777	1.15287	sp|O00401|WASL_HUMAN Neural Wiskott-Aldrich syndrome protein OS=Homo sapiens OX=9606 GN=WASL PE=1 SV=2	26.0736	26.1758	25.9192	26.0033	25.8636	25.6859		0.801974	0.205235
	0.0814702	1.21322	sp|O00410|IPO5_HUMAN Importin-5 OS=Homo sapiens OX=9606 GN=IPO5 PE=1 SV=4	30.256	30.4366	30.0359	29.9916	29.8988	30.0016		1.089	0.278843
	0.0377579	1.14085	sp|O00423|EMAL1_HUMAN Echinoderm microtubule-associated protein-like 1 OS=Homo sapiens OX=9606 GN=EML1 PE=1 SV=3;sp|Q05BC3|EMAL1_MOUSE Echinoderm microtubule-associated protein-like 1 OS=Mus musculus OX=10090 GN=Eml1 PE=1 SV=1	24.832	24.9661	24.8861	24.7231	24.7779	24.613		1.42299	0.190107
	0.574215	1.27318	sp|O00425|IF2B3_HUMAN Insulin-like growth factor 2 mRNA-binding protein 3 OS=Homo sapiens OX=9606 GN=IGF2BP3 PE=1 SV=2;sp|Q9CPN8|IF2B3_MOUSE Insulin-like growth factor 2 mRNA-binding protein 3 OS=Mus musculus OX=10090 GN=Igf2bp3 PE=1 SV=1	25.1594	25.214	26.5866	25.8023	24.6874	25.4251		0.240926	0.348433
	0.0759838	1.30187	sp|O00429|DNM1L_HUMAN Dynamin-1-like protein OS=Homo sapiens OX=9606 GN=DNM1L PE=1 SV=2	29.1316	29.0129	28.8354	28.3552	28.6725	28.8104		1.11928	0.380582
	0.235819	1.36514	sp|O00442|RTCA_HUMAN RNA 3-terminal phosphate cyclase OS=Homo sapiens OX=9606 GN=RTCA PE=1 SV=1	26.36	26.8588	26.2445	26.0721	26.4737	25.5704		0.627421	0.449044
	0.157198	0.416194	sp|O00461|GOLI4_HUMAN Golgi integral membrane protein 4 OS=Homo sapiens OX=9606 GN=GOLIM4 PE=1 SV=1	23.1051	24.9999	25.44	25.7661	25.5652	26.0079		0.803552	-1.26467
	0.240362	0.336263	sp|O00469|PLOD2_HUMAN Procollagen-lysine,2-oxoglutarate 5-dioxygenase 2 OS=Homo sapiens OX=9606 GN=PLOD2 PE=1 SV=2	25.7475	22.424	25.9208	26.1618	26.4464	26.2012		0.619133	-1.57234
	0.923897	0.979159	sp|O00471|EXOC5_HUMAN Exocyst complex component 5 OS=Homo sapiens OX=9606 GN=EXOC5 PE=1 SV=1	25.088	25.7302	25.9382	25.3309	25.8611	25.6555		0.0343766	-0.0303847
	0.25998	0.848249	sp|O00483|NDUA4_HUMAN Cytochrome c oxidase subunit NDUFA4 OS=Homo sapiens OX=9606 GN=NDUFA4 PE=1 SV=1	27.6984	28.1357	27.591	28.0692	28.1554	27.9128		0.585059	-0.237441
	0.381236	1.09847	sp|O00487|PSDE_HUMAN 26S proteasome non-ATPase regulatory subunit 14 OS=Homo sapiens OX=9606 GN=PSMD14 PE=1 SV=1	28.4909	28.532	28.5948	28.4065	28.6353	28.1695		0.418806	0.13549
	0.236	1.29624	sp|O00499|BIN1_HUMAN Myc box-dependent-interacting protein 1 OS=Homo sapiens OX=9606 GN=BIN1 PE=1 SV=1	26.9525	26.8984	27.1004	27.1226	26.2625	26.4432		0.627087	0.374327
	0.259368	1.32326	sp|O00505|IMA4_HUMAN Importin subunit alpha-4 OS=Homo sapiens OX=9606 GN=KPNA3 PE=1 SV=2;sp|O35344|IMA4_MOUSE Importin subunit alpha-4 OS=Mus musculus OX=10090 GN=Kpna3 PE=1 SV=1	26.0636	26.6591	26.1758	26.1333	26.1525	25.4003		0.586084	0.404101
	0.330168	1.40634	sp|O00560|SDCB1_HUMAN Syntenin-1 OS=Homo sapiens OX=9606 GN=SDCBP PE=1 SV=1	30.1408	29.7705	28.8839	28.8774	28.853	29.5889		0.481266	0.49195
	0.368963	0.926611	sp|O00571|DDX3X_HUMAN ATP-dependent RNA helicase DDX3X OS=Homo sapiens OX=9606 GN=DDX3X PE=1 SV=3;sp|Q62167|DDX3X_MOUSE ATP-dependent RNA helicase DDX3X OS=Mus musculus OX=10090 GN=Ddx3x PE=1 SV=3	29.3392	29.0564	29.3542	29.2631	29.4247	29.3919		0.433017	-0.109964
	0.67606	1.04617	sp|O00629|IMA3_HUMAN Importin subunit alpha-3 OS=Homo sapiens OX=9606 GN=KPNA4 PE=1 SV=1	28.2667	28.648	28.5255	28.575	28.4108	28.2592		0.170014	0.0651188
	0.27422	0.482858	sp|O00635|TRI38_HUMAN E3 ubiquitin-protein ligase TRIM38 OS=Homo sapiens OX=9606 GN=TRIM38 PE=1 SV=1	24.286	23.7846	21.6023	24.3686	24.0787	24.3766		0.561901	-1.05033
	0.264764	1.19731	sp|O00743|PPP6_HUMAN Serine/threonine-protein phosphatase 6 catalytic subunit OS=Homo sapiens OX=9606 GN=PPP6C PE=1 SV=1	24.7356	24.2909	24.518	24.4039	24.4142	23.9471		0.577141	0.259795
	0.813496	1.15048	sp|O00748|EST2_HUMAN Cocaine esterase OS=Homo sapiens OX=9606 GN=CES2 PE=1 SV=1	23.6877	24.0419	23.8643	24.4912	22.0706	24.4255		0.0896446	0.202232
	0.321841	1.11666	sp|O00754|MA2B1_HUMAN Lysosomal alpha-mannosidase OS=Homo sapiens OX=9606 GN=MAN2B1 PE=1 SV=3	28.4647	28.5072	28.0751	28.1279	28.2196	28.222		0.492359	0.159193
	0.0225257	1.47493	sp|O00764|PDXK_HUMAN Pyridoxal kinase OS=Homo sapiens OX=9606 GN=PDXK PE=1 SV=1	29.1849	29.0561	28.9646	28.7903	28.3814	28.3519		1.64732	0.560644
	0.649839	0.885418	sp|O08795|GLU2B_MOUSE Glucosidase 2 subunit beta OS=Mus musculus OX=10090 GN=Prkcsh PE=1 SV=1	26.233	26.85	27.1637	26.7387	27.385	26.6497		0.187194	-0.17557
	0.866221	0.910803	sp|O14494|PLPP1_HUMAN Phospholipid phosphatase 1 OS=Homo sapiens OX=9606 GN=PLPP1 PE=1 SV=1	25.0594	25.9945	25.2147	24.7964	24.9359	26.9406		0.0623713	-0.134789
	0.414833	0.887446	sp|O14495|PLPP3_HUMAN Phospholipid phosphatase 3 OS=Homo sapiens OX=9606 GN=PLPP3 PE=1 SV=1	26.7115	27.2285	27.0641	27.3939	27.0232	27.1039		0.382127	-0.172269
	0.0569631	0.609247	sp|O14558|HSPB6_HUMAN Heat shock protein beta-6 OS=Homo sapiens OX=9606 GN=HSPB6 PE=1 SV=2	29.2272	28.8571	28.9279	30.136	29.2885	29.7324		1.24441	-0.714902
	0.225709	0.370039	sp|O14561|ACPM_HUMAN Acyl carrier protein, mitochondrial OS=Homo sapiens OX=9606 GN=NDUFAB1 PE=1 SV=3	26.623	24.4047	23.2663	25.8752	26.5078	26.2137		0.646452	-1.43425
	0.711251	1.04295	sp|O14562|UBFD1_HUMAN Ubiquitin domain-containing protein UBFD1 OS=Homo sapiens OX=9606 GN=UBFD1 PE=1 SV=2	25.0719	24.7899	24.9764	25.084	24.6456	24.9266		0.147977	0.0606766
	0.431017	1.06366	sp|O14579|COPE_HUMAN Coatomer subunit epsilon OS=Homo sapiens OX=9606 GN=COPE PE=1 SV=3	28.6954	28.7926	28.8148	28.8573	28.5337	28.6447		0.365505	0.0890344
	0.0183775	0.744967	sp|O14602|IF1AY_HUMAN Eukaryotic translation initiation factor 1A, Y-chromosomal OS=Homo sapiens OX=9606 GN=EIF1AY PE=1 SV=4;sp|P47;sp|P47813|IF1AX_HUMAN Eukaryotic translation initiation factor 1A, X-chromosomal OS=Homo sapiens OX=9606 GN=EIF1AX PE=1 SV=2	26.8904	26.8028	27.0826	27.4597	27.3795	27.2109		1.73571	-0.424751
	0.441951	0.543116	sp|O14613|BORG1_HUMAN Cdc42 effector protein 2 OS=Homo sapiens OX=9606 GN=CDC42EP2 PE=1 SV=1	25.9854	25.9027	22.8707	25.7269	25.6201	26.0537		0.354626	-0.880668
	0.0304143	1.20312	sp|O14617|AP3D1_HUMAN AP-3 complex subunit delta-1 OS=Homo sapiens OX=9606 GN=AP3D1 PE=1 SV=1	27.9945	28.0009	27.8397	27.6777	27.7857	27.5714		1.51692	0.26678
	0.46298	0.891403	sp|O14653|GOSR2_HUMAN Golgi SNAP receptor complex member 2 OS=Homo sapiens OX=9606 GN=GOSR2 PE=1 SV=2	25.6595	25.5853	25.3678	25.5538	25.4853	26.0711		0.334438	-0.16585
	0.895305	0.968103	sp|O14656|TOR1A_HUMAN Torsin-1A OS=Homo sapiens OX=9606 GN=TOR1A PE=1 SV=1	25.1065	24.3955	24.8076	24.8393	24.3513	25.2594		0.0480292	-0.0467669
	0.0149047	0.784417	sp|O14657|TOR1B_HUMAN Torsin-1B OS=Homo sapiens OX=9606 GN=TOR1B PE=1 SV=2	24.1418	24.1748	23.9807	24.45	24.3435	24.5547		1.82668	-0.350307
	0.421552	0.662878	sp|O14662|STX16_HUMAN Syntaxin-16 OS=Homo sapiens OX=9606 GN=STX16 PE=1 SV=3	24.408	22.6502	24.6821	24.3427	24.3002	24.877		0.375148	-0.593185
	0.0663382	0.841401	sp|O14672|ADA10_HUMAN Disintegrin and metalloproteinase domain-containing protein 10 OS=Homo sapiens OX=9606 GN=ADAM10 PE=1 SV=1	25.2724	25.3122	25.227	25.7025	25.3757	25.4808		1.17824	-0.249135
	0.383502	0.664677	sp|O14684|PTGES_HUMAN Prostaglandin E synthase OS=Homo sapiens OX=9606 GN=PTGES PE=1 SV=2	26.9475	25.054	26.5083	26.8136	26.4081	27.0559		0.416232	-0.589274
	0.250802	0.756659	sp|O14735|CDIPT_HUMAN CDP-diacylglycerol--inositol 3-phosphatidyltransferase OS=Homo sapiens OX=9606 GN=CDIPT PE=1 SV=1	25.9896	25.9384	26.0883	25.9749	26.9754	26.2728		0.600669	-0.402284
	0.0292813	1.57357	sp|O14737|PDCD5_HUMAN Programmed cell death protein 5 OS=Homo sapiens OX=9606 GN=PDCD5 PE=1 SV=3;sp|P56812|PDCD5_MOUSE Programmed cell death protein 5 OS=Mus musculus OX=10090 GN=Pdcd5 PE=1 SV=3	27.6594	27.4023	27.6356	27.2404	26.87	26.6249		1.53341	0.654044
	0.0620036	1.21941	sp|O14744|ANM5_HUMAN Protein arginine N-methyltransferase 5 OS=Homo sapiens OX=9606 GN=PRMT5 PE=1 SV=4;sp|Q8CIG8|ANM5_MOUSE Protein arginine N-methyltransferase 5 OS=Mus musculus OX=10090 GN=Prmt5 PE=1 SV=3	26.627	26.793	26.5307	26.493	26.3839	26.2152		1.20758	0.286179
	0.155508	1.35789	sp|O14745|NHRF1_HUMAN Na(+)/H(+) exchange regulatory cofactor NHE-RF1 OS=Homo sapiens OX=9606 GN=SLC9A3R1 PE=1 SV=4	24.6254	24.9524	24.4695	24.0479	24.6581	24.0172		0.808247	0.441364
	0.111627	1.39461	sp|O14773|TPP1_HUMAN Tripeptidyl-peptidase 1 OS=Homo sapiens OX=9606 GN=TPP1 PE=1 SV=2	30.1084	30.3057	29.9837	29.3608	30.0755	29.522		0.952232	0.47986
	0.175283	1.52202	sp|O14776|TCRG1_HUMAN Transcription elongation regulator 1 OS=Homo sapiens OX=9606 GN=TCERG1 PE=1 SV=2	24.7094	25.1162	24.7745	23.5768	24.6948	24.5106		0.756261	0.605989
	0.100883	0.590952	sp|O14786|NRP1_HUMAN Neuropilin-1 OS=Homo sapiens OX=9606 GN=NRP1 PE=1 SV=3	27.1406	27.0779	27.6017	27.49	28.0195	28.5873		0.996182	-0.758888
	0.289749	1.52804	sp|O14787|TNPO2_HUMAN Transportin-2 OS=Homo sapiens OX=9606 GN=TNPO2 PE=1 SV=3	24.906	25.7228	25.2011	24.527	25.4888	23.9791		0.537979	0.611683
	0.229618	1.07212	sp|O14818|PSA7_HUMAN Proteasome subunit alpha type-7 OS=Homo sapiens OX=9606 GN=PSMA7 PE=1 SV=1	29.8755	29.7989	29.9338	29.7971	29.8545	29.6552		0.638994	0.10047
	0.328121	0.909829	sp|O14828|SCAM3_HUMAN Secretory carrier-associated membrane protein 3 OS=Homo sapiens OX=9606 GN=SCAMP3 PE=1 SV=3	27.5245	27.2996	27.4367	27.3562	27.6113	27.7022		0.483966	-0.136333
	0.761086	1.06507	sp|O14874|BCKD_HUMAN [3-methyl-2-oxobutanoate dehydrogenase [lipoamide]] kinase, mitochondrial OS=Homo sapiens OX=9606 GN=BCKDK PE=1 SV=2	26.1364	26.9573	26.2321	26.5459	26.1891	26.3178		0.118566	0.0909468
	0.146364	0.301444	sp|A5A6J9|IFIT3_PANTR Interferon-induced protein with tetratricopeptide repeats 3 OS=Pan troglodytes OX=9598 GN=IFIT3 PE=2 SV=1;sp|O14879|IFIT3_HUMAN Interferon-induced protein with tetratricopeptide repeats 3 OS=Homo sapiens OX=9606 GN=IFIT3 PE=1 SV=1	27.162	25.4203	27.884	29.4403	28.8683	27.3478		0.834564	-1.73004
	0.722878	0.970013	sp|O14880|MGST3_HUMAN Microsomal glutathione S-transferase 3 OS=Homo sapiens OX=9606 GN=MGST3 PE=1 SV=1	28.2153	28.2841	28.0446	28.3533	28.2729	28.0496		0.140935	-0.0439237
	0.0321421	1.31045	sp|O14907|TX1B3_HUMAN Tax1-binding protein 3 OS=Homo sapiens OX=9606 GN=TAX1BP3 PE=1 SV=2	27.4045	27.2112	27.4306	27.0726	26.761	27.0426		1.49293	0.390065
	0.77662	0.965864	sp|O14908|GIPC1_HUMAN PDZ domain-containing protein GIPC1 OS=Homo sapiens OX=9606 GN=GIPC1 PE=1 SV=2	25.5571	25.5756	25.3918	25.4126	25.8669	25.3953		0.109792	-0.0501073
	0.0705171	1.4232	sp|O14920|IKKB_HUMAN Inhibitor of nuclear factor kappa-B kinase subunit beta OS=Homo sapiens OX=9606 GN=IKBKB PE=1 SV=1	24.8436	25.0896	24.6421	24.6602	24.2772	24.1105		1.15171	0.509143
	0.65089	1.29815	sp|O14925|TIM23_HUMAN Mitochondrial import inner membrane translocase subunit Tim23 OS=Homo sapiens OX=9606 GN=TIMM23 PE=1 SV=1;sp|Q5SRD1|TI23B_HUMAN Putative mitochondrial import inner membrane translocase subunit Tim23B OS=Homo sapiens OX=9606 GN=TIMM23B	25.0603	24.6995	24.1694	24.822	25.1512	22.8266		0.186493	0.37646
	0.799654	0.937582	sp|O14933|UB2L6_HUMAN Ubiquitin/ISG15-conjugating enzyme E2 L6 OS=Homo sapiens OX=9606 GN=UBE2L6 PE=1 SV=4	26.808	26.4929	27.0144	27.0281	27.2965	26.2695		0.0970976	-0.0929832
	0.609672	1.05042	sp|O14936|CSKP_HUMAN Peripheral plasma membrane protein CASK OS=Homo sapiens OX=9606 GN=CASK PE=1 SV=3	25.9516	26.2914	25.9168	25.9146	26.0721	25.9602		0.214904	0.0709674
	0.599236	0.906988	sp|O14949|QCR8_HUMAN Cytochrome b-c1 complex subunit 8 OS=Homo sapiens OX=9606 GN=UQCRQ PE=1 SV=4	26.2504	26.4196	25.6898	26.0906	26.2209	26.4708		0.222402	-0.140844
	0.483181	1.05941	sp|O14950|ML12B_HUMAN Myosin regulatory light chain 12B OS=Homo sapiens OX=9606 GN=MYL12B PE=1 SV=2	31.2812	31.1297	31.2048	31.2038	31.2364	30.9257		0.31589	0.0832634
	0.0315358	1.21512	sp|O14964|HGS_HUMAN Hepatocyte growth factor-regulated tyrosine kinase substrate OS=Homo sapiens OX=9606 GN=HGS PE=1 SV=1;sp|Q99LI8|HGS_MOUSE Hepatocyte growth factor-regulated tyrosine kinase substrate OS=Mus musculus OX=10090 GN=Hgs PE=1 SV=2	27.092	27.248	27.1915	26.7582	27.0101	26.9199		1.5012	0.281094
	0.922369	1.0094	sp|O14974|MYPT1_HUMAN Protein phosphatase 1 regulatory subunit 12A OS=Homo sapiens OX=9606 GN=PPP1R12A PE=1 SV=1;sp|Q9DBR7|MYPT1_MOUSE Protein phosphatase 1 regulatory subunit 12A OS=Mus musculus OX=10090 GN=Ppp1r12a PE=1 SV=2	28.7018	28.7812	29.088	28.9079	28.8893	28.7334		0.0350951	0.0134939
	0.157028	2.35293	sp|O14976|GAK_HUMAN Cyclin-G-associated kinase OS=Homo sapiens OX=9606 GN=GAK PE=1 SV=2	25.0292	24.4949	25.1809	24.9421	23.4336	22.6261		0.804022	1.23446
	0.509177	0.882203	sp|O14979|HNRDL_HUMAN Heterogeneous nuclear ribonucleoprotein D-like OS=Homo sapiens OX=9606 GN=HNRNPDL PE=1 SV=3	26.1575	26.3029	26.4703	26.7132	26.7344	26.0255		0.293131	-0.180817
	0.122129	1.22281	sp|O14980|XPO1_HUMAN Exportin-1 OS=Homo sapiens OX=9606 GN=XPO1 PE=1 SV=1;sp|Q80U96|XPO1_RAT Exportin-1 OS=Rattus norvegicus OX=10116 GN=Xpo1 PE=1 SV=1	28.9867	29.2065	28.9319	28.7954	28.938	28.521		0.91318	0.290195
	0.262807	1.20225	sp|O15027|SC16A_HUMAN Protein transport protein Sec16A OS=Homo sapiens OX=9606 GN=SEC16A PE=1 SV=4	26.9527	27.201	26.7837	26.9711	26.4082	26.7608		0.580363	0.265742
	0.0217078	0.834817	sp|O15031|PLXB2_HUMAN Plexin-B2 OS=Homo sapiens OX=9606 GN=PLXNB2 PE=1 SV=3	28.2442	28.4673	28.4146	28.6433	28.6723	28.592		1.66338	-0.260469
	0.374726	0.940445	sp|O15042|SR140_HUMAN U2 snRNP-associated SURP motif-containing protein OS=Homo sapiens OX=9606 GN=U2SURP PE=1 SV=2	24.925	24.7507	24.9148	25.0696	24.8324	24.9542		0.426286	-0.0885843
	0.182227	1.76969	sp|O15056|SYNJ2_HUMAN Synaptojanin-2 OS=Homo sapiens OX=9606 GN=SYNJ2 PE=1 SV=3	24.8815	25.552	25.2807	23.64	25.2699	24.3337		0.739388	0.823499
	0.204554	1.42654	sp|O15075|DCLK1_HUMAN Serine/threonine-protein kinase DCLK1 OS=Homo sapiens OX=9606 GN=DCLK1 PE=1 SV=2	26.2108	26.9765	26.1707	26.2917	25.9761	25.5527		0.689192	0.512517
	0.255543	1.26265	sp|O15084|ANR28_HUMAN Serine/threonine-protein phosphatase 6 regulatory ankyrin repeat subunit A OS=Homo sapiens OX=9606 GN=ANKRD28 PE=1 SV=5	24.0056	24.1407	23.4741	23.7706	23.2526	23.5877		0.592536	0.336458
	0.901831	0.969148	sp|O15116|LSM1_HUMAN U6 snRNA-associated Sm-like protein LSm1 OS=Homo sapiens OX=9606 GN=LSM1 PE=1 SV=1	24.5834	24.8165	23.7063	24.3155	24.5365	24.3898		0.0448747	-0.0452112
	0.283735	1.15189	sp|O15118|NPC1_HUMAN NPC intracellular cholesterol transporter 1 OS=Homo sapiens OX=9606 GN=NPC1 PE=1 SV=2	28.5731	28.4414	28.1138	28.0522	28.1101	28.354		0.547088	0.204003
	0.0985093	0.743636	sp|O15126|SCAM1_HUMAN Secretory carrier-associated membrane protein 1 OS=Homo sapiens OX=9606 GN=SCAMP1 PE=1 SV=2	26.7547	26.8235	27.0021	26.9275	27.3926	27.5422		1.00652	-0.427331
	0.594781	0.928521	sp|O15127|SCAM2_HUMAN Secretory carrier-associated membrane protein 2 OS=Homo sapiens OX=9606 GN=SCAMP2 PE=1 SV=2	26.6157	26.3902	26.6064	26.4878	26.4611	26.9844		0.225643	-0.106993
	0.609279	1.02111	sp|O15143|ARC1B_HUMAN Actin-related protein 2/3 complex subunit 1B OS=Homo sapiens OX=9606 GN=ARPC1B PE=1 SV=3	29.9786	30.0243	30.0724	30.0152	30.0647	29.905		0.215184	0.0301367
	0.719001	1.0256	sp|O15144|ARPC2_HUMAN Actin-related protein 2/3 complex subunit 2 OS=Homo sapiens OX=9606 GN=ARPC2 PE=1 SV=1	30.7287	30.7092	30.667	30.6501	30.8327	30.5128		0.143271	0.0364679
	0.509781	1.03128	sp|O15145|ARPC3_HUMAN Actin-related protein 2/3 complex subunit 3 OS=Homo sapiens OX=9606 GN=ARPC3 PE=1 SV=3	29.4713	29.394	29.4651	29.443	29.4668	29.2873		0.292616	0.0444406
	0.460258	1.36098	sp|O15160|RPAC1_HUMAN DNA-directed RNA polymerases I and III subunit RPAC1 OS=Homo sapiens OX=9606 GN=POLR1C PE=1 SV=1	24.8627	24.7066	24.9859	25.0566	23.3377	24.827		0.336999	0.444642
	0.0271837	0.768535	sp|O15173|PGRC2_HUMAN Membrane-associated progesterone receptor component 2 OS=Homo sapiens OX=9606 GN=PGRMC2 PE=1 SV=1	28.9555	28.7227	29.0554	29.2007	29.2904	29.3819		1.56569	-0.379817
	0.125459	1.20145	sp|O15212|PFD6_HUMAN Prefoldin subunit 6 OS=Homo sapiens OX=9606 GN=PFDN6 PE=1 SV=1	26.8328	26.8709	26.9104	26.8683	26.5344	26.4171		0.901499	0.264779
	0.169769	0.700876	sp|O15228|GNPAT_HUMAN Dihydroxyacetone phosphate acyltransferase OS=Homo sapiens OX=9606 GN=GNPAT PE=1 SV=1	25.3011	24.8808	25.5599	25.3063	26.0877	25.8861		0.770142	-0.512768
	0.160713	4.6803	sp|O15247|CLIC2_HUMAN Chloride intracellular channel protein 2 OS=Homo sapiens OX=9606 GN=CLIC2 PE=1 SV=3	26.8433	26.8187	27.5117	22.3051	26.3972	25.7915		0.793948	2.2266
	0.105566	0.387186	sp|O15254|ACOX3_HUMAN Peroxisomal acyl-coenzyme A oxidase 3 OS=Homo sapiens OX=9606 GN=ACOX3 PE=1 SV=2	23.5946	22.5505	23.7638	23.9199	25.7102	24.3854		0.976475	-1.3689
	0.0340368	0.772808	sp|O15258|RER1_HUMAN Protein RER1 OS=Homo sapiens OX=9606 GN=RER1 PE=1 SV=1	27.6946	27.6474	27.8096	28.0189	27.9486	28.2995		1.46805	-0.371817
	0.22403	0.894318	sp|O15260|SURF4_HUMAN Surfeit locus protein 4 OS=Homo sapiens OX=9606 GN=SURF4 PE=1 SV=3	29.6166	29.5486	29.6282	29.5441	29.8312	29.9015		0.649693	-0.16114
	0.00339901	0.780219	sp|O15269|SPTC1_HUMAN Serine palmitoyltransferase 1 OS=Homo sapiens OX=9606 GN=SPTLC1 PE=1 SV=1	26.1275	26.0746	26.0047	26.4975	26.4409	26.3426		2.46865	-0.358049
	0.167045	1.1523	sp|O15294|OGT1_HUMAN UDP-N-acetylglucosamine--peptide N-acetylglucosaminyltransferase 110 kDa subunit OS=Homo sapiens OX=9606 GN=OGT PE=1 SV=3	24.7808	24.7108	24.9889	24.4763	24.7803	24.6104		0.777168	0.20451
	0.300426	1.11176	sp|O15305|PMM2_HUMAN Phosphomannomutase 2 OS=Homo sapiens OX=9606 GN=PMM2 PE=1 SV=1	26.666	26.6707	26.7154	26.7849	26.4288	26.3799		0.522262	0.152841
	0.0283652	0.735603	sp|O15321|TM9S1_HUMAN Transmembrane 9 superfamily member 1 OS=Homo sapiens OX=9606 GN=TM9SF1 PE=2 SV=2	25.0656	24.7948	25.0715	25.559	25.4641	25.2378		1.54721	-0.443001
	0.029936	1.26508	sp|O15355|PPM1G_HUMAN Protein phosphatase 1G OS=Homo sapiens OX=9606 GN=PPM1G PE=1 SV=1	25.8666	25.779	26.003	25.684	25.5381	25.4088		1.52381	0.339223
	0.433137	1.08731	sp|O15371|EIF3D_HUMAN Eukaryotic translation initiation factor 3 subunit D OS=Homo sapiens OX=9606 GN=EIF3D PE=1 SV=1	27.2733	27.5733	27.4459	27.2989	27.5026	27.1287		0.363375	0.120761
	0.0825417	1.1761	sp|O15372|EIF3H_HUMAN Eukaryotic translation initiation factor 3 subunit H OS=Homo sapiens OX=9606 GN=EIF3H PE=1 SV=1	27.6728	27.8664	27.7955	27.5632	27.6799	27.3896		1.08333	0.234009
	0.580585	1.11226	sp|O15382|BCAT2_HUMAN Branched-chain-amino-acid aminotransferase, mitochondrial OS=Homo sapiens OX=9606 GN=BCAT2 PE=1 SV=2	26.8248	27.3168	26.4352	26.7323	26.6737	26.7103		0.236134	0.153496
	0.182581	0.877216	sp|O15400|STX7_HUMAN Syntaxin-7 OS=Homo sapiens OX=9606 GN=STX7 PE=1 SV=4	28.5931	28.3738	28.59	28.7798	28.525	28.8192		0.738544	-0.188995
	0.294838	0.630859	sp|O15427|MOT4_HUMAN Monocarboxylate transporter 4 OS=Homo sapiens OX=9606 GN=SLC16A3 PE=1 SV=1	26.202	24.6432	26.1802	25.977	26.648	26.3941		0.530417	-0.66461
	0.0897079	0.691963	sp|O15460|P4HA2_HUMAN Prolyl 4-hydroxylase subunit alpha-2 OS=Homo sapiens OX=9606 GN=P4HA2 PE=1 SV=1;sp|Q60716|P4HA2_MOUSE Prolyl 4-hydroxylase subunit alpha-2 OS=Mus musculus OX=10090 GN=P4ha2 PE=1 SV=1	30.0558	29.5344	30.3461	30.4817	30.5486	30.4997		1.04717	-0.531234
	0.00260883	0.785816	sp|O15484|CAN5_HUMAN Calpain-5 OS=Homo sapiens OX=9606 GN=CAPN5 PE=1 SV=2	26.3049	26.3077	26.2969	26.6435	26.7443	26.5648		2.58355	-0.347736
	0.677993	0.960527	sp|O15498|YKT6_HUMAN Synaptobrevin homolog YKT6 OS=Homo sapiens OX=9606 GN=YKT6 PE=1 SV=1	26.9029	26.5946	26.8805	26.6879	26.9675	26.8969		0.168775	-0.0581023
	0.410695	1.10293	sp|O15511|ARPC5_HUMAN Actin-related protein 2/3 complex subunit 5 OS=Homo sapiens OX=9606 GN=ARPC5 PE=1 SV=3	29.3353	29.3349	29.1625	29.2152	29.3346	28.859		0.386481	0.141338
	0.598885	0.904838	sp|O15523|DDX3Y_HUMAN ATP-dependent RNA helicase DDX3Y OS=Homo sapiens OX=9606 GN=DDX3Y PE=1 SV=2	25.1646	24.7772	25.3287	25.2305	25.5705	24.9022		0.222656	-0.144268
	0.587644	0.850953	sp|O15533|TPSN_HUMAN Tapasin OS=Homo sapiens OX=9606 GN=TAPBP PE=1 SV=1	26.6963	25.5727	26.2928	26.8544	26.2642	26.1418		0.230886	-0.232848
	0.138147	0.823489	sp|O35129|PHB2_MOUSE Prohibitin-2 OS=Mus musculus OX=10090 GN=Phb2 PE=1 SV=1;sp|Q99623|PHB2_HUMAN Prohibitin-2 OS=Homo sapiens OX=9606 GN=PHB2 PE=1 SV=2	31.1638	31.279	30.8075	31.3816	31.2639	31.4452		0.859659	-0.280178
	0.467848	1.12027	sp|O35326|SRSF5_MOUSE Serine/arginine-rich splicing factor 5 OS=Mus musculus OX=10090 GN=Srsf5 PE=1 SV=2;sp|Q09167|SRSF5_RAT Serine/arginine-rich splicing factor 5 OS=Rattus norvegicus OX=10116 GN=Srsf5 PE=1 SV=1;sp|Q13243|SRSF5_HUMAN Serine/arginine-rich	24.9392	25.3067	25.08	25.1208	24.5964	25.1172		0.329895	0.163848
	0.32157	1.08294	sp|O35864|CSN5_MOUSE COP9 signalosome complex subunit 5 OS=Mus musculus OX=10090 GN=Cops5 PE=1 SV=3;sp|Q92905|CSN5_HUMAN COP9 signalosome complex subunit 5 OS=Homo sapiens OX=9606 GN=COPS5 PE=1 SV=4	27.0806	27.0825	27.0342	26.9035	27.1437	26.8054		0.492724	0.114958
	0.0759948	1.31922	sp|O43143|DHX15_HUMAN Pre-mRNA-splicing factor ATP-dependent RNA helicase DHX15 OS=Homo sapiens OX=9606 GN=DHX15 PE=1 SV=2	27.9295	28.2036	28.1738	27.9751	27.6457	27.4871		1.11922	0.399686
	0.0779182	1.84943	sp|O43148|MCES_HUMAN mRNA cap guanine-N7 methyltransferase OS=Homo sapiens OX=9606 GN=RNMT PE=1 SV=1	24.7012	24.9844	24.249	23.9824	24.145	23.146		1.10836	0.887081
	0.0464608	0.664524	sp|O43169|CYB5B_HUMAN Cytochrome b5 type B OS=Homo sapiens OX=9606 GN=CYB5B PE=1 SV=3	26.5369	26.6264	26.2793	26.7295	27.147	27.335		1.33291	-0.589608
	0.666556	1.10579	sp|A5A6P1|SERA_PANTR D-3-phosphoglycerate dehydrogenase OS=Pan troglodytes OX=9598 GN=PHGDH PE=2 SV=1;sp|O43175|SERA_HUMAN D-3-phosphoglycerate dehydrogenase OS=Homo sapiens OX=9606 GN=PHGDH PE=1 SV=4	30.3156	30.1299	30.9143	30.6648	30.3016	29.9582		0.176163	0.145084
	0.627902	0.930345	sp|O43181|NDUS4_HUMAN NADH dehydrogenase [ubiquinone] iron-sulfur protein 4, mitochondrial OS=Homo sapiens OX=9606 GN=NDUFS4 PE=1 SV=1	26.5414	26.477	25.9963	26.4631	26.6036	26.2605		0.202108	-0.104162
	0.125106	1.12934	sp|O43237|DC1L2_HUMAN Cytoplasmic dynein 1 light intermediate chain 2 OS=Homo sapiens OX=9606 GN=DYNC1LI2 PE=1 SV=1	28.4057	28.3088	28.5777	28.3434	28.2289	28.1935		0.90272	0.175484
	0.0533069	1.08959	sp|O43242|PSMD3_HUMAN 26S proteasome non-ATPase regulatory subunit 3 OS=Homo sapiens OX=9606 GN=PSMD3 PE=1 SV=2	29.5159	29.4445	29.5784	29.3682	29.4374	29.362		1.27322	0.12378
	0.0662637	0.903775	sp|O43251|RFOX2_HUMAN RNA binding protein fox-1 homolog 2 OS=Homo sapiens OX=9606 GN=RBFOX2 PE=1 SV=3;sp|Q9NWB1|RFOX1_HUMAN RNA binding protein fox-1 homolog 1 OS=Homo sapiens OX=9606 GN=RBFOX1 PE=1 SV=2	23.785	23.982	23.9085	24.0198	24.0505	24.043		1.17872	-0.145964
	0.46941	1.09384	sp|O43252|PAPS1_HUMAN Bifunctional 3-phosphoadenosine 5-phosphosulfate synthase 1 OS=Homo sapiens OX=9606 GN=PAPSS1 PE=1 SV=2	25.4644	25.6111	25.4762	25.6684	25.3622	25.1329		0.328448	0.129398
	0.0680179	0.830227	sp|O43264|ZW10_HUMAN Centromere/kinetochore protein zw10 homolog OS=Homo sapiens OX=9606 GN=ZW10 PE=1 SV=3	25.5002	25.3842	25.3289	25.4919	25.7097	25.8169		1.16738	-0.268422
	0.149552	1.35089	sp|O43294|TGFI1_HUMAN Transforming growth factor beta-1-induced transcript 1 protein OS=Homo sapiens OX=9606 GN=TGFB1I1 PE=1 SV=2;sp|Q62219|TGFI1_MOUSE Transforming growth factor beta-1-induced transcript 1 protein OS=Mus musculus OX=10090 GN=Tgfb1i1 PE=1	25.2618	25.7158	26.0138	25.0209	25.2898	25.3789		0.825209	0.433908
	0.794898	1.02879	sp|O43301|HS12A_HUMAN Heat shock 70 kDa protein 12A OS=Homo sapiens OX=9606 GN=HSPA12A PE=1 SV=2	25.2101	25.5775	25.4088	25.3833	25.5207	25.1695		0.0996888	0.0409482
	0.3295	1.06735	sp|O43314|VIP2_HUMAN Inositol hexakisphosphate and diphosphoinositol-pentakisphosphate kinase 2 OS=Homo sapiens OX;sp|Q6ZQB6|VIP2_MOUSE Inositol hexakisphosphate and diphosphoinositol-pentakisphosphate kinase 2 OS=Mus musculus OX=10090 GN=Ppip5k2 PE=1 SV=3	26.0133	25.9536	25.87	25.9902	25.7379	25.8267		0.482144	0.0940355
	0.362975	1.0808	sp|O43324|MCA3_HUMAN Eukaryotic translation elongation factor 1 epsilon-1 OS=Homo sapiens OX=9606 GN=EEF1E1 PE=1 SV=1	27.2191	27.053	26.9084	27.0214	26.9987	26.8241		0.440124	0.112102
	0.0308173	0.713215	sp|O43390|HNRPR_HUMAN Heterogeneous nuclear ribonucleoprotein R OS=Homo sapiens OX=9606 GN=HNRNPR PE=1 SV=1	24.564	24.9032	24.7421	25.0424	25.4298	25.2		1.5112	-0.487591
	0.0611603	1.2774	sp|O43396|TXNL1_HUMAN Thioredoxin-like protein 1 OS=Homo sapiens OX=9606 GN=TXNL1 PE=1 SV=3	28.4791	28.5993	28.3925	28.2266	28.2907	27.8941		1.21353	0.353212
	0.417742	1.05233	sp|O43399|TPD54_HUMAN Tumor protein D54 OS=Homo sapiens OX=9606 GN=TPD52L2 PE=1 SV=2	30.2424	30.0544	30.2029	30.1164	30.1797	29.9828		0.379092	0.0735893
	0.0964637	0.709557	sp|O43402|EMC8_HUMAN ER membrane protein complex subunit 8 OS=Homo sapiens OX=9606 GN=EMC8 PE=1 SV=1	23.6079	23.5337	23.8474	24.0627	23.8545	24.5568		1.01564	-0.49501
	0.126122	1.52945	sp|O43432|IF4G3_HUMAN Eukaryotic translation initiation factor 4 gamma 3 OS=Homo sapiens OX=9606 GN=EIF4G3 PE=1 SV=2	26.1504	25.4904	26.2057	25.7224	24.9613	25.3236		0.899209	0.613015
	0.462158	1.07619	sp|O43447|PPIH_HUMAN Peptidyl-prolyl cis-trans isomerase H OS=Homo sapiens OX=9606 GN=PPIH PE=1 SV=1	25.9566	25.9385	25.5899	25.7831	25.7664	25.6178		0.33521	0.105939
	0.2472	1.3446	sp|O43464|HTRA2_HUMAN Serine protease HTRA2, mitochondrial OS=Homo sapiens OX=9606 GN=HTRA2 PE=1 SV=2;sp|Q9JIY5|HTRA2_MOUSE Serine protease HTRA2, mitochondrial OS=Mus musculus OX=10090 GN=Htra2 PE=1 SV=2	26.0695	26.7331	25.6984	25.7101	25.6024	25.907		0.606952	0.427177
	0.0320684	1.4637	sp|O43488|ARK72_HUMAN Aflatoxin B1 aldehyde reductase member 2 OS=Homo sapiens OX=9606 GN=AKR7A2 PE=1 SV=3;sp|Q8CG45|ARK72_RAT Aflatoxin B1 aldehyde;sp|Q8CG76|ARK72_MOUSE Aflatoxin B1 aldehyde reductase member 2 OS=Mus musculus OX=10090 GN=Akr7a2 PE=1 SV=3	28.9527	28.9408	28.7799	28.6019	28.3753	28.0474		1.49392	0.549619
	0.587213	0.897132	sp|O43491|E41L2_HUMAN Band 4.1-like protein 2 OS=Homo sapiens OX=9606 GN=EPB41L2 PE=1 SV=1	28.1339	28.6512	28.5014	29	28.4877	28.2687		0.231204	-0.156607
	0.044035	0.793978	sp|O43493|TGON2_HUMAN Trans-Golgi network integral membrane protein 2 OS=Homo sapiens OX=9606 GN=TGOLN2 PE=1 SV=4	25.694	25.4309	25.5395	25.719	25.9462	25.9976		1.3562	-0.33283
	0.253875	0.770691	sp|O43556|SGCE_HUMAN Epsilon-sarcoglycan OS=Homo sapiens OX=9606 GN=SGCE PE=1 SV=6	24.0611	24.3544	23.9959	25.0143	24.144	24.3805		0.59538	-0.375776
	0.00352676	1.2245	sp|O43583|DENR_HUMAN Density-regulated protein OS=Homo sapiens OX=9606 GN=DENR PE=1 SV=2	27.9459	27.9477	27.9241	27.7263	27.6506	27.5642		2.45262	0.292187
	0.495707	1.14621	sp|O43592|XPOT_HUMAN Exportin-T OS=Homo sapiens OX=9606 GN=XPOT PE=1 SV=2	27.1209	27.0815	27.4703	27.338	27.1709	26.5732		0.304775	0.19687
	0.154642	1.23129	sp|O43598|DNPH1_HUMAN 2-deoxynucleoside 5-phosphate N-hydrolase 1 OS=Homo sapiens OX=9606 GN=DNPH1 PE=1 SV=1	27.4184	27.5827	27.361	27.0166	27.4689	26.9762		0.810673	0.300172
	0.0658056	0.846685	sp|O43615|TIM44_HUMAN Mitochondrial import inner membrane translocase subunit TIM44 OS=Homo sapiens OX=9606 GN=TIMM44 PE=1 SV=2	27.7587	27.7858	27.5917	27.8288	28.084	27.9437		1.18174	-0.240102
	0.020121	1.53033	sp|O43617|TPPC3_HUMAN Trafficking protein particle complex subunit 3 OS=Homo sapiens OX=9606 GN=TRAPPC3 PE=1 SV=1	25.2018	25.6432	25.6941	24.8015	24.9672	24.9289		1.69635	0.613844
	0.00650885	1.4057	sp|O43633|CHM2A_HUMAN Charged multivesicular body protein 2a OS=Homo sapiens OX=9606 GN=CHMP2A PE=1 SV=1	25.4271	25.4068	25.4918	25.1108	24.945	24.7961		2.1865	0.491287
	0.288329	0.67573	sp|O43674|NDUB5_HUMAN NADH dehydrogenase [ubiquinone] 1 beta subcomplex subunit 5, mitochondrial OS=Homo sapiens OX=9606 GN=NDUFB5 PE=1 SV=1	26.0235	25.4425	25.9116	26.0762	25.8014	27.1963		0.540112	-0.565481
	0.00248755	0.734583	sp|O43676|NDUB3_HUMAN NADH dehydrogenase [ubiquinone] 1 beta subcomplex subunit 3 OS=Homo sapiens OX=9606 GN=NDUFB3 PE=1 SV=3	25.066	25.0947	25.0806	25.4039	25.5451	25.6273		2.60423	-0.445002
	0.0265219	0.732705	sp|O43678|NDUA2_HUMAN NADH dehydrogenase [ubiquinone] 1 alpha subcomplex subunit 2 OS=Homo sapiens OX=9606 GN=NDUFA2 PE=1 SV=3	26.1677	26.1192	25.9301	26.5829	26.3093	26.6709		1.57639	-0.448696
	0.124254	1.08921	sp|O43681|GET3_HUMAN ATPase GET3 OS=Homo sapiens OX=9606 GN=GET3 PE=1 SV=2;sp|Q6IQE5|GET3_DANRE ATPase GET3 OS=Danio rerio OX=7955 GN=get3 PE=1 SV=1	28.0391	28.1117	27.9888	27.8289	27.9303	28.0106		0.905689	0.123285
	0.0176572	1.45218	sp|O43684|BUB3_HUMAN Mitotic checkpoint protein BUB3 OS=Homo sapiens OX=9606 GN=BUB3 PE=1 SV=1	26.5636	26.9056	26.8105	26.2152	26.3867	26.0632		1.75308	0.538225
	0.00483478	0.736988	sp|O43707|ACTN4_HUMAN Alpha-actinin-4 OS=Homo sapiens OX=9606 GN=ACTN4 PE=1 SV=2	32.4032	32.5679	32.313	32.8727	32.9049	32.8275		2.31562	-0.440286
	0.175085	3.07339	sp|O43708|MAAI_HUMAN Maleylacetoacetate isomerase OS=Homo sapiens OX=9606 GN=GSTZ1 PE=1 SV=3	25.2027	26.3242	25.2491	22.1842	25.1898	24.5425		0.756751	1.61983
	0.327257	1.13184	sp|O43747|AP1G1_HUMAN AP-1 complex subunit gamma-1 OS=Homo sapiens OX=9606 GN=AP1G1 PE=1 SV=5	27.2581	26.9896	26.8196	26.8617	27.0017	26.6678		0.485111	0.178668
	0.980126	0.995301	sp|O43765|SGTA_HUMAN Small glutamine-rich tetratricopeptide repeat-containing protein alpha OS=Homo sapiens OX=9606 GN=SGTA PE=1 SV=1	25.8089	25.7387	25.4857	26.1094	25.6536	25.2907		0.00871789	-0.00679525
	0.162442	0.809474	sp|O43772|MCAT_HUMAN Mitochondrial carnitine/acylcarnitine carrier protein OS=Homo sapiens OX=9606 GN=SLC25A20 PE=1 SV=1;sp|Q9Z2Z6|MCAT_MOUSE Mitochondrial carnitine/acylcarnitine carrier protein OS=Mus musculus OX=10090 GN=Slc25a20 PE=1 SV=1	26.7552	27.1021	26.611	26.9273	27.1884	27.2675		0.789302	-0.304944
	0.216357	1.11991	sp|O43776|SYNC_HUMAN Asparagine--tRNA ligase, cytoplasmic OS=Homo sapiens OX=9606 GN=NARS1 PE=1 SV=1	29.4118	29.6597	29.6435	29.3764	29.5555	29.2929		0.664828	0.163386
	0.837064	0.97912	sp|O43795|MYO1B_HUMAN Unconventional myosin-Ib OS=Homo sapiens OX=9606 GN=MYO1B PE=1 SV=3	30.6205	30.3609	30.7509	30.5305	30.7641	30.5291		0.0772413	-0.0304419
	0.234715	1.11199	sp|O43809|CPSF5_HUMAN Cleavage and polyadenylation specificity factor subunit 5 OS=Homo sapiens OX=9606 GN=NUDT21 PE=1 SV=1	28.1215	28.3794	28.3243	27.9858	28.1295	28.2505		0.629459	0.153149
	0.401981	2.49881	sp|O43813|LANC1_HUMAN Glutathione S-transferase LANCL1 OS=Homo sapiens OX=9606 GN=LANCL1 PE=1 SV=1;sp|O89112|LANC1_MOUSE Glutathione S-transferase LANCL1 OS=Mus musculus OX=10090 GN=Lancl1 PE=1 SV=1	25.9195	25.8558	25.8079	21.7216	26.0475	25.8504		0.395795	1.32124
	0.341472	0.760873	sp|O43815|STRN_HUMAN Striatin OS=Homo sapiens OX=9606 GN=STRN PE=1 SV=4	23.4764	24.4222	24.6378	24.704	24.4276	24.5876		0.466645	-0.394272
	0.296421	0.853592	sp|O43819|SCO2_HUMAN Protein SCO2 homolog, mitochondrial OS=Homo sapiens OX=9606 GN=SCO2 PE=1 SV=3	25.772	25.6223	25.2388	25.9827	25.6711	25.6644		0.528092	-0.228381
	0.240095	0.831619	sp|O43837|IDH3B_HUMAN Isocitrate dehydrogenase [NAD] subunit beta, mitochondrial OS=Homo sapiens OX=9606 GN=IDH3B PE=1 SV=2	27.0965	27.2802	26.7128	27.2731	27.473	27.1414		0.619617	-0.266005
	0.181215	1.17376	sp|O43847|NRDC_HUMAN Nardilysin OS=Homo sapiens OX=9606 GN=NRDC PE=1 SV=3	25.6795	25.9736	25.7248	25.4102	25.7752	25.499		0.741807	0.231138
	0.108964	0.624569	sp|O43852|CALU_HUMAN Calumenin OS=Homo sapiens OX=9606 GN=CALU PE=1 SV=2	31.7758	31.2001	31.921	32.161	31.9805	32.7928		0.962717	-0.679068
	0.0489675	1.28822	sp|O43865|SAHH2_HUMAN S-adenosylhomocysteine hydrolase-like protein 1 OS=Homo sapiens OX=9606 GN=AHCYL1 PE=1 SV=2	27.3868	27.6346	27.4782	27.1368	27.3217	26.9449		1.31009	0.365379
	0.105162	0.761992	sp|O43920|NDUS5_HUMAN NADH dehydrogenase [ubiquinone] iron-sulfur protein 5 OS=Homo sapiens OX=9606 GN=NDUFS5 PE=1 SV=3	26.2121	26.1969	25.8976	26.2365	26.4665	26.7801		0.978143	-0.392152
	0.341517	1.29309	sp|O60256|KPRB_HUMAN Phosphoribosyl pyrophosphate synthase-associated protein 2 OS=Homo sapiens OX=9606 GN=PRPSAP2 PE=1 SV=1	25.402	25.082	24.9955	25.2752	24.9085	24.1832		0.466588	0.370824
	0.0131782	1.16955	sp|O60271|JIP4_HUMAN C-Jun-amino-terminal kinase-interacting protein 4 OS=Homo sapiens OX=9606 GN=SPAG9 PE=1 SV=4	27.9533	28.0234	28.0711	27.7206	27.8617	27.7877		1.88015	0.22595
	0.199693	0.819611	sp|O60313|OPA1_HUMAN Dynamin-like 120 kDa protein, mitochondrial OS=Homo sapiens OX=9606 GN=OPA1 PE=1 SV=3	28.2841	28.4285	27.8324	28.5583	28.3767	28.4709		0.699637	-0.286989
	0.0603177	1.15494	sp|O60331|PI51C_HUMAN Phosphatidylinositol 4-phosphate 5-kinase type-1 gamma OS=Homo sapiens OX=9606 GN=PIP5K1C PE=1 SV=2	25.4162	25.4452	25.3762	25.2858	25.2787	25.0497		1.21956	0.207816
	0.339566	1.35958	sp|O60437|PEPL_HUMAN Periplakin OS=Homo sapiens OX=9606 GN=PPL PE=1 SV=4	30.6823	31.3345	30.4627	30.8351	30.5359	29.7789		0.469075	0.443164
	0.0950161	1.149	sp|O60443|GSDME_HUMAN Gasdermin-E OS=Homo sapiens OX=9606 GN=GSDME PE=1 SV=2	27.1203	26.955	26.8257	26.7624	26.8286	26.7089		1.0222	0.200385
	0.75304	0.904134	sp|O60488|ACSL4_HUMAN Long-chain-fatty-acid--CoA ligase 4 OS=Homo sapiens OX=9606 GN=ACSL4 PE=1 SV=2	28.889	27.567	28.1411	28.1817	28.111	28.7405		0.123182	-0.145391
	0.0256065	1.18857	sp|O60493|SNX3_HUMAN Sorting nexin-3 OS=Homo sapiens OX=9606 GN=SNX3 PE=1 SV=3	29.3542	29.2763	29.385	29.0452	29.2157	29.0069		1.59165	0.249224
	0.109806	1.54165	sp|O60502|OGA_HUMAN Protein O-GlcNAcase OS=Homo sapiens OX=9606 GN=OGA PE=1 SV=2;sp|Q8VIJ5|OGA_RAT Protein O-GlcNAcase OS=Rattus norvegicus OX=10116 GN=Oga PE=1 SV=1;sp|Q9EQQ9|OGA_MOUSE Protein O-GlcNAcase OS=Mus musculus OX=10090 GN=Oga PE=1 SV=2	25.6867	25.8029	25.4124	25.567	24.6576	24.804		0.959376	0.624472
	0.0141599	1.44251	sp|O60504|VINEX_HUMAN Vinexin OS=Homo sapiens OX=9606 GN=SORBS3 PE=1 SV=2	26.4675	26.6618	26.495	26.1277	26.1214	25.7895		1.84894	0.528581
	0.0692639	0.899636	sp|O60506|HNRPQ_HUMAN Heterogeneous nuclear ribonucleoprotein Q OS=Homo sapiens OX=9606 GN=SYNCRIP PE=1 SV=2;sp|Q7TMK9|HNRPQ_MOUSE Heterogeneous nuclear ribonucleoprotein Q OS=Mus musculus OX=10090 GN=Syncrip PE=1 SV=2	29.6935	29.788	29.8668	29.8652	29.9541	29.9869		1.15949	-0.152586
	0.880744	1.02644	sp|O60524|NEMF_HUMAN Nuclear export mediator factor NEMF OS=Homo sapiens OX=9606 GN=NEMF PE=1 SV=4	24.6331	24.7935	24.7864	24.2465	24.8646	24.9891		0.0551505	0.0376447
	0.061203	0.760281	sp|O60568|PLOD3_HUMAN Multifunctional procollagen lysine hydroxylase and glycosyltransferase LH3 OS=Homo sapiens OX=9606 GN=PLOD3 PE=1 SV=1	28.417	28.3176	28.2991	28.6553	28.5355	29.0292		1.21323	-0.395396
	0.469405	1.34443	sp|O60573|IF4E2_HUMAN Eukaryotic translation initiation factor 4E type 2 OS=Homo sapiens OX=9606 GN=EIF4E2 PE=1 SV=1	24.5722	24.5174	24.5808	24.4565	24.848	23.085		0.328452	0.426991
	0.171156	1.4376	sp|O60610|DIAP1_HUMAN Protein diaphanous homolog 1 OS=Homo sapiens OX=9606 GN=DIAPH1 PE=1 SV=2	26.4614	27.3972	26.4748	26.2015	26.3625	26.1984		0.766609	0.523661
	0.987742	0.999119	sp|O60664|PLIN3_HUMAN Perilipin-3 OS=Homo sapiens OX=9606 GN=PLIN3 PE=1 SV=3	31.9582	31.8633	31.8791	32.0354	31.8801	31.7888		0.0053567	-0.00127093
	0.0711212	1.13336	sp|O60684|IMA7_HUMAN Importin subunit alpha-7 OS=Homo sapiens OX=9606 GN=KPNA6 PE=1 SV=1	27.1343	27.2897	27.2182	27.1477	26.9524	27.0002		1.148	0.180611
	0.992054	1.0016	sp|O60701|UGDH_HUMAN UDP-glucose 6-dehydrogenase OS=Homo sapiens OX=9606 GN=UGDH PE=1 SV=1;sp|O70475|UGDH_MOUSE UDP-glucose 6-dehydrogenase OS=Mus musculus OX=10090 GN=Ugdh PE=1 SV=1	31.1506	31.3171	31.5228	31.6624	31.3149	31.0062		0.00346454	0.00230916
	0.986403	0.997188	sp|O60711|LPXN_HUMAN Leupaxin OS=Homo sapiens OX=9606 GN=LPXN PE=1 SV=1	27.8954	27.602	27.8581	27.3834	27.9522	28.0322		0.00594571	-0.00406329
	0.942865	0.993904	sp|O60716|CTND1_HUMAN Catenin delta-1 OS=Homo sapiens OX=9606 GN=CTNND1 PE=1 SV=1	28.0871	27.9493	28.0661	28.0637	28.2178	27.8474		0.0255506	-0.00882149
	0.889383	1.037	sp|O60725|ICMT_HUMAN Protein-S-isoprenylcysteine O-methyltransferase OS=Homo sapiens OX=9606 GN=ICMT PE=1 SV=1	24.2867	24.4778	24.0317	23.7267	24.0713	24.841		0.0509114	0.0524209
	0.209518	0.494375	sp|O60739|EIF1B_HUMAN Eukaryotic translation initiation factor 1b OS=Homo sapiens OX=9606 GN=EIF1B PE=1 SV=2	24.316	25.7168	23.39	25.3517	25.6041	25.5159		0.678779	-1.01632
	0.079197	1.24696	sp|O60749|SNX2_HUMAN Sorting nexin-2 OS=Homo sapiens OX=9606 GN=SNX2 PE=1 SV=2	29.6425	29.6708	29.5689	29.4542	29.4284	29.0444		1.10129	0.318414
	0.00782859	0.6581	sp|O60762|DPM1_HUMAN Dolichol-phosphate mannosyltransferase subunit 1 OS=Homo sapiens OX=9606 GN=DPM1 PE=1 SV=1	27.3124	27.7066	27.5469	28.112	28.0589	28.2058		2.10632	-0.603621
	0.302641	1.12153	sp|O60763|USO1_HUMAN General vesicular transport factor p115 OS=Homo sapiens OX=9606 GN=USO1 PE=1 SV=2	29.4414	29.301	29.5776	29.4726	29.2767	29.0743		0.519073	0.165475
	0.219187	0.626231	sp|O60783|RT14_HUMAN 28S ribosomal protein S14, mitochondrial OS=Homo sapiens OX=9606 GN=MRPS14 PE=1 SV=1	24.9037	23.4305	24.5156	25.0525	25.1476	24.6753		0.659185	-0.675233
	0.780931	1.02383	sp|O60784|TOM1_HUMAN Target of Myb protein 1 OS=Homo sapiens OX=9606 GN=TOM1 PE=1 SV=2	29.7622	29.6907	29.5282	29.4973	29.8016	29.5803		0.107388	0.0339731
	0.00159476	1.34163	sp|O60826|CCD22_HUMAN Coiled-coil domain-containing protein 22 OS=Homo sapiens OX=9606 GN=CCDC22 PE=1 SV=1	27.0891	27.0153	27.0109	26.6494	26.6773	26.5167		2.7973	0.423985
	0.231083	1.67672	sp|O60832|DKC1_HUMAN H/ACA ribonucleoprotein complex subunit DKC1 OS=Homo sapiens OX=9606 GN=DKC1 PE=1 SV=3	24.6851	24.9206	24.8515	24.5194	24.6714	23.0295		0.636232	0.74564
	0.127312	1.15325	sp|O60841|IF2P_HUMAN Eukaryotic translation initiation factor 5B OS=Homo sapiens OX=9606 GN=EIF5B PE=1 SV=4	27.68	27.5924	27.8824	27.6407	27.451	27.4461		0.895131	0.205706
	0.0922136	1.29623	sp|O60869|EDF1_HUMAN Endothelial differentiation-related factor 1 OS=Homo sapiens OX=9606 GN=EDF1 PE=1 SV=1	26.6122	26.5731	26.8051	26.4871	26.3944	25.986		1.0352	0.374324
	0.611476	0.68944	sp|O60879|DIAP2_HUMAN Protein diaphanous homolog 2 OS=Homo sapiens OX=9606 GN=DIAPH2 PE=1 SV=1;sp|O70566|DIAP2_MOUSE Protein diaphanous homolog 2 OS=Mus musculus OX=10090 GN=Diaph2 PE=1 SV=2	22.6673	25.6922	25.4807	25.1878	25.1393	25.1226		0.21362	-0.536504
	0.0839303	1.1514	sp|O60884|DNJA2_HUMAN DnaJ homolog subfamily A member 2 OS=Homo sapiens OX=9606 GN=DNAJA2 PE=1 SV=1	27.7029	27.753	27.5867	27.336	27.5856	27.5109		1.07608	0.203394
	0.318462	1.28602	sp|O60888|CUTA_HUMAN Protein CutA OS=Homo sapiens OX=9606 GN=CUTA PE=1 SV=2	29.1346	29.1467	28.5017	28.2311	29.0235	28.4396		0.496942	0.362913
	0.301196	0.75033	sp|O75063|XYLK_HUMAN Glycosaminoglycan xylosylkinase OS=Homo sapiens OX=9606 GN=FAM20B PE=1 SV=1	23.4811	23.7475	24.002	23.6501	24.088	24.7357		0.52115	-0.414403
	0.229607	0.916693	sp|O75083|WDR1_HUMAN WD repeat-containing protein 1 OS=Homo sapiens OX=9606 GN=WDR1 PE=1 SV=4	30.7807	30.9106	31.0058	31.1421	30.9861	30.9454		0.639014	-0.12549
	0.653898	0.828282	sp|O75094|SLIT3_HUMAN Slit homolog 3 protein OS=Homo sapiens OX=9606 GN=SLIT3 PE=2 SV=3	25.8761	27.3038	27.1042	27.7121	26.6313	26.7561		0.18449	-0.271807
	0.0157428	1.31058	sp|O75116|ROCK2_HUMAN Rho-associated protein kinase 2 OS=Homo sapiens OX=9606 GN=ROCK2 PE=1 SV=4	27.8694	28.1225	28.0412	27.7107	27.6493	27.5025		1.80292	0.390205
	0.694975	0.844052	sp|O75131|CPNE3_HUMAN Copine-3 OS=Homo sapiens OX=9606 GN=CPNE3 PE=1 SV=1	26.0988	25.6296	25.2595	25.2064	25.5762	26.9391		0.158031	-0.244596
	0.689792	1.03446	sp|O75165|DJC13_HUMAN DnaJ homolog subfamily C member 13 OS=Homo sapiens OX=9606 GN=DNAJC13 PE=1 SV=5	28.8962	29.0867	28.8298	28.7216	28.9847	28.9598		0.161282	0.0488777
	0.161112	1.65972	sp|O75175|CNOT3_HUMAN CCR4-NOT transcription complex subunit 3 OS=Homo sapiens OX=9606 GN=CNOT3 PE=1 SV=1;sp|Q8K0V4|CNOT3_MOUSE CCR4-NOT transcription complex subunit 3 OS=Mus musculus OX=10090 GN=Cnot3 PE=1 SV=1	24.2191	24.4394	24.5925	23.0948	23.4855	24.4779		0.792873	0.730937
	0.110691	1.67911	sp|O75223|GGCT_HUMAN Gamma-glutamylcyclotransferase OS=Homo sapiens OX=9606 GN=GGCT PE=1 SV=1	26.0099	25.8019	26.038	25.6957	25.4059	24.505		0.955886	0.747698
	0.110669	0.72376	sp|O75306|NDUS2_HUMAN NADH dehydrogenase [ubiquinone] iron-sulfur protein 2, mitochondrial OS=Homo sapiens OX=9606 GN=NDUFS2 PE=1 SV=2	27.6937	27.2539	26.9821	27.6612	27.7011	27.9666		0.955973	-0.466416
	0.421338	1.19368	sp|O55126|NIPS2_MOUSE Protein NipSnap homolog 2 OS=Mus musculus OX=10090 GN=Nipsnap2 PE=1 SV=1;sp|O75323|NIPS2_HUMAN Protein NipSnap homolog 2 OS=Homo sapiens OX=9606 GN=NIPSNAP2 PE=1 SV=1	26.5577	26.8655	25.9272	26.2536	26.0517	26.2789		0.37537	0.255418
	0.105409	0.850746	sp|O75340|PDCD6_HUMAN Programmed cell death protein 6 OS=Homo sapiens OX=9606 GN=PDCD6 PE=1 SV=1	28.4347	28.6234	28.5872	28.6651	28.7084	28.9714		0.977122	-0.2332
	0.171634	1.19787	sp|O75347|TBCA_HUMAN Tubulin-specific chaperone A OS=Homo sapiens OX=9606 GN=TBCA PE=1 SV=3	28.5602	28.3684	28.6551	28.5282	28.1729	28.1012		0.765397	0.260469
	0.869988	1.02895	sp|O75348|VATG1_HUMAN V-type proton ATPase subunit G 1 OS=Homo sapiens OX=9606 GN=ATP6V1G1 PE=1 SV=3	27.2249	26.5815	26.8207	26.837	27.081	26.5855		0.0604868	0.0411784
	0.0845414	1.65981	sp|O75351|VPS4B_HUMAN Vacuolar protein sorting-associated protein 4B OS=Homo sapiens OX=9606 GN=VPS4B PE=1 SV=2	26.858	27.163	26.3435	26.3212	26.2147	25.6356		1.07293	0.731016
	0.188333	0.581646	sp|O75352|MPU1_HUMAN Mannose-P-dolichol utilization defect 1 protein OS=Homo sapiens OX=9606 GN=MPDU1 PE=1 SV=2	26.1368	26.3183	24.7562	26.5447	26.4898	26.5223		0.725074	-0.781788
	0.0598819	1.28004	sp|O75368|SH3L1_HUMAN SH3 domain-binding glutamic acid-rich-like protein OS=Homo sapiens OX=9606 GN=SH3BGRL PE=1 SV=1;sp|Q9JJU8|SH3L1_MOUSE SH3 domain-binding glutamic acid-rich-like protein OS=Mus musculus OX=10090 GN=Sh3bgrl PE=1 SV=1	29.211	29.3272	28.9847	28.9002	28.9212	28.6328		1.2227	0.356188
	0.866271	1.02728	sp|O75369|FLNB_HUMAN Filamin-B OS=Homo sapiens OX=9606 GN=FLNB PE=1 SV=2	31.1943	31.7755	31.8282	31.6856	31.4281	31.5678		0.0623461	0.0388241
	0.00480313	0.742611	sp|O75380|NDUS6_HUMAN NADH dehydrogenase [ubiquinone] iron-sulfur protein 6, mitochondrial OS=Homo sapiens OX=9606 GN=NDUFS6 PE=1 SV=1	25.4839	25.3782	25.2455	25.7705	25.7635	25.8615		2.31848	-0.429321
	0.561887	1.28789	sp|O75381|PEX14_HUMAN Peroxisomal membrane protein PEX14 OS=Homo sapiens OX=9606 GN=PEX14 PE=1 SV=1	25.7769	26.2893	26.3166	25.1979	25.2264	26.8635		0.250351	0.365009
	0.63248	0.981032	sp|O75382|TRIM3_HUMAN Tripartite motif-containing protein 3 OS=Homo sapiens OX=9606 GN=TRIM3 PE=1 SV=2	23.2855	23.225	23.2689	23.3864	23.2535	23.2223		0.198954	-0.0276273
	0.858175	1.04189	sp|O75390|CISY_HUMAN Citrate synthase, mitochondrial OS=Homo sapiens OX=9606 GN=CS PE=1 SV=2	31.0929	31.4636	30.4439	31.0421	31.0152	30.7655		0.066424	0.0592016
	0.527843	1.0934	sp|O75400|PR40A_HUMAN Pre-mRNA-processing factor 40 homolog A OS=Homo sapiens OX=9606 GN=PRPF40A PE=1 SV=2	25.0214	25.6151	25.4353	25.3165	25.1076	25.2613		0.277495	0.128816
	0.221157	0.880169	sp|O75431|MTX2_HUMAN Metaxin-2 OS=Homo sapiens OX=9606 GN=MTX2 PE=1 SV=1	27.0421	27.3239	27.1576	27.164	27.4617	27.4503		0.655299	-0.184147
	0.315361	0.847421	sp|O75438|NDUB1_HUMAN NADH dehydrogenase [ubiquinone] 1 beta subcomplex subunit 1 OS=Homo sapiens OX=9606 GN=NDUFB1 PE=1 SV=1	26.1913	26.0279	25.8018	26.2994	26.5186	25.9196		0.501193	-0.23885
	0.865731	0.977038	sp|O75439|MPPB_HUMAN Mitochondrial-processing peptidase subunit beta OS=Homo sapiens OX=9606 GN=PMPCB PE=1 SV=2	26.9216	26.9926	26.4869	26.7533	26.7196	27.0288		0.0626171	-0.0335134
	0.379465	1.43365	sp|O75475|PSIP1_HUMAN PC4 and SFRS1-interacting protein OS=Homo sapiens OX=9606 GN=PSIP1 PE=1 SV=1;sp|Q5XXA9|PSIP1_CHICK Lens epithelium-derived growth factor OS=Gallus gallus OX=9031 GN=PSIP1 PE=2 SV=1	24.7074	24.8648	25.1223	24.9608	24.8176	23.357		0.420828	0.519692
	0.129646	0.843892	sp|O75477|ERLN1_HUMAN Erlin-1 OS=Homo sapiens OX=9606 GN=ERLIN1 PE=1 SV=2	27.9517	28.0706	28.0151	28.1702	28.5019	28.0999		0.88724	-0.244869
	0.109955	0.830098	sp|O75489|NDUS3_HUMAN NADH dehydrogenase [ubiquinone] iron-sulfur protein 3, mitochondrial OS=Homo sapiens OX=9606 GN=NDUFS3 PE=1 SV=1	28.278	28.2508	27.9066	28.4916	28.3098	28.4399		0.958786	-0.268646
	0.229066	0.839694	sp|O75521|ECI2_HUMAN Enoyl-CoA delta isomerase 2, mitochondrial OS=Homo sapiens OX=9606 GN=ECI2 PE=1 SV=4	27.4668	27.6357	27.2144	27.543	27.9477	27.5825		0.640039	-0.252064
	0.0542675	1.37811	sp|O75531|BAF_HUMAN Barrier-to-autointegration factor OS=Homo sapiens OX=9606 GN=BANF1 PE=1 SV=1	28.6763	28.6162	28.6855	27.8567	28.3524	28.3809		1.26546	0.46269
	0.555436	1.08445	sp|O75533|SF3B1_HUMAN Splicing factor 3B subunit 1 OS=Homo sapiens OX=9606 GN=SF3B1 PE=1 SV=3	27.1943	27.7464	27.4642	27.2949	27.2353	27.5237		0.255366	0.116968
	0.971252	1.0021	sp|O75534|CSDE1_HUMAN Cold shock domain-containing protein E1 OS=Homo sapiens OX=9606 GN=CSDE1 PE=1 SV=2	26.733	26.6686	26.8614	26.7572	26.6535	26.8431		0.012668	0.00302315
	0.199929	1.31568	sp|O75569|PRKRA_HUMAN Interferon-inducible double-stranded RNA-dependent protein kinase activator A OS=Homo sapiens OX=9606 GN=PRKRA PE=1 SV=1	26.8649	27.0081	26.5901	26.3035	26.1071	26.865		0.699125	0.39581
	0.30263	2.03838	sp|O75608|LYPA1_HUMAN Acyl-protein thioesterase 1 OS=Homo sapiens OX=9606 GN=LYPLA1 PE=1 SV=1	25.1006	25.4641	25.2311	24.9654	22.5193	25.2287		0.519088	1.02742
	0.38976	0.887928	sp|O75643|U520_HUMAN U5 small nuclear ribonucleoprotein 200 kDa helicase OS=Homo sapiens OX=9606 GN=SNRNP200 PE=1 SV=2	26.9459	27.5161	27.4179	27.4245	27.4555	27.5143		0.409203	-0.171485
	0.290284	1.20244	sp|O75663|TIPRL_HUMAN TIP41-like protein OS=Homo sapiens OX=9606 GN=TIPRL PE=1 SV=2	26.8463	26.5513	26.8991	26.8304	26.4952	26.1731		0.537177	0.26597
	0.111108	1.2724	sp|O75688|PPM1B_HUMAN Protein phosphatase 1B OS=Homo sapiens OX=9606 GN=PPM1B PE=1 SV=1	25.6898	25.9049	25.5737	25.2891	25.1872	25.6494		0.954254	0.347551
	0.45626	1.19704	sp|O75694|NU155_HUMAN Nuclear pore complex protein Nup155 OS=Homo sapiens OX=9606 GN=NUP155 PE=1 SV=1;sp|Q99P88|NU155_MOUSE Nuclear pore complex protein Nup155 OS=Mus musculus OX=10090 GN=Nup155 PE=1 SV=1	26.6074	26.8072	26.2373	26.0906	26.8201	25.9629		0.340788	0.259473
	0.312942	0.918832	sp|O75695|XRP2_HUMAN Protein XRP2 OS=Homo sapiens OX=9606 GN=RP2 PE=1 SV=4;sp|Q9EPK2|XRP2_MOUSE Protein XRP2 OS=Mus musculus OX=10090 GN=Rp2 PE=1 SV=3	24.3082	24.5658	24.6061	24.5156	24.6715	24.6593		0.504536	-0.122126
	0.0766468	0.752983	sp|O75718|CRTAP_HUMAN Cartilage-associated protein OS=Homo sapiens OX=9606 GN=CRTAP PE=1 SV=1	27.85	27.7211	28.2903	28.3798	28.3619	28.3476		1.11551	-0.409311
	0.698842	0.943615	sp|O75746|CMC1_HUMAN Calcium-binding mitochondrial carrier protein Aralar1 OS=Homo sapiens OX=9606 GN=SLC25A12 PE=1 SV=2	28.2871	28.5591	27.9185	28.3624	28.1932	28.4603		0.155621	-0.0837301
	0.583548	1.04696	sp|O75821|EIF3G_HUMAN Eukaryotic translation initiation factor 3 subunit G OS=Homo sapiens OX=9606 GN=EIF3G PE=1 SV=2	27.6686	27.5533	27.3375	27.5119	27.3452	27.5037		0.233923	0.0662072
	0.139813	1.19055	sp|O75822|EIF3J_HUMAN Eukaryotic translation initiation factor 3 subunit J OS=Homo sapiens OX=9606 GN=EIF3J PE=1 SV=2	26.2907	26.2123	26.4486	26.2871	25.8848	26.0248		0.854451	0.251631
	0.312053	1.177	sp|O75828|CBR3_HUMAN Carbonyl reductase [NADPH] 3 OS=Homo sapiens OX=9606 GN=CBR3 PE=1 SV=3	28.0434	27.6788	27.7788	27.8137	27.7231	27.2588		0.505772	0.235117
	0.0645774	1.23154	sp|O75832|PSD10_HUMAN 26S proteasome non-ATPase regulatory subunit 10 OS=Homo sapiens OX=9606 GN=PSMD10 PE=1 SV=1	24.547	24.6332	24.8805	24.4954	24.2737	24.3903		1.18992	0.300458
	0.0459502	0.675689	sp|O75844|FACE1_HUMAN CAAX prenyl protease 1 homolog OS=Homo sapiens OX=9606 GN=ZMPSTE24 PE=1 SV=2	27.4785	27.3997	27.0628	27.5871	27.9574	28.0932		1.33771	-0.565568
	0.0451673	1.57776	sp|O75874|IDHC_HUMAN Isocitrate dehydrogenase [NADP] cytoplasmic OS=Homo sapiens OX=9606 GN=IDH1 PE=1 SV=2;sp|P41562|IDHC_RAT Isocitrate dehydrogenase [NADP] cytoplasmic OS=Rattus norvegicus OX=10116 GN=Idh1 PE=1 SV=1	30.1208	30.5933	29.9567	29.789	29.5554	29.3527		1.34518	0.657876
	0.0775339	0.702676	sp|O75880|SCO1_HUMAN Protein SCO1 homolog, mitochondrial OS=Homo sapiens OX=9606 GN=SCO1 PE=1 SV=1	26.4744	26.9698	26.4239	27.0895	26.936	27.3698		1.11051	-0.509068
	0.908075	1.07576	sp|O75881|CP7B1_HUMAN Cytochrome P450 7B1 OS=Homo sapiens OX=9606 GN=CYP7B1 PE=1 SV=2	27.9687	25.5663	27.1545	27.7095	26.0534	26.6106		0.0418785	0.105361
	0.350458	1.1714	sp|O75886|STAM2_HUMAN Signal transducing adapter molecule 2 OS=Homo sapiens OX=9606 GN=STAM2 PE=1 SV=1	25.8867	25.8628	25.9133	25.8725	25.2282	25.8774		0.455364	0.22823
	0.147989	0.780436	sp|O75891|AL1L1_HUMAN Cytosolic 10-formyltetrahydrofolate dehydrogenase OS=Homo sapiens OX=9606 GN=ALDH1L1 PE=1 SV=2	26.8275	27.0294	27.4064	27.6318	27.4382	27.2662		0.829771	-0.357647
	0.629502	0.956602	sp|O75915|PRAF3_HUMAN PRA1 family protein 3 OS=Homo sapiens OX=9606 GN=ARL6IP5 PE=1 SV=1	29.2118	29.3264	28.9882	29.2009	29.1384	29.379		0.201003	-0.06401
	0.0743855	1.09679	sp|O75935|DCTN3_HUMAN Dynactin subunit 3 OS=Homo sapiens OX=9606 GN=DCTN3 PE=1 SV=1	26.7853	26.7223	26.6686	26.6803	26.5447	26.5513		1.12851	0.133291
	0.0940647	1.16606	sp|O75937|DNJC8_HUMAN DnaJ homolog subfamily C member 8 OS=Homo sapiens OX=9606 GN=DNAJC8 PE=1 SV=2	26.7528	27.0057	26.8006	26.756	26.5355	26.6027		1.02657	0.22164
	0.234161	0.834434	sp|O75947|ATP5H_HUMAN ATP synthase subunit d, mitochondrial OS=Homo sapiens OX=9606 GN=ATP5PD PE=1 SV=3	29.383	29.2597	28.8825	29.2598	29.4102	29.6387		0.630485	-0.261129
	0.165728	0.783869	sp|O75955|FLOT1_HUMAN Flotillin-1 OS=Homo sapiens OX=9606 GN=FLOT1 PE=1 SV=3;sp|Q7YR41|FLOT1_PANTR Flotillin-1 OS=Pan troglodytes OX=9598 GN=FLOT1 PE=3 SV=1	29.2371	28.9759	29.0071	29.095	29.4244	29.7548		0.780604	-0.351316
	0.7288	0.944755	sp|O75962|TRIO_HUMAN Triple functional domain protein OS=Homo sapiens OX=9606 GN=TRIO PE=1 SV=2	25.6526	25.8077	25.2629	25.954	25.5304	25.4847		0.137391	-0.081988
	0.0607964	0.844296	sp|O75964|ATP5L_HUMAN ATP synthase subunit g, mitochondrial OS=Homo sapiens OX=9606 GN=ATP5MG PE=1 SV=3	28.5576	28.4331	28.252	28.6644	28.6002	28.7107		1.21612	-0.244179
	0.370725	1.09373	sp|O76003|GLRX3_HUMAN Glutaredoxin-3 OS=Homo sapiens OX=9606 GN=GLRX3 PE=1 SV=2	27.5351	27.6977	27.2646	27.4145	27.3537	27.3415		0.430948	0.129257
	0.00962473	0.639838	sp|O76024|WFS1_HUMAN Wolframin OS=Homo sapiens OX=9606 GN=WFS1 PE=1 SV=2	24.758	25.0467	25.0344	25.7932	25.4847	25.4938		2.01661	-0.644221
	0.108688	0.756427	sp|O76031|CLPX_HUMAN ATP-dependent Clp protease ATP-binding subunit clpX-like, mitochondrial OS=Homo sapiens OX=9606 GN=;sp|Q9JHS4|CLPX_MOUSE ATP-dependent Clp protease ATP-binding subunit clpX-like, mitochondrial OS=Mus musculus OX=10090 GN=Clpx PE=1 SV=2	24.1174	24.5361	23.912	24.5441	24.7245	24.505		0.963817	-0.402726
	0.608005	1.03625	sp|O76094|SRP72_HUMAN Signal recognition particle subunit SRP72 OS=Homo sapiens OX=9606 GN=SRP72 PE=1 SV=3	27.7235	27.5657	27.7513	27.7165	27.6842	27.4857		0.216093	0.0513763
	0.427002	1.15158	sp|O94760|DDAH1_HUMAN N(G),N(G)-dimethylarginine dimethylaminohydrolase 1 OS=Homo sapiens OX=9606 GN=DDAH1 PE=1 SV=3	28.2944	28.8275	28.1369	28.3996	28.1803	28.0681		0.36957	0.203609
	0.262387	1.14746	sp|O94776|MTA2_HUMAN Metastasis-associated protein MTA2 OS=Homo sapiens OX=9606 GN=MTA2 PE=1 SV=1;sp|Q9R190|MTA2_MOUSE Metastasis-associated protein MTA2 OS=Mus musculus OX=10090 GN=Mta2 PE=1 SV=1	24.1762	24.3036	24.0203	23.8937	23.7928	24.2182		0.581058	0.198448
	0.367346	1.17973	sp|O94804|STK10_HUMAN Serine/threonine-protein kinase 10 OS=Homo sapiens OX=9606 GN=STK10 PE=1 SV=1	24.4373	24.2558	24.6609	24.1191	23.9167	24.6028		0.434925	0.238456
	0.316323	0.68339	sp|O94808|GFPT2_HUMAN Glutamine--fructose-6-phosphate aminotransferase [isomerizing] 2 OS=Homo sapiens OX=9606 GN=GFPT2 PE=1 SV=3	24.6399	24.1591	25.004	25.9742	24.6906	24.7858		0.499869	-0.549218
	0.0775019	0.858172	sp|O94826|TOM70_HUMAN Mitochondrial import receptor subunit TOM70 OS=Homo sapiens OX=9606 GN=TOMM70 PE=1 SV=1	28.451	28.5669	28.2557	28.6602	28.6735	28.6018		1.11069	-0.220661
	0.81391	0.946703	sp|O94832|MYO1D_HUMAN Unconventional myosin-Id OS=Homo sapiens OX=9606 GN=MYO1D PE=1 SV=2	31.9447	32.5356	32.2167	31.9463	32.824	32.1637		0.0894236	-0.0790164
	0.240746	1.19368	sp|O94855|SC24D_HUMAN Protein transport protein Sec24D OS=Homo sapiens OX=9606 GN=SEC24D PE=1 SV=2	28.2203	27.8561	28.3355	28.095	27.8569	27.6938		0.61844	0.25542
	0.251262	0.881342	sp|O94874|UFL1_HUMAN E3 UFM1-protein ligase 1 OS=Homo sapiens OX=9606 GN=UFL1 PE=1 SV=2	27.73	27.4572	27.7491	27.9241	27.9272	27.6317		0.599874	-0.182226
	0.0151675	0.811303	sp|O94905|ERLN2_HUMAN Erlin-2 OS=Homo sapiens OX=9606 GN=ERLIN2 PE=1 SV=1	29.1537	28.9411	29.065	29.435	29.2997	29.3301		1.81909	-0.301687
	0.726649	1.04605	sp|O94906|PRP6_HUMAN Pre-mRNA-processing factor 6 OS=Homo sapiens OX=9606 GN=PRPF6 PE=1 SV=1	25.6127	25.7159	25.7609	25.9457	25.5753	25.3736		0.138675	0.0649509
	0.146097	0.313873	sp|O94919|ENDD1_HUMAN Endonuclease domain-containing 1 protein OS=Homo sapiens OX=9606 GN=ENDOD1 PE=1 SV=2	25.8216	25.0223	23.2333	25.9827	25.7064	27.4032		0.835359	-1.67175
	0.71097	0.930714	sp|O94925|GLSK_HUMAN Glutaminase kidney isoform, mitochondrial OS=Homo sapiens OX=9606 GN=GLS PE=1 SV=1	28.8222	29.2339	28.3549	29.016	28.822	28.8836		0.148149	-0.103591
	0.749874	1.03697	sp|O94973|AP2A2_HUMAN AP-2 complex subunit alpha-2 OS=Homo sapiens OX=9606 GN=AP2A2 PE=1 SV=2	28.6558	28.8936	28.7483	28.7457	28.9328	28.4621		0.125012	0.0523783
	0.0701898	1.17855	sp|O94979|SC31A_HUMAN Protein transport protein Sec31A OS=Homo sapiens OX=9606 GN=SEC31A PE=1 SV=3	29.984	29.808	30.1326	29.7835	29.7096	29.7205		1.15373	0.237016
	0.969661	0.991308	sp|O95070|YIF1A_HUMAN Protein YIF1A OS=Homo sapiens OX=9606 GN=YIF1A PE=1 SV=2	25.6047	25.3002	25.4803	24.9608	25.9944	25.4678		0.01338	-0.0125942
	0.117838	0.748823	sp|O95139|NDUB6_HUMAN NADH dehydrogenase [ubiquinone] 1 beta subcomplex subunit 6 OS=Homo sapiens OX=9606 GN=NDUFB6 PE=1 SV=3	24.6854	24.7576	24.6915	25.5442	24.9569	24.8853		0.928715	-0.417302
	0.172174	1.41253	sp|O95140|MFN2_HUMAN Mitofusin-2 OS=Homo sapiens OX=9606 GN=MFN2 PE=1 SV=3	23.8598	24.5866	24.2655	23.3419	24.0763	23.7989		0.764032	0.498284
	0.150763	1.40279	sp|O95166|GBRAP_HUMAN Gamma-aminobutyric acid receptor-associated protein OS=Homo sapiens OX=9606 GN=GABARAP PE=1 SV=1;sp|Q8R3R8;sp|Q9H0R8|GBRL1_HUMAN Gamma-aminobutyric acid receptor-associated protein-like 1 OS=Homo sapiens OX=9606 GN=GABARAPL1 PE=1 SV=1	24.8427	25.2997	24.667	24.1478	24.3682	24.8285		0.821704	0.488302
	0.312217	0.845403	sp|O95167|NDUA3_HUMAN NADH dehydrogenase [ubiquinone] 1 alpha subcomplex subunit 3 OS=Homo sapiens OX=9606 GN=NDUFA3 PE=1 SV=1	26.2084	26.2272	25.8451	26.2585	26.6592	26.0899		0.505544	-0.242289
	0.10875	0.725274	sp|O95168|NDUB4_HUMAN NADH dehydrogenase [ubiquinone] 1 beta subcomplex subunit 4 OS=Homo sapiens OX=9606 GN=NDUFB4 PE=1 SV=3	27.1495	26.8359	26.4061	27.3753	27.1484	27.258		0.963569	-0.463401
	0.0550001	0.658833	sp|O95169|NDUB8_HUMAN NADH dehydrogenase [ubiquinone] 1 beta subcomplex subunit 8, mitochondrial OS=Homo sapiens OX=9606 GN=NDUFB8 PE=1 SV=1	26.8733	26.5115	26.1945	27.0017	27.0383	27.3452		1.25964	-0.602015
	0.284501	0.776405	sp|O95182|NDUA7_HUMAN NADH dehydrogenase [ubiquinone] 1 alpha subcomplex subunit 7 OS=Homo sapiens OX=9606 GN=NDUFA7 PE=1 SV=3	26.3572	26.0214	25.7648	26.8806	26.0789	26.2793		0.545916	-0.365119
	0.0204776	0.731887	sp|O95197|RTN3_HUMAN Reticulon-3 OS=Homo sapiens OX=9606 GN=RTN3 PE=1 SV=2;sp|Q9ES97|RTN3_MOUSE Reticulon-3 OS=Mus musculus OX=10090 GN=Rtn3 PE=1 SV=2	26.6473	26.855	27.0437	27.2204	27.3346	27.342		1.68872	-0.450307
	0.0778971	0.791213	sp|O95202|LETM1_HUMAN Mitochondrial proton/calcium exchanger protein OS=Homo sapiens OX=9606 GN=LETM1 PE=1 SV=1	28.9045	28.7631	28.5023	28.9114	29.0796	29.1924		1.10848	-0.337863
	0.00250131	1.34534	sp|O95219|SNX4_HUMAN Sorting nexin-4 OS=Homo sapiens OX=9606 GN=SNX4 PE=1 SV=1	25.7269	25.6989	25.6768	25.2383	25.3927	25.1877		2.60183	0.427968
	0.150009	1.42885	sp|O95232|LC7L3_HUMAN Luc7-like protein 3 OS=Homo sapiens OX=9606 GN=LUC7L3 PE=1 SV=2	26.4853	26.6444	26.7791	26.2357	26.5334	25.5951		0.823882	0.514851
	0.102035	0.576107	sp|O95249|GOSR1_HUMAN Golgi SNAP receptor complex member 1 OS=Homo sapiens OX=9606 GN=GOSR1 PE=1 SV=1	23.3215	23.4518	23.8843	23.6958	24.8122	24.5363		0.991249	-0.795591
	0.0219059	1.2174	sp|O95260|ATE1_HUMAN Arginyl-tRNA--protein transferase 1 OS=Homo sapiens OX=9606 GN=ATE1 PE=1 SV=2	23.5612	23.6766	23.5297	23.4018	23.3295	23.1847		1.65944	0.283798
	0.146511	0.882065	sp|O95292|VAPB_HUMAN Vesicle-associated membrane protein-associated protein B/C OS=Homo sapiens OX=9606 GN=VAPB PE=1 SV=3	27.7916	27.6701	27.7589	27.9382	28.0747	27.7508		0.834128	-0.181043
	0.055754	1.67572	sp|O95295|SNAPN_HUMAN SNARE-associated protein Snapin OS=Homo sapiens OX=9606 GN=SNAPIN PE=1 SV=1;sp|Q9Z266|SNAPN_MOUSE SNARE-associated protein Snapin OS=Mus musculus OX=10090 GN=Snapin PE=1 SV=1	26.2133	26.5128	26.4157	25.7735	26.0094	25.1246		1.25372	0.744781
	0.184204	0.84498	sp|O95299|NDUAA_HUMAN NADH dehydrogenase [ubiquinone] 1 alpha subcomplex subunit 10, mitochondrial OS=Homo sapiens OX=9606 GN=NDUFA10 PE=1 SV=1	28.3513	28.2735	27.9024	28.5395	28.3797	28.337		0.734701	-0.24301
	0.00908708	0.656603	sp|O95302|FKBP9_HUMAN Peptidyl-prolyl cis-trans isomerase FKBP9 OS=Homo sapiens OX=9606 GN=FKBP9 PE=1 SV=2	30.3393	30.3548	30.4987	31.0868	30.7722	31.1544		2.04158	-0.606908
	0.00924259	1.46803	sp|O95336|6PGL_HUMAN 6-phosphogluconolactonase OS=Homo sapiens OX=9606 GN=PGLS PE=1 SV=2	29.6872	29.4854	29.5084	29.199	28.9487	28.8717		2.03421	0.553878
	0.70738	0.950774	sp|O95340|PAPS2_HUMAN Bifunctional 3-phosphoadenosine 5-phosphosulfate synthase 2 OS=Homo sapiens OX=9606 GN=PAPSS2 PE=1 SV=2	25.4475	24.9125	25.2863	25.3679	25.1152	25.3816		0.150347	-0.0728251
	0.230907	1.21093	sp|O95352|ATG7_HUMAN Ubiquitin-like modifier-activating enzyme ATG7 OS=Homo sapiens OX=9606 GN=ATG7 PE=1 SV=1	25.6646	26.2278	25.8878	25.4422	25.7969	25.7127		0.636564	0.27612
	0.122043	1.62159	sp|O95372|LYPA2_HUMAN Acyl-protein thioesterase 2 OS=Homo sapiens OX=9606 GN=LYPLA2 PE=1 SV=1;sp|Q9WTL7|LYPA2_MOUSE Acyl-protein thioesterase 2 OS=Mus musculus OX=10090 GN=Lypla2 PE=1 SV=1	27.0701	26.9125	26.4318	26.5983	26.1617	25.5621		0.913489	0.697411
	0.77428	1.03516	sp|O95373|IPO7_HUMAN Importin-7 OS=Homo sapiens OX=9606 GN=IPO7 PE=1 SV=1;sp|Q9EPL8|IPO7_MOUSE Importin-7 OS=Mus musculus OX=10090 GN=Ipo7 PE=1 SV=2	28.0884	28.399	28.4712	28.2252	28.4825	28.1013		0.111102	0.0498473
	0.751859	0.810554	sp|O95379|TFIP8_HUMAN Tumor necrosis factor alpha-induced protein 8 OS=Homo sapiens OX=9606 GN=TNFAIP8 PE=1 SV=1	25.529	27.2022	24.1356	26.0429	25.6846	26.0483		0.123864	-0.30302
	0.142691	1.25293	sp|O95394|AGM1_HUMAN Phosphoacetylglucosamine mutase OS=Homo sapiens OX=9606 GN=PGM3 PE=1 SV=1	28.8866	28.7615	29.2299	28.8266	28.6332	28.4423		0.845605	0.32531
	0.873404	0.9675	sp|O95396|MOCS3_HUMAN Adenylyltransferase and sulfurtransferase MOCS3 OS=Homo sapiens OX=9606 GN=MOCS3 PE=1 SV=1	23.9238	23.5905	24.0285	24.0272	24.2428	23.4157		0.0587847	-0.0476659
	0.156994	1.73606	sp|O95425|SVIL_HUMAN Supervillin OS=Homo sapiens OX=9606 GN=SVIL PE=1 SV=2	27.5258	27.514	27.0367	25.8685	26.4761	27.3445		0.804117	0.795813
	0.0160634	1.46521	sp|O95456|PSMG1_HUMAN Proteasome assembly chaperone 1 OS=Homo sapiens OX=9606 GN=PSMG1 PE=1 SV=1	24.4171	24.3001	24.0687	23.7463	23.8494	23.5368		1.79416	0.551105
	0.249485	1.4344	sp|O95477|ABCA1_HUMAN Phospholipid-transporting ATPase ABCA1 OS=Homo sapiens OX=9606 GN=ABCA1 PE=1 SV=3;sp|P41233|ABCA1_MOUSE Phospholipid-transporting ATPase ABCA1 OS=Mus musculus OX=10090 GN=Abca1 PE=1 SV=4	24.7689	25.1315	24.6775	24.0096	23.9472	25.0598		0.602955	0.520451
	0.282457	0.900101	sp|O95479|G6PE_HUMAN GDH/6PGL endoplasmic bifunctional protein OS=Homo sapiens OX=9606 GN=H6PD PE=1 SV=2	27.9339	27.6665	27.7929	28.0797	27.7648	28.0042		0.549047	-0.151841
	0.480952	0.885754	sp|O95486|SC24A_HUMAN Protein transport protein Sec24A OS=Homo sapiens OX=9606 GN=SEC24A PE=1 SV=2	25.1866	25.2353	25.4409	25.4082	25.8533	25.1264		0.317898	-0.175023
	0.0683553	1.14487	sp|O95487|SC24B_HUMAN Protein transport protein Sec24B OS=Homo sapiens OX=9606 GN=SEC24B PE=1 SV=2	25.2433	25.2285	25.2603	24.9785	24.963	25.205		1.16523	0.19518
	0.344668	1.26954	sp|O95563|MPC2_HUMAN Mitochondrial pyruvate carrier 2 OS=Homo sapiens OX=9606 GN=MPC2 PE=1 SV=1	25.3611	25.6435	24.6129	24.7354	24.803	25.0461		0.462599	0.344311
	0.589396	1.1673	sp|O95571|ETHE1_HUMAN Persulfide dioxygenase ETHE1, mitochondrial OS=Homo sapiens OX=9606 GN=ETHE1 PE=1 SV=2	26.9497	27.5085	26.6475	26.3251	26.7974	27.3136		0.229593	0.223181
	0.0159066	0.708182	sp|O95573|ACSL3_HUMAN Long-chain-fatty-acid--CoA ligase 3 OS=Homo sapiens OX=9606 GN=ACSL3 PE=1 SV=3	27.0729	27.0741	27.3317	27.8142	27.6524	27.5054		1.79842	-0.497808
	0.109235	1.57368	sp|O95671|ASML_HUMAN Probable bifunctional dTTP/UTP pyrophosphatase/methyltransferase protein OS=Homo sapiens OX=9606 GN=ASMTL PE=1 SV=3	25.1334	26.1353	25.523	24.9969	24.6991	25.1332		0.961637	0.65414
	0.551108	0.887152	sp|O95674|CDS2_HUMAN Phosphatidate cytidylyltransferase 2 OS=Homo sapiens OX=9606 GN=CDS2 PE=1 SV=1	25.473	25.2752	24.6	25.3445	25.2674	25.2546		0.258763	-0.172747
	0.143759	1.16393	sp|O95721|SNP29_HUMAN Synaptosomal-associated protein 29 OS=Homo sapiens OX=9606 GN=SNAP29 PE=1 SV=1	25.2921	25.1742	24.9933	25.0979	24.8829	24.8217		0.842365	0.219009
	0.586888	1.09245	sp|O95747|OXSR1_HUMAN Serine/threonine-protein kinase OSR1 OS=Homo sapiens OX=9606 GN=OXSR1 PE=1 SV=1;sp|Q863I2|OXSR1_PIG Serine/threonine-protein kinase OSR1 OS=Sus scrofa OX=9823 GN=OXSR1 PE=2 SV=1	26.9464	26.4384	26.6641	26.3813	26.8721	26.4128		0.231445	0.127568
	0.0639033	1.2443	sp|O95777|LSM8_HUMAN U6 snRNA-associated Sm-like protein LSm8 OS=Homo sapiens OX=9606 GN=LSM8 PE=1 SV=3	25.579	26.0076	25.7997	25.4932	25.4622	25.4849		1.19448	0.315329
	0.376458	0.931748	sp|O95782|AP2A1_HUMAN AP-2 complex subunit alpha-1 OS=Homo sapiens OX=9606 GN=AP2A1 PE=1 SV=3	30.2535	30.1579	30.2133	30.4667	30.3363	30.1276		0.424283	-0.101988
	0.0964344	0.328977	sp|O95786|DDX58_HUMAN Antiviral innate immune response receptor RIG-I OS=Homo sapiens OX=9606 GN=DDX58 PE=1 SV=2	24.0599	23.3556	24.237	26.6968	25.4622	24.3053		1.01577	-1.60394
	0.109079	1.20123	sp|O95793|STAU1_HUMAN Double-stranded RNA-binding protein Staufen homolog 1 OS=Homo sapiens OX=9606 GN=STAU1 PE=1 SV=2	26.1119	26.2423	25.8857	25.6644	25.8831	25.8987		0.962258	0.264514
	0.161761	0.554498	sp|O95810|CAVN2_HUMAN Caveolae-associated protein 2 OS=Homo sapiens OX=9606 GN=CAVIN2 PE=1 SV=3	26.2468	26.1646	26.3917	26.3725	28.0472	26.9356		0.791127	-0.850745
	0.277049	1.17429	sp|O95817|BAG3_HUMAN BAG family molecular chaperone regulator 3 OS=Homo sapiens OX=9606 GN=BAG3 PE=1 SV=3	27.3001	26.8388	27.2401	27.0374	26.9773	26.669		0.557443	0.231784
	0.803317	1.03354	sp|O95819|M4K4_HUMAN Mitogen-activated protein kinase kinase kinase kinase 4 OS=Homo sapiens OX=9606 GN=MAP4K4 PE=1 SV=2	26.2778	26.5231	26.626	26.2046	26.3768	26.7027		0.0951131	0.0475998
	0.143414	0.831392	sp|O95831|AIFM1_HUMAN Apoptosis-inducing factor 1, mitochondrial OS=Homo sapiens OX=9606 GN=AIFM1 PE=1 SV=1	29.3129	29.1716	28.8269	29.319	29.4023	29.3893		0.843408	-0.266399
	0.469729	1.08494	sp|O95834|EMAL2_HUMAN Echinoderm microtubule-associated protein-like 2 OS=Homo sapiens OX=9606 GN=EML2 PE=1 SV=1	25.6293	25.6173	25.8539	25.4263	25.8314	25.4899		0.328153	0.117618
	0.37116	1.08984	sp|O95861|BPNT1_HUMAN 3(2),5-bisphosphate nucleotidase 1 OS=Homo sapiens OX=9606 GN=BPNT1 PE=1 SV=1	26.6752	26.7566	26.7998	26.6768	26.7892	26.3933		0.430439	0.124119
	0.275164	1.20937	sp|O95865|DDAH2_HUMAN N(G),N(G)-dimethylarginine dimethylaminohydrolase 2 OS=Homo sapiens OX=9606 GN=DDAH2 PE=1 SV=1	28.309	28.7904	28.3538	28.5171	28.0597	28.0536		0.560408	0.274253
	0.906412	0.970734	sp|O95870|ABHGA_HUMAN Phosphatidylserine lipase ABHD16A OS=Homo sapiens OX=9606 GN=ABHD16A PE=1 SV=3;sp|Q9Z1Q2|ABHGA_MOUSE Phosphatidylserine lipase ABHD16A OS=Mus musculus OX=10090 GN=Abhd16a PE=1 SV=3	24.3196	24.2937	24.3604	23.6981	24.5821	24.8221		0.0426745	-0.0428524
	0.745444	0.965345	sp|O95881|TXD12_HUMAN Thioredoxin domain-containing protein 12 OS=Homo sapiens OX=9606 GN=TXNDC12 PE=1 SV=1	26.7922	26.5767	26.646	26.459	26.8545	26.854		0.127585	-0.050883
	0.527975	1.72016	sp|O95980|RECK_HUMAN Reversion-inducing cysteine-rich protein with Kazal motifs OS=Homo sapiens OX=9606 GN=RECK PE=1 SV=1	25.1012	25.7014	25.3598	25.7392	22.3645	25.711		0.277387	0.782541
	0.150727	0.809638	sp|O96000|NDUBA_HUMAN NADH dehydrogenase [ubiquinone] 1 beta subcomplex subunit 10 OS=Homo sapiens OX=9606 GN=NDUFB10 PE=1 SV=3	27.8268	27.79	27.3416	27.8138	28.0331	28.0255		0.821809	-0.304651
	0.676615	0.928544	sp|O96005|CLPT1_HUMAN Cleft lip and palate transmembrane protein 1 OS=Homo sapiens OX=9606 GN=CLPTM1 PE=1 SV=1	26.4965	26.3187	25.941	26.2386	26.1386	26.7		0.169659	-0.106957
	0.260531	0.796517	sp|O96008|TOM40_HUMAN Mitochondrial import receptor subunit TOM40 homolog OS=Homo sapiens OX=9606 GN=TOMM40 PE=1 SV=1	26.7015	27.0213	26.7603	26.7988	27.5872	27.0816		0.584141	-0.328222
	0.268185	0.769546	sp|O96011|PX11B_HUMAN Peroxisomal membrane protein 11B OS=Homo sapiens OX=9606 GN=PEX11B PE=1 SV=1	25.076	25.7698	24.8421	25.643	25.7498	25.4288		0.571566	-0.377921
	0.818466	1.04004	sp|O96019|ACL6A_HUMAN Actin-like protein 6A OS=Homo sapiens OX=9606 GN=ACTL6A PE=1 SV=1;sp|Q9Z2N8|ACL6A_MOUSE Actin-like protein 6A OS=Mus musculus OX=10090 GN=Actl6a PE=1 SV=2	26.1661	26.7462	26.5273	26.4415	26.6865	26.1418		0.0869992	0.0566374
	0.267492	1.189	sp|P00167|CYB5_HUMAN Cytochrome b5 OS=Homo sapiens OX=9606 GN=CYB5A PE=1 SV=2;sp|P00172|CYB5_PIG Cytochrome b5 OS=Sus scrofa OX=9823 GN=CYB5A PE=1 SV=3	28.3955	28.5804	28.9046	28.1284	28.4881	28.5147		0.57269	0.249743
	0.611561	1.05754	sp|P00338|LDHA_HUMAN L-lactate dehydrogenase A chain OS=Homo sapiens OX=9606 GN=LDHA PE=1 SV=2;sp|Q5R1W9|LDHA_PANTR L-lactate dehydrogenase A chain OS=Pan troglodytes OX=9598 GN=LDHA PE=2 SV=3	34.4651	34.212	34.3225	34.1036	34.5055	34.1485		0.21356	0.0807126
	0.382753	0.822202	sp|P00366|DHE3_BOVIN Glutamate dehydrogenase 1, mitochondrial OS=Bos taurus OX=9913 GN=GLUD1 PE=1 SV=2;sp|P00367|DHE3_HUMAN Glutamate dehydrogenase 1, mitochondrial OS=Homo sapiens OX=9606 GN=GLUD1 PE=1 SV=2;sp|P49448|DHE4_HUMAN Glutamate dehydrogenase 2,	31.7547	32.1566	31.2109	32.0466	31.8141	32.1087		0.417082	-0.282434
	0.0943855	0.783149	sp|P00387|NB5R3_HUMAN NADH-cytochrome b5 reductase 3 OS=Homo sapiens OX=9606 GN=CYB5R3 PE=1 SV=3	32.0472	32.1089	31.8575	32.502	32.0718	32.4977		1.02509	-0.352641
	0.0865069	1.14869	sp|P00390|GSHR_HUMAN Glutathione reductase, mitochondrial OS=Homo sapiens OX=9606 GN=GSR PE=1 SV=2	27.9368	28.1902	28.1675	27.9628	27.8915	27.8402		1.06295	0.199987
	0.405527	0.839317	sp|P00403|COX2_HUMAN Cytochrome c oxidase subunit 2 OS=Homo sapiens OX=9606 GN=MT-CO2 PE=1 SV=1;sp|P50690|COX2_PANTR Cytochrome c oxidase subunit 2 OS=Pan troglodytes OX=9598 GN=MT-CO2 PE=3 SV=2	29.5901	29.9721	29.163	29.606	29.7927	30.0847		0.391981	-0.252712
	0.194409	1.1908	sp|P00491|PNPH_HUMAN Purine nucleoside phosphorylase OS=Homo sapiens OX=9606 GN=PNP PE=1 SV=2	27.7717	27.611	27.642	27.1308	27.4841	27.654		0.711285	0.251932
	0.494055	0.866586	sp|P00505|AATM_HUMAN Aspartate aminotransferase, mitochondrial OS=Homo sapiens OX=9606 GN=GOT2 PE=1 SV=3	29.6921	29.8702	29.0168	29.5641	29.8676	29.7673		0.306225	-0.206585
	0.565898	0.933051	sp|P00533|EGFR_HUMAN Epidermal growth factor receptor OS=Homo sapiens OX=9606 GN=EGFR PE=1 SV=2	27.5489	27.3488	27.0701	27.2956	27.4032	27.5689		0.247262	-0.0999718
	0.162646	1.30991	sp|P00568|KAD1_HUMAN Adenylate kinase isoenzyme 1 OS=Homo sapiens OX=9606 GN=AK1 PE=1 SV=3	29.846	29.6131	29.5379	29.6914	29.0963	29.041		0.788758	0.389473
	0.261428	0.396667	sp|P00698|LYSC_CHICK Lysozyme C OS=Gallus gallus OX=9031 GN=LYZ PE=1 SV=1	23.2882	26.3135	26.2048	26.2672	26.458	27.0834		0.582648	-1.334
	0.315299	0.518358	sp|P00751|CFAB_HUMAN Complement factor B OS=Homo sapiens OX=9606 GN=CFB PE=1 SV=2;sp|Q864V9|CFAB_GORGO Complement factor B OS=Gorilla gorilla gorilla OX=9595 GN=CFB PE=3 SV;sp|Q864W1|CFAB_PONPY Complement factor B OS=Pongo pygmaeus OX=9600 GN=CFB PE=3 SV=1	24.2211	22.7719	24.234	25.9861	24.3314	23.7536		0.501277	-0.94798
	0.215166	0.536816	sp|P00813|ADA_HUMAN Adenosine deaminase OS=Homo sapiens OX=9606 GN=ADA PE=1 SV=3	28.6937	27.1708	28.8088	29.6889	29.0367	28.6402		0.667227	-0.897499
	0.7484	1.09968	sp|P00966|ASSY_HUMAN Argininosuccinate synthase OS=Homo sapiens OX=9606 GN=ASS1 PE=1 SV=2	28.579	27.5567	28.7114	28.2362	27.832	28.3677		0.125866	0.137079
	0.291438	0.88561	sp|P01111|RASN_HUMAN GTPase NRas OS=Homo sapiens OX=9606 GN=NRAS PE=1 SV=1;sp|P12825|RASN_CAVPO GTPase NRas OS=Cavia porcellus OX=10141 GN=NRAS PE=2 SV=1	27.2972	27.2769	27.1953	27.2393	27.7063	27.3496		0.535453	-0.175256
	0.863816	0.959429	sp|P01252|PTMA_BOVIN Prothymosin alpha OS=Bos taurus OX=9913 GN=PTMA PE=1 SV=2;sp|P06454|PTMA_HUMAN Prothymosin alpha OS=Homo sapiens OX=9606 GN=PTMA PE=1 SV=2	28.7999	27.8649	28.3784	28.2489	28.1999	28.7736		0.0635786	-0.0597521
	0.438244	1.1391	sp|P01889|HLAB_HUMAN HLA class I histocompatibility antigen, B alpha chain OS=Homo sapiens OX=9606 GN=HLA-B PE=1 SV=3	28.9119	28.5662	28.865	28.8796	28.2343	28.6655		0.358284	0.187889
	0.170204	0.643222	sp|P02452|CO1A1_HUMAN Collagen alpha-1(I) chain OS=Homo sapiens OX=9606 GN=COL1A1 PE=1 SV=5	31.2555	31.1664	31.567	32.4854	32.1419	31.2714		0.76903	-0.636612
	0.312651	1.31614	sp|P02461|CO3A1_HUMAN Collagen alpha-1(III) chain OS=Homo sapiens OX=9606 GN=COL3A1 PE=1 SV=4	29.8827	30.1438	30.1941	30.1029	29.9001	29.0287		0.50494	0.396313
	0.0492172	0.802159	sp|P02511|CRYAB_HUMAN Alpha-crystallin B chain OS=Homo sapiens OX=9606 GN=CRYAB PE=1 SV=2	29.8887	29.8552	29.7747	30.3689	30.0072	30.0966		1.30788	-0.31804
	0.0608225	1.61223	sp|P02545|LMNA_HUMAN Prelamin-A/C OS=Homo sapiens OX=9606 GN=LMNA PE=1 SV=1	33.6184	34.3195	34.407	33.4273	33.586	33.2644		1.21594	0.68906
	0.260302	0.72476	sp|P02751|FINC_HUMAN Fibronectin OS=Homo sapiens OX=9606 GN=FN1 PE=1 SV=5	31.0914	30.2433	31.3912	31.2182	31.3832	31.5178		0.584522	-0.464425
	0.246547	0.737589	sp|P02786|TFR1_HUMAN Transferrin receptor protein 1 OS=Homo sapiens OX=9606 GN=TFRC PE=1 SV=2	28.9362	28.0117	28.5815	28.6537	28.9186	29.2744		0.608101	-0.439111
	0.278677	1.66397	sp|P02792|FRIL_HUMAN Ferritin light chain OS=Homo sapiens OX=9606 GN=FTL PE=1 SV=2	28.0759	27.7102	26.8757	26.2137	26.5065	27.7376		0.554898	0.734629
	0.968184	0.989853	sp|P02794|FRIH_HUMAN Ferritin heavy chain OS=Homo sapiens OX=9606 GN=FTH1 PE=1 SV=2	28.1808	27.1814	27.7923	27.7866	27.3825	28.0295		0.014042	-0.0147139
	0.205662	1.1906	sp|P02829|HSP82_YEAST ATP-dependent molecular chaperone HSP82 OS=Saccharomyces cerevisiae (strain ATCC 204508 / S288c) OX=559292 GN=HSP82 PE=1 SV=1;sp|P40292|HSP90_ASPFU Heat shock protein 90 OS=Neosartorya fumigata (strain ATCC MYA-4609 / Af293 / CBS 1013	30.1727	30.3161	30.3019	30.1004	29.7007	30.2347		0.686846	0.251686
	0.567441	0.959904	sp|P03886|NU1M_HUMAN NADH-ubiquinone oxidoreductase chain 1 OS=Homo sapiens OX=9606 GN=MT-ND1 PE=1 SV=1	24.7384	24.6226	24.5106	24.8152	24.6466	24.5869		0.246079	-0.0590382
	0.147839	1.16282	sp|P03891|NU2M_HUMAN NADH-ubiquinone oxidoreductase chain 2 OS=Homo sapiens OX=9606 GN=MT-ND2 PE=1 SV=2	25.0118	24.9982	24.7338	24.8269	24.7161	24.5478		0.830212	0.217631
	0.694195	0.854426	sp|P03905|NU4M_HUMAN NADH-ubiquinone oxidoreductase chain 4 OS=Homo sapiens OX=9606 GN=MT-ND4 PE=1 SV=1	26.1581	27.279	25.4673	26.437	26.4244	26.7239		0.158519	-0.226973
	0.118699	0.820063	sp|P03915|NU5M_HUMAN NADH-ubiquinone oxidoreductase chain 5 OS=Homo sapiens OX=9606 GN=MT-ND5 PE=1 SV=2	25.2453	24.9183	24.7696	25.3248	25.2088	25.2581		0.925552	-0.286193
	0.177775	0.641026	sp|P03969|FGF2_BOVIN Fibroblast growth factor 2 OS=Bos taurus OX=9913 GN=FGF2 PE=1 SV=1;sp|P09038|FGF2_HUMAN Fibroblast growth factor 2 OS=Homo sapiens OX=9606 GN=FGF2 PE=1 SV=3	26.3707	25.5035	26.6581	26.5013	27.139	26.8168		0.75013	-0.641544
	0.299246	0.872521	sp|P04040|CATA_HUMAN Catalase OS=Homo sapiens OX=9606 GN=CAT PE=1 SV=3	29.1303	28.9212	28.863	29.2691	29.3509	28.8846		0.523972	-0.196739
	0.568866	0.901683	sp|P04062|GLCM_HUMAN Lysosomal acid glucosylceramidase OS=Homo sapiens OX=9606 GN=GBA PE=1 SV=3	30.6166	30.6499	30.9494	30.5225	30.8699	31.2714		0.24499	-0.149309
	0.30169	1.27868	sp|P04066|FUCO_HUMAN Tissue alpha-L-fucosidase OS=Homo sapiens OX=9606 GN=FUCA1 PE=1 SV=4	23.6417	24.0637	23.5439	22.9016	23.5429	23.741		0.520439	0.354653
	0.0486482	1.16738	sp|P04080|CYTB_HUMAN Cystatin-B OS=Homo sapiens OX=9606 GN=CSTB PE=1 SV=2	30.7172	30.7641	30.7376	30.6729	30.4276	30.4486		1.31293	0.223275
	0.751996	0.857475	sp|A5A6M2|ANXA1_PANTR Annexin A1 OS=Pan troglodytes OX=9598 GN=ANXA1 PE=2 SV=1;sp|P04083|ANXA1_HUMAN Annexin A1 OS=Homo sapiens OX=9606 GN=ANXA1 PE=1 SV=2	32.4677	34.177	34.164	34.1933	34.1094	33.1716		0.123785	-0.221834
	0.0945852	1.35665	sp|P04150|GCR_HUMAN Glucocorticoid receptor OS=Homo sapiens OX=9606 GN=NR3C1 PE=1 SV=1	25.716	26.0606	26.0954	25.8281	25.4371	25.2868		1.02418	0.440052
	0.725678	1.11435	sp|P04179|SODM_HUMAN Superoxide dismutase [Mn], mitochondrial OS=Homo sapiens OX=9606 GN=SOD2 PE=1 SV=3	33.9605	32.5568	33.3255	33.2932	33.0736	33.0074		0.139256	0.156205
	0.74111	0.930272	sp|P04181|OAT_HUMAN Ornithine aminotransferase, mitochondrial OS=Homo sapiens OX=9606 GN=OAT PE=1 SV=1	29.1413	29.2238	28.8351	28.6346	29.3904	29.4879		0.130117	-0.104276
	0.09899	0.690044	sp|P04216|THY1_HUMAN Thy-1 membrane glycoprotein OS=Homo sapiens OX=9606 GN=THY1 PE=1 SV=2	27.843	28.1077	28.6536	28.8854	28.6549	28.6698		1.00441	-0.53524
	0.800954	0.986845	sp|P04406|G3P_HUMAN Glyceraldehyde-3-phosphate dehydrogenase OS=Homo sapiens OX=9606 GN=GAPDH PE=1 SV=3	35.0465	34.8402	35.0292	35.016	35.0176	34.9396		0.0963925	-0.019104
	0.570081	0.962042	sp|P04632|CPNS1_HUMAN Calpain small subunit 1 OS=Homo sapiens OX=9606 GN=CAPNS1 PE=1 SV=1;sp|Q64537|CPNS1_RAT Calpain small subunit 1 OS=Rattus norvegicus OX=10116 GN=Capns1 PE=1 SV=3	31.045	31.1937	31.0605	31.2588	31.203	31.0049		0.244063	-0.0558281
	0.57631	1.06155	sp|P04792|HSPB1_HUMAN Heat shock protein beta-1 OS=Homo sapiens OX=9606 GN=HSPB1 PE=1 SV=2	32.2703	32.225	32.4152	32.4571	32.0116	32.1833		0.239344	0.0861702
	0.0147626	0.698499	sp|P04843|RPN1_HUMAN Dolichyl-diphosphooligosaccharide--protein glycosyltransferase subunit 1 OS=Homo sapiens OX=9606 GN=RPN1 PE=1 SV=1	31.1791	31.1228	31.1767	31.5699	31.5359	31.9258		1.83084	-0.51767
	0.00910793	0.695431	sp|P04844|RPN2_HUMAN Dolichyl-diphosphooligosaccharide--protein glycosyltransferase subunit 2 OS=Homo sapiens OX=9606 GN=RPN2 PE=1 SV=3	31.322	31.2778	31.2519	31.6103	31.9859	31.8276		2.04058	-0.524021
	0.0110918	0.683018	sp|P04899|GNAI2_HUMAN Guanine nucleotide-binding protein G(i) subunit alpha-2 OS=Homo sapiens OX=9606 GN=GNAI2 PE=1 SV=3	29.731	29.7571	29.8567	30.1913	30.2396	30.5639		1.955	-0.550004
	0.316858	0.862098	sp|P05023|AT1A1_HUMAN Sodium/potassium-transporting ATPase subunit alpha-1 OS=Homo sapiens OX=9606 GN=ATP1A1 PE=1 SV=1	31.0366	31.1326	31.1561	31.0264	31.2821	31.6589		0.499135	-0.214076
	0.631109	0.866148	sp|P05091|ALDH2_HUMAN Aldehyde dehydrogenase, mitochondrial OS=Homo sapiens OX=9606 GN=ALDH2 PE=1 SV=2	28.4578	27.8282	27.6698	28.545	27.5563	28.4765		0.199896	-0.207314
	0.510291	0.835319	sp|P05106|ITB3_HUMAN Integrin beta-3 OS=Homo sapiens OX=9606 GN=ITGB3 PE=1 SV=2	26.3089	25.3367	25.8067	25.6497	26.17	26.4115		0.292182	-0.259601
	0.0408126	0.499491	sp|P05120|PAI2_HUMAN Plasminogen activator inhibitor 2 OS=Homo sapiens OX=9606 GN=SERPINB2 PE=1 SV=2	27.2781	26.9918	27.3665	27.6011	28.6595	28.3803		1.38921	-1.00147
	0.177755	0.479429	sp|P05121|PAI1_HUMAN Plasminogen activator inhibitor 1 OS=Homo sapiens OX=9606 GN=SERPINE1 PE=1 SV=1	25.1973	24.4055	25.8465	25.7885	25.6397	27.2028		0.750178	-1.06061
	0.442069	0.904681	sp|P05141|ADT2_HUMAN ADP/ATP translocase 2 OS=Homo sapiens OX=9606 GN=SLC25;sp|P51881|ADT2_MOUSE ADP/ATP translocase 2 OS=Mus musculus OX=10090 GN=Slc25a5 PE=1 SV=3;sp|Q09073|ADT2_RAT ADP/ATP translocase 2 OS=Rattus norvegicus OX=10116 GN=Slc25a5 PE=1 SV=3	28.6517	28.835	28.5407	28.6758	28.6723	29.1128		0.35451	-0.144519
	0.352725	1.58566	sp|P05155|IC1_HUMAN Plasma protease C1 inhibitor OS=Homo sapiens OX=9606 GN=SERPING1 PE=1 SV=2	24.9446	25.361	24.9483	25.5494	24.2877	23.4215		0.452564	0.665082
	0.0946879	0.268534	sp|P05161|ISG15_HUMAN Ubiquitin-like protein ISG15 OS=Homo sapiens OX=9606 GN=ISG15 PE=1 SV=5	27.0233	24.7144	27.1254	28.4644	28.6382	27.451		1.02371	-1.89682
	0.341507	1.21748	sp|P05165|PCCA_HUMAN Propionyl-CoA carboxylase alpha chain, mitochondrial OS=Homo sapiens OX=9606 GN=PCCA PE=1 SV=4	25.2996	25.9877	25.1329	25.2447	25.1455	25.1783		0.466601	0.283895
	0.857114	0.961195	sp|P05166|PCCB_HUMAN Propionyl-CoA carboxylase beta chain, mitochondrial OS=Homo sapiens OX=9606 GN=PCCB PE=1 SV=3	26.0281	26.6313	25.6238	26.0466	26.1947	26.2131		0.0669613	-0.0570997
	0.465357	0.918615	sp|P05198|IF2A_HUMAN Eukaryotic translation initiation factor 2 subunit 1 OS=Homo sapiens OX=9606 GN=EIF2S1 PE=1 SV=3	29.4002	29.2152	29.6692	29.5475	29.6831	29.4214		0.332213	-0.122468
	0.581065	0.709327	sp|P05362|ICAM1_HUMAN Intercellular adhesion molecule 1 OS=Homo sapiens OX=9606 GN=ICAM1 PE=1 SV=2	28.1063	25.5847	27.8483	28.052	27.3561	27.6177		0.235775	-0.495478
	0.180254	0.884255	sp|P05386|RLA1_HUMAN 60S acidic ribosomal protein P1 OS=Homo sapiens OX=9606 GN=RPLP1 PE=1 SV=1	29.1088	29.0322	29.3058	29.3456	29.1913	29.4423		0.744116	-0.177466
	0.42748	0.891311	sp|P05387|RLA2_HUMAN 60S acidic ribosomal protein P2 OS=Homo sapiens OX=9606 GN=RPLP2 PE=1 SV=1	31.0137	31.385	31.6268	31.6268	31.4628	31.4338		0.369084	-0.165999
	0.292836	1.06767	sp|P05388|RLA0_HUMAN 60S acidic ribosomal protein P0 OS=Homo sapiens OX=9606 GN=RPLP0 PE=1 SV=1;sp|P14869|RLA0_MOUSE 60S acidic ribosomal protein P0 OS=Mus musculus OX=10090 GN=Rplp0 PE=1 SV=3	30.1999	30.3624	30.4478	30.2375	30.2936	30.1955		0.533375	0.0944665
	0.271879	2.12259	sp|P05413|FABPH_HUMAN Fatty acid-binding protein, heart OS=Homo sapiens OX=9606 GN=FABP3 PE=1 SV=4	28.973	29.9635	27.1768	28.1159	27.3964	27.3435		0.565624	1.08582
	0.134057	1.13377	sp|P05455|LA_HUMAN Lupus La protein OS=Homo sapiens OX=9606 GN=SSB PE=1 SV=2	28.648	28.9263	28.9245	28.6773	28.6823	28.5958		0.872711	0.181133
	0.0847205	0.599569	sp|P05556|ITB1_HUMAN Integrin beta-1 OS=Homo sapiens OX=9606 GN=ITGB1 PE=1 SV=2;sp|Q9GLP0|ITB1_PIG Integrin beta-1 OS=Sus scrofa OX=9823 GN=ITGB1 PE=2 SV=1	30.9316	30.3906	30.8318	31.1326	31.2268	32.0086		1.07201	-0.738003
	0.353247	0.944787	skeletal, fast OS=Danio rerio OX=7955 GN=myl1 PE=2 SV=1;sp|P05976|MYL1_HUMAN Myosin light chain 1/3, skeletal muscle isoform OS=Homo sapiens OX=9606 GN=MYL1 PE=1 SV=3;sp|P08590|MYL3_HUMAN Myosin light cha;sp|Q6P0G6|MYL1_DANRE Myosin, light chain 1, alkali	29.3456	29.2788	29.5116	29.4666	29.52	29.3952		0.451921	-0.0819384
	0.243572	0.848309	sp|P05997|CO5A2_HUMAN Collagen alpha-2(V) chain OS=Homo sapiens OX=9606 GN=COL5A2 PE=1 SV=3	25.3209	24.9038	25.46	25.5597	25.4274	25.4096		0.613372	-0.237338
	0.10599	1.41856	sp|P06132|DCUP_HUMAN Uroporphyrinogen decarboxylase OS=Homo sapiens OX=9606 GN=UROD PE=1 SV=2	27.0567	26.9527	26.5396	26.4625	26.5888	25.9845		0.974735	0.504429
	0.0861107	1.38648	sp|P06396|GELS_HUMAN Gelsolin OS=Homo sapiens OX=9606 GN=GSN PE=1 SV=1	32.8237	32.9238	32.2622	32.1627	32.1746	32.2581		1.06494	0.471425
	0.176271	0.824154	sp|P00829|ATPB_BOVIN ATP synthase subunit beta, mitochondrial OS=Bos taurus OX=9913 GN=ATP5F1B PE=1 SV=2;sp|P06576|ATPB_HUMAN ATP synthase subunit beta, mitochondrial OS=Homo sapiens OX=9606 GN=ATP5F1B PE=1 SV=3	33.5616	33.747	33.2529	33.7397	33.6816	33.9772		0.753819	-0.279013
	0.0595055	1.69938	sp|P06703|S10A6_HUMAN Protein S100-A6 OS=Homo sapiens OX=9606 GN=S100A6 PE=1 SV=1	33.2822	33.576	32.6152	32.4544	32.4752	32.2489		1.22544	0.765012
	0.78523	0.981651	sp|P06730|IF4E_HUMAN Eukaryotic translation initiation factor 4E OS=Homo sapiens OX=9606 GN=EIF4E PE=1 SV=2	25.718	25.5298	25.6451	25.5497	25.7981	25.6252		0.105003	-0.0267181
	0.797877	0.977835	sp|P06733|ENOA_HUMAN Alpha-enolase OS=Homo sapiens OX=9606 GN=ENO1 PE=1 SV=2	33.4476	33.3428	33.6673	33.6409	33.5134	33.4006		0.0980639	-0.0323372
	0.223607	1.13754	sp|P06737|PYGL_HUMAN Glycogen phosphorylase, liver form OS=Homo sapiens OX=9606 GN=PYGL PE=1 SV=4	28.8714	28.6879	28.4554	28.5304	28.5349	28.3917		0.650514	0.185912
	0.366993	1.14076	sp|P06744|G6PI_HUMAN Glucose-6-phosphate isomerase OS=Homo sapiens OX=9606 GN=GPI PE=1 SV=4	31.7669	31.629	31.6458	31.4376	31.8287	31.2054		0.435342	0.189999
	0.508723	1.05053	sp|P06748|NPM_HUMAN Nucleophosmin OS=Homo sapiens OX=9606 GN=NPM1 PE=1 SV=2	31.2256	31.1066	31.4247	31.1868	31.2332	31.1234		0.293519	0.0711123
	0.318591	1.06068	sp|P06753|TPM3_HUMAN Tropomyosin alpha-3 chain OS=Homo sapiens OX=9606 GN=TPM3 PE=1 SV=2	30.02	30.0668	30.2044	30.1047	29.9327	29.9987		0.496767	0.0849934
	0.213005	0.783725	sp|P06756|ITAV_HUMAN Integrin alpha-V OS=Homo sapiens OX=9606 GN=ITGAV PE=1 SV=2	30.1309	29.7465	30.1117	30.1039	30.1912	30.7488		0.671611	-0.35158
	0.587123	1.04874	sp|P06865|HEXA_HUMAN Beta-hexosaminidase subunit alpha OS=Homo sapiens OX=9606 GN=HEXA PE=1 SV=2	29.2837	29.2267	29.3375	29.1203	29.4369	29.0847		0.231271	0.0686601
	0.881328	0.971523	sp|P07093|GDN_HUMAN Glia-derived nexin OS=Homo sapiens OX=9606 GN=SERPINE2 PE=1 SV=1	31.2543	30.3923	31.0474	30.9889	30.874	30.9562		0.0548626	-0.0416794
	0.710342	0.96201	sp|P07099|HYEP_HUMAN Epoxide hydrolase 1 OS=Homo sapiens OX=9606 GN=EPHX1 PE=1 SV=1	29.7993	30.2455	30.0136	29.9736	30.1624	30.0899		0.148533	-0.0558758
	0.026661	1.58915	sp|P07108|ACBP_HUMAN Acyl-CoA-binding protein OS=Homo sapiens OX=9606 GN=DBI PE=1 SV=2	26.4183	26.5763	25.9525	25.7535	25.619	25.5697		1.57412	0.668257
	0.186254	1.21574	sp|A5A6N7|LDHB_PANTR L-lactate dehydrogenase B chain OS=Pan troglodytes OX=9598 GN=LDHB PE=2 SV=1;sp|P07195|LDHB_HUMAN L-lactate dehydrogenase B chain OS=Homo sapiens OX=9606 GN=LDHB PE=1 SV=2	31.7442	31.6976	31.8293	31.6452	31.6504	31.13		0.729894	0.281833
	0.492267	0.8351	sp|P07203|GPX1_HUMAN Glutathione peroxidase 1 OS=Homo sapiens OX=9606 GN=GPX1 PE=1 SV=4	27.5735	26.5599	27.2123	27.2352	27.7229	27.1676		0.307799	-0.259979
	0.060398	0.703526	sp|P07237|PDIA1_HUMAN Protein disulfide-isomerase OS=Homo sapiens OX=9606 GN=P4HB PE=1 SV=3	33.266	32.9166	33.3603	33.6327	33.4758	33.9564		1.21898	-0.507324
	0.196918	0.665577	sp|P07305|H10_HUMAN Histone H1.0 OS=Homo sapiens OX=9606 GN=H1-0 PE=1 SV=3	25.4864	26.2796	26.2175	26.0185	26.8772	26.8497		0.705714	-0.587324
	0.134902	1.15075	sp|P07339|CATD_HUMAN Cathepsin D OS=Homo sapiens OX=9606 GN=CTSD PE=1 SV=1	31.8208	32.0524	31.949	31.5747	31.8613	31.7785		0.869982	0.202571
	0.123775	1.12745	sp|P07384|CAN1_HUMAN Calpain-1 catalytic subunit OS=Homo sapiens OX=9606 GN=CAPN1 PE=1 SV=1	30.0194	30.1509	29.8586	29.8836	29.8392	29.7868		0.907366	0.173066
	0.95467	0.996366	sp|P07437|TBB5_HUMAN Tubulin beta chain OS=Homo sapiens OX=9606 GN=TUBB PE=1 SV=2;sp|Q7JJU6|TBB5_PANTR Tubulin beta chain OS=Pan troglodytes OX=9598 GN=TUBB PE=3 SV=1	34.6655	34.3828	34.5387	34.584	34.4824	34.5364		0.0201467	-0.00525284
	0.233513	0.86079	sp|P07585|PGS2_HUMAN Decorin OS=Homo sapiens OX=9606 GN=DCN PE=1 SV=1	28.6067	28.7911	28.5943	29.1086	28.6243	28.908		0.63169	-0.216267
	0.284415	0.685923	sp|P07602|SAP_HUMAN Prosaposin OS=Homo sapiens OX=9606 GN=PSAP PE=1 SV=2	29.4531	29.018	28.4732	29.0702	29.3223	30.1835		0.546047	-0.543882
	0.0614187	1.31644	sp|P07686|HEXB_HUMAN Beta-hexosaminidase subunit beta OS=Homo sapiens OX=9606 GN=HEXB PE=1 SV=3	30.3437	30.457	30.3923	29.7292	30.2481	30.0258		1.2117	0.396646
	0.622432	0.891535	sp|P07711|CATL1_HUMAN Cathepsin L1 OS=Homo sapiens OX=9606 GN=CTSL PE=1 SV=2	28.9437	29.0899	28.7729	28.5991	29.0769	29.6275		0.205908	-0.165637
	0.618131	0.969971	sp|P07737|PROF1_HUMAN Profilin-1 OS=Homo sapiens OX=9606 GN=PFN1 PE=1 SV=2	32.808	32.6743	32.8523	32.8893	32.8778	32.6993		0.208919	-0.043986
	0.503054	0.875988	sp|P07738|PMGE_HUMAN Bisphosphoglycerate mutase OS=Homo sapiens OX=9606 GN=BPGM PE=1 SV=2	25.6632	25.9461	25.8317	26.3923	26.0747	25.547		0.298385	-0.191017
	0.0133646	1.3192	sp|P07741|APT_HUMAN Adenine phosphoribosyltransferase OS=Homo sapiens OX=9606 GN=APRT PE=1 SV=2	28.8646	29.1208	28.9181	28.4775	28.6618	28.5651		1.87404	0.399668
	0.48075	1.0645	sp|P07814|SYEP_HUMAN Bifunctional glutamate/proline--tRNA ligase OS=Homo sapiens OX=9606 GN=EPRS1 PE=1 SV=5	30.4318	30.3841	30.5787	30.5005	30.4471	30.1765		0.318081	0.090175
	0.0669775	1.11228	sp|P07858|CATB_HUMAN Cathepsin B OS=Homo sapiens OX=9606 GN=CTSB PE=1 SV=3	32.2121	32.3497	32.1558	32.0599	32.0687	32.1284		1.17407	0.153524
	0.00246769	1.12139	sp|A5A6K9|HS90A_PANTR Heat shock protein HSP 90-alpha OS=Pan troglodytes OX=9598 GN=HSP90AA1 PE=2 SV=1;sp|P07900|HS90A_HUMAN Heat shock protein HSP 90-alpha OS=Homo sapiens OX=9606 GN=HSP90AA1 PE=1 SV=5;sp|P07901|HS90A_MOUSE Heat shock protein HSP 90-alpha	31.7163	31.7279	31.7145	31.5812	31.5753	31.5064		2.60771	0.16529
	0.102616	1.4004	sp|P07902|GALT_HUMAN Galactose-1-phosphate uridylyltransferase OS=Homo sapiens OX=9606 GN=GALT PE=1 SV=3	24.8939	25.324	25.3109	24.6696	25.0155	24.3861		0.988784	0.485834
	0.0768899	0.642404	sp|O60812|HNRC1_HUMAN Hete;sp|P07910|HNRPC_HUMAN Heterogeneous nuclear ribonucleoproteins C1/C2 OS=Homo sapiens OX=9606 GN=HNRNPC PE=1 SV=4;sp|P0DMR1|HNRC4_HUMAN Heterogeneous nuclear ribonucleoprotein C-like 4 OS=Homo sapiens OX=9606 GN=HNRNPCL4 PE=3 SV=1	25.6275	24.8652	25.5017	25.7123	26.0657	26.1317		1.11413	-0.638447
	0.619311	0.804623	sp|P07942|LAMB1_HUMAN Laminin subunit beta-1 OS=Homo sapiens OX=9606 GN=LAMB1 PE=1 SV=2	24.7883	24.2664	24.1963	23.8789	24.5466	25.7663		0.208091	-0.313615
	0.883609	1.02261	sp|A1A5H8|YES_DANRE Tyrosine-protein kinase yes OS=Danio rerio OX=7955 GN=yes1 PE=1 SV=1;sp|P07947|YES_HUMAN Tyrosine-protein kinase Yes OS=Homo sapiens OX=9606 GN=YES1 PE=1 SV=3	27.2294	27.5171	26.9379	26.9557	27.2828	27.3492		0.0537397	0.0322495
	0.554207	0.902134	sp|P07954|FUMH_HUMAN Fumarate hydratase, mitochondrial OS=Homo sapiens OX=9606 GN=FH PE=1 SV=3	30.0299	30.3453	29.5977	30.2782	30.0065	30.1339		0.256328	-0.148586
	0.0436365	0.665446	sp|P08123|CO1A2_HUMAN Collagen alpha-2(I) chain OS=Homo sapiens OX=9606 GN=COL1A2 PE=1 SV=7	30.4203	30.2966	30.5871	31.322	31.0558	30.689		1.36015	-0.587607
	0.0228523	0.406519	sp|P08133|ANXA6_HUMAN Annexin A6 OS=Homo sapiens OX=9606 GN=ANXA6 PE=1 SV=3	30.4024	29.8301	30.1546	30.9136	31.3517	32.0176		1.64107	-1.2986
	0.848799	1.03181	sp|P08134|RHOC_HUMAN Rho-related GTP-binding protein RhoC OS=Homo sapiens OX=9606 GN=RHOC PE=1 SV=1;sp|Q62159|RHOC_MOUSE Rho-related GTP-binding protein RhoC OS=Mus musculus OX=10090 GN=Rhoc PE=1 SV=2	27.2004	26.76	26.6878	26.5322	26.9563	27.0242		0.0711951	0.0451736
	0.221246	0.6776	sp|P08195|4F2_HUMAN 4F2 cell-surface antigen heavy chain OS=Homo sapiens OX=9606 GN=SLC3A2 PE=1 SV=3	28.1038	27.5197	28.2394	27.9936	28.4599	29.0939		0.655125	-0.561494
	0.0258873	1.33277	sp|P08236|BGLR_HUMAN Beta-glucuronidase OS=Homo sapiens OX=9606 GN=GUSB PE=1 SV=2	26.1088	26.2742	25.9909	25.8322	25.7574	25.541		1.58691	0.414424
	0.101752	1.34693	sp|P08237|PFKAM_HUMAN ATP-dependent 6-phosphofructokinase, muscle type OS=Homo sapiens OX=9606 GN=PFKM PE=1 SV=2	26.4546	26.1731	26.1353	25.5964	26.1715	25.7061		0.992456	0.429675
	0.0566749	1.17486	sp|P08238|HS90B_HUMAN Heat shock protein HSP 90-beta OS=Homo sapiens OX=9606 GN=HSP90AB1 PE=1 SV=4;sp|P11499|HS90B_MOUSE Heat shock protein HSP 90-beta OS=Mus musculus OX=10090 GN=Hsp90ab1 PE=1 SV=3;sp|P30947|HS90B_RABIT Heat shock protein HSP 90-beta OS=O	32.5005	32.5681	32.7157	32.4161	32.4287	32.242		1.24661	0.232494
	0.101397	0.827379	sp|P08240|SRPRA_HUMAN Signal recognition particle receptor subunit alpha OS=Homo sapiens OX=9606 GN=SRPRA PE=1 SV=2	27.3225	27.11	27.1037	27.5092	27.2448	27.6023		0.993974	-0.27338
	0.73456	0.867727	sp|P08243|ASNS_HUMAN Asparagine synthetase [glutamine-hydrolyzing] OS=Homo sapiens OX=9606 GN=ASNS PE=1 SV=4	23.6409	22.7604	24.0012	24.4881	23.4742	23.0543		0.133973	-0.204686
	0.693007	1.09435	sp|P08253|MMP2_HUMAN 72 kDa type IV collagenase OS=Homo sapiens OX=9606 GN=MMP2 PE=1 SV=2	28.894	27.959	28.1224	28.0494	28.14	28.3957		0.159262	0.130079
	0.128285	1.75333	sp|P08397|HEM3_HUMAN Porphobilinogen deaminase OS=Homo sapiens OX=9606 GN=HMBS PE=1 SV=2	23.7012	23.7121	24.4805	23.4737	22.4832	23.5066		0.891825	0.810099
	0.176057	0.496392	sp|P08473|NEP_HUMAN Neprilysin OS=Homo sapiens OX=9606 GN=MME PE=1 SV=2	29.2438	28.6928	27.8526	29.0851	29.2029	30.5325		0.754346	-1.01045
	0.0740094	0.780064	sp|A5A6L0|ODPA_PANTR Pyruvate dehydrogenase E1 component subunit alpha, somatic form, mitochondrial OS=Pan troglo;sp|P08559|ODPA_HUMAN Pyruvate dehydrogenase E1 component subunit alpha, somatic form, mitochondrial OS=Homo sapiens OX=9606 GN=PDHA1 PE=1 SV=3	28.3183	28.3214	27.8873	28.5329	28.4691	28.6		1.13071	-0.358335
	0.294688	0.784121	sp|P08574|CY1_HUMAN Cytochrome c1, heme protein, mitochondrial OS=Homo sapiens OX=9606 GN=CYC1 PE=1 SV=3	27.3288	27.2339	26.5025	27.1153	27.5183	27.4841		0.530638	-0.350851
	0.300828	0.838262	sp|P08579|RU2B_HUMAN U2 small nuclear ribonucleoprotein B OS=Homo sapiens OX=9606 GN=SNRPB2 PE=1 SV=1	24.5946	25.2077	24.591	24.9442	25.0507	25.162		0.521682	-0.254527
	0.85551	1.02464	sp|P08621|RU17_HUMAN U1 small nuclear ribonucleoprotein 70 kDa OS=Homo sapiens OX=9606 GN=SNRNP70 PE=1 SV=2;sp|Q62376|RU17_MOUSE U1 small nuclear ribonucleoprotein 70 kDa OS=Mus musculus OX=10090 GN=Snrnp70 PE=1 SV=2	26.2261	26.7115	26.7099	26.4865	26.3889	26.6668		0.0677749	0.03512
	0.0271064	0.720863	sp|P08648|ITA5_HUMAN Integrin alpha-5 OS=Homo sapiens OX=9606 GN=ITGA5 PE=1 SV=2	28.3045	28.521	28.593	28.7788	28.9083	29.148		1.56693	-0.472202
	0.0757364	1.64291	sp|P08651|NFIC_HUMAN Nuclear factor 1 C-type OS=Homo sapiens OX=9606 GN=NFIC PE=1 SV=2	26.0373	26.7345	26.6929	25.9737	25.9669	25.3752		1.1207	0.716252
	0.0582193	0.516945	sp|P08670|VIME_HUMAN Vimentin OS=Homo sapiens OX=9606 GN=VIM PE=1 SV=4;sp|Q5R1W8|VIME_PANTR Vimentin OS=Pan troglodytes OX=9598 GN=VIM PE=2 SV=4	37.768	36.7584	37.2683	38.4072	37.7882	38.4551		1.23493	-0.951917
	0.400595	0.912166	sp|P08708|RS17_HUMAN 40S ribosomal protein S17 OS=Homo sapiens OX=9606 GN=RPS17 PE=1 SV=2	29.3755	29.6005	29.7636	29.56	29.8548	29.7227		0.397295	-0.132631
	0.28895	0.80344	sp|P08754|GNAI3_HUMAN Guanine nucleotide-binding protein G(i) subunit alpha OS=Homo sapiens OX=9606 GN=GNAI3 PE=1 SV=3	27.5968	27.3699	27.8985	27.7156	27.7432	28.3537		0.539178	-0.315738
	0.934782	0.948415	sp|P08758|ANXA5_HUMAN Annexin A5 OS=Homo sapiens OX=9606 GN=ANXA5 PE=1 SV=2	33.3229	35.2696	35.4906	35.5175	35.0816	33.7133		0.0292899	-0.0764097
	0.840707	1.02292	sp|P08865|RSSA_HUMAN 40S ribosomal protein SA OS=Homo sapiens OX=9606 GN=RPSA PE=1 SV=4;sp|P14206|RSSA_MOUSE 40S ribosomal protein SA OS=Mus musculus OX=10090 GN=Rpsa PE=1 SV=4	30.7087	30.7782	31.0953	30.8968	30.9477	30.6396		0.0753553	0.0326977
	0.702683	0.930013	sp|P08962|CD63_HUMAN CD63 antigen OS=Homo sapiens OX=9606 GN=CD63 PE=1 SV=2	30.068	29.7192	29.4447	29.7149	29.6251	30.2059		0.153241	-0.104678
	0.588522	0.903829	sp|P09001|RM03_HUMAN 39S ribosomal protein L3, mitochondrial OS=Homo sapiens OX=9606 GN=MRPL3 PE=1 SV=1	24.8756	24.7977	24.1483	24.5716	24.8735	24.8143		0.230237	-0.145878
	0.730524	1.06013	sp|P09012|SNRPA_HUMAN U1 small nuclear ribonucleoprotein A OS=Homo sapiens OX=9606 GN=SNRPA PE=1 SV=3	26.9302	27.5632	27.4248	27.3283	27.3603	26.9768		0.136366	0.0842463
	0.212553	1.15092	sp|P09104|ENOG_HUMAN Gamma-enolase OS=Homo sapiens OX=9606 GN=ENO2 PE=1 SV=3;sp|P17183|ENOG_MOUSE Gamma-enolase OS=Mus musculus OX=10090 GN=Eno2 PE=1 SV=2	26.8992	26.5126	26.9397	26.5836	26.6043	26.5552		0.672532	0.202787
	0.0132328	0.681371	sp|P09110|THIK_HUMAN 3-ketoacyl-CoA thiolase, peroxisomal OS=Homo sapiens OX=9606 GN=ACAA1 PE=1 SV=2	28.3086	28.1107	27.918	28.5678	28.7904	28.6397		1.87835	-0.553487
	0.0127184	1.29791	sp|P09211|GSTP1_HUMAN Glutathione S-transferase P OS=Homo sapiens OX=9606 GN=GSTP1 PE=1 SV=2	32.7948	32.5679	32.7769	32.4342	32.2944	32.2823		1.89557	0.376189
	0.260106	0.697344	sp|P09382|LEG1_HUMAN Galectin-1 OS=Homo sapiens OX=9606 GN=LGALS1 PE=1 SV=2	31.6856	31.8055	31.6539	31.971	31.724	33.0101		0.58485	-0.520058
	0.0428032	1.40587	sp|P09417|DHPR_HUMAN Dihydropteridine reductase OS=Homo sapiens OX=9606 GN=QDPR PE=1 SV=2	27.1176	27.222	26.8753	26.4155	26.8425	26.4824		1.36852	0.491466
	0.211496	4.64382	sp|P09488|GSTM1_HUMAN Glutathione S-transferase Mu 1 OS=Homo sapiens OX=9606 GN=GSTM1 PE=1 SV=3;sp|Q03013|GSTM4_HUMAN Glutathione S-transferase Mu 4 OS=Homo sapiens OX=9606 GN=GSTM4 PE=1 SV=3	25.9955	25.2045	28.67	24.5101	22.5233	26.1907		0.674698	2.21531
	0.410068	0.67688	sp|P09493|TPM1_HUMAN Tropomyosin alpha-1 chain OS=Homo sapiens OX=9606 GN=TPM1 PE=1 SV=2	27.0808	26.4694	28.1859	28.4703	27.2767	27.6782		0.387144	-0.563028
	0.0913078	1.14961	sp|P09496|CLCA_HUMAN Clathrin light chain A OS=Homo sapiens OX=9606 GN=CLTA PE=1 SV=1	28.2551	28.001	28.2385	28.0071	27.9984	27.8857		1.03949	0.20115
	0.0537938	0.867922	sp|P09497|CLCB_HUMAN Clathrin light chain B OS=Homo sapiens OX=9606 GN=CLTB PE=1 SV=1	27.1835	26.9609	27.1261	27.3654	27.2607	27.2575		1.26927	-0.204362
	0.482669	0.814442	sp|P09525|ANXA4_HUMAN Annexin A4 OS=Homo sapiens OX=9606 GN=ANXA4 PE=1 SV=4	30.5713	29.6323	29.7492	30.0518	30.0215	30.7678		0.31635	-0.296117
	0.885713	0.987223	sp|P09543|CN37_HUMAN 2,3-cyclic-nucleotide 3-phosphodiesterase OS=Homo sapiens OX=9606 GN=CNP PE=1 SV=2	29.0027	29.0947	28.9754	29.1359	29.1797	28.8129		0.0527069	-0.0185528
	0.0360919	0.638429	sp|P09601|HMOX1_HUMAN Heme oxygenase 1 OS=Homo sapiens OX=9606 GN=HMOX1 PE=1 SV=1	28.3032	27.9946	28.2755	28.7092	29.2013	28.6052		1.44259	-0.647401
	0.683689	0.952767	sp|P09619|PGFRB_HUMAN Platelet-derived growth factor receptor beta OS=Homo sapiens OX=9606 GN=PDGFRB PE=1 SV=1	30.3078	30.7348	30.506	30.6532	30.7167	30.3881		0.165142	-0.0698051
	0.0279107	0.732809	sp|P09622|DLDH_HUMAN Dihydrolipoyl dehydrogenase, mitochondrial OS=Homo sapiens OX=9606 GN=DLD PE=1 SV=2;sp|P09623|DLDH_PIG Dihydrolipoyl dehydrogenase, mitochondrial OS=Sus scrofa OX=9823 GN=DLD PE=1 SV=1	29.4599	29.422	29.0594	29.8198	29.6936	29.7733		1.55423	-0.44849
	0.268857	1.21256	sp|P09661|RU2A_HUMAN U2 small nuclear ribonucleoprotein A OS=Homo sapiens OX=9606 GN=SNRPA1 PE=1 SV=2	25.1739	25.8598	25.485	25.3383	25.0552	25.291		0.570479	0.27806
	0.503738	0.867848	sp|P09669|COX6C_HUMAN Cytochrome c oxidase subunit 6C OS=Homo sapiens OX=9606 GN=COX6C PE=1 SV=2	28.2134	28.7177	27.8209	28.2636	28.4935	28.6084		0.297796	-0.204486
	0.238963	0.57653	sp|P09871|C1S_HUMAN Complement C1s subcomponent OS=Homo sapiens OX=9606 GN=C1S PE=1 SV=1	25.2388	23.2678	24.1753	24.9245	25.1724	24.9687		0.621669	-0.794533
	0.0307176	1.58396	sp|P09874|PARP1_HUMAN Poly [ADP-ribose] polymerase 1 OS=Homo sapiens OX=9606 GN=PARP1 PE=1 SV=4	27.3993	27.9644	27.8075	27.2831	26.9796	26.9179		1.51261	0.663539
	0.172448	0.364685	sp|P09913|IFIT2_HUMAN Interferon-induced protein with tetratricopeptide repeats 2 OS=Homo sapiens OX=9606 GN=IFIT2 PE=1 SV=1	25.2838	23.495	24.7754	27.2331	25.8617	24.8252		0.763341	-1.45528
	0.141853	0.347709	sp|P09914|IFIT1_HUMAN Interferon-induced protein with tetratricopeptide repeats 1 OS=Homo sapiens OX=9606 GN=IFIT1 PE=1 SV=2	28.013	26.5185	28.5628	30.172	29.2891	28.2054		0.848161	-1.52405
	0.112882	0.42491	sp|P09936|UCHL1_HUMAN Ubiquitin carboxyl-terminal hydrolase isozyme L1 OS=Homo sapiens OX=9606 GN=UCHL1 PE=1 SV=2	29.6405	27.8647	29.1246	30.7021	29.9555	29.6766		0.947375	-1.23477
	0.0662577	1.2993	sp|P09960|LKHA4_HUMAN Leukotriene A-4 hydrolase OS=Homo sapiens OX=9606 GN=LTA4H PE=1 SV=2	28.9998	29.0121	28.891	28.5843	28.845	28.3405		1.17876	0.377731
	0.0673184	1.45195	sp|P09972|ALDOC_HUMAN Fructose-bisphosphate aldolase C OS=Homo sapiens OX=9606 GN=ALDOC PE=1 SV=2	25.6489	26.1608	25.5837	25.2509	25.4638	25.0646		1.17187	0.537996
	0.715985	0.85271	sp|P2;sp|Q96KK5|H2A1H_HUMAN Histone H2A type 1-H OS=Homo sapiens OX=9606 GN=H2AC12 PE=1 SV=3;sp|Q99878|H2A1J_HUMAN Histone H2A type 1-J OS=Homo sapiens OX=9606 GN=H2AC14 PE=1 SV=3;sp|Q9BTM1|H2AJ_HUMAN Histone H2A.J OS=Homo sapiens OX=9606 GN=H2AJ PE=1 SV=1	29.7413	29.2011	29.9258	29.1896	29.4308	30.9373		0.145096	-0.229872
	0.100232	73.9286	sp|P0C7P3|SLN14_HUMAN Protein SLFN14 OS=Homo sapiens OX=9606 GN=SLFN14 PE=1 SV=2	32.4536	32.3321	32.5139	22.7594	23.8994	32.0166		0.998992	6.20806
	0.696745	0.823563	sp|P84243|H33_HUMAN Histon;sp|P84244|H33_MOUSE Histone H3.3 OS=Mus musculus OX=10090 GN=H3-3a PE=1 SV=2;sp|Q16695|H31T_HUMAN Histone H3.1t OS=Homo sapiens OX=9606 GN=H3-4 PE=1 SV=3;sp|Q71DI3|H32_HUMAN Histone H3.2 OS=Homo sapiens OX=9606 GN=H3C15 PE=1 SV=3	28.3057	27.5244	28.1715	27.4507	27.8897	29.5013		0.156926	-0.28005
	0.287506	1.05052	sp|P0DMV8|HS71A_HUMAN Heat shock 70 kDa protein 1A OS=Homo sapiens OX=9606 GN=HSPA1A PE=1 SV=1;sp|P0DMV9|HS71B_HUMAN Heat shock 70 kDa protein 1B OS=Homo sapiens OX=9606 GN=HSPA1B PE=1 SV=1	31.8907	32.014	31.8342	31.8108	31.8877	31.827		0.541353	0.0711098
	0.0730754	1.29578	sp|P0DN76|U2AF5_HUMAN Splicing factor U2AF 35 kDa subunit-like protein OS=Homo sapiens OX=9606 GN=U2AF1L5 PE=1 SV=1;sp|Q01081|U2AF1_HUMAN Splicing factor U2AF 35 kDa subunit OS=Homo sapiens OX=9606 GN=U2AF1 PE=1 SV=3	26.772	26.919	26.7986	26.6918	26.4931	26.1833		1.13623	0.373818
	0.371138	0.625556	sp|P0DP24|CALM2_HUMAN;sp|P0DP25|CALM3_HUMAN Calmodulin-3 OS=Homo sapiens OX=9606 GN=CALM3 PE=1 SV=1;sp|P0DP30|CALM2_RAT Calmodulin-2 OS=Rattus norvegicus OX=10116 GN=Calm2 PE=1 SV=1;sp|Q6PI52|CALM_DANRE Calmodulin OS=Danio rerio OX=7955 GN=calm1a PE=2 SV=3	30.2833	29.9936	29.7814	29.946	30.1381	32.0046		0.430464	-0.676789
	0.0429106	1.12353	sp|P10155|RO60_HUMAN 60 kDa SS-A/Ro ribonucleoprotein OS=Homo sapiens OX=9606 GN=RO60 PE=1 SV=2	27.9386	28.0588	27.9504	27.8927	27.8057	27.7452		1.36744	0.168041
	0.246863	0.875772	sp|P10253|LYAG_HUMAN Lysosomal alpha-glucosidase OS=Homo sapiens OX=9606 GN=GAA PE=1 SV=4	29.7114	30.0234	30.0561	30.2141	30.2068	29.9442		0.607544	-0.191373
	0.992282	0.998024	sp|P10515|ODP2_HUMAN Dihydrolipoyllysine-residue acetyltransferase component of pyruvate dehydrogenase complex, mitochondrial OS=Homo sapiens OX=9606 GN=DLAT PE=1 SV=3	28.1747	28.5224	27.5903	28.0402	28.2072	28.0486		0.00336501	-0.00285403
	0.127988	1.33254	sp|P10599|THIO_HUMAN Thioredoxin OS=Homo sapiens OX=9606 GN=TXN PE=1 SV=3	31.5865	30.9581	31.4317	30.716	31.0761	30.9417		0.892831	0.414179
	0.465486	0.738596	sp|P10606|COX5B_HUMAN Cytochrome c oxidase subunit 5B, mitochondrial OS=Homo sapiens OX=9606 GN=COX5B PE=1 SV=2	24.7133	25.2626	24.8884	24.9956	24.7618	26.4185		0.332094	-0.437143
	0.949744	0.994662	sp|P10619|PPGB_HUMAN Lysosomal protective protein OS=Homo sapiens OX=9606 GN=CTSA PE=1 SV=2	29.4808	29.291	29.3836	29.2289	29.5777	29.3719		0.0223933	-0.00772158
	0.412114	0.727819	sp|P10620|MGST1_HUMAN Microsomal glutathione S-transferase 1 OS=Homo sapiens OX=9606 GN=MGST1 PE=1 SV=1	27.2061	27.2085	27.0397	27.4442	28.5431	26.8421		0.384983	-0.458349
	0.135232	1.18811	sp|P10644|KAP0_HUMAN cAMP-dependent protein kinase type I-alpha regulatory subunit OS=Homo sapiens OX=9606 GN=PRKAR1A PE=1 SV=1	28.6388	28.6308	28.8278	28.3171	28.6828	28.3515		0.86892	0.248666
	0.722108	1.07162	sp|P10768|ESTD_HUMAN S-formylglutathione hydrolase OS=Homo sapiens OX=9606 GN=ESD PE=1 SV=2	29.4006	29.1233	29.5854	29.358	29.607	28.845		0.141398	0.0997874
	0.264383	0.806431	sp|P10809|CH60_HUMAN 60 kDa heat shock protein, mitochondrial OS=Homo sapiens OX=9606 GN=HSPD1 PE=1 SV=2	32.486	32.7715	32.021	32.7239	32.575	32.9107		0.577767	-0.310378
	0.68858	0.823252	sp|P10853|H2B1F_MOUSE Histone H2B type 1-F/J/L OS=Mus musculus OX=10090 GN=H2bc7 PE=1 SV=2;sp|Q93079|H2B1H_HUMAN Histone H2B type 1-H OS=Homo sapiens OX=9606 GN=H2BC9 PE=1 SV=3;sp|Q99880|H2B1L_HUMAN Histone H2B type 1-L OS=Homo sapiens OX=9606 GN=H2BC13 PE	29.8436	29.2525	29.8171	29.1159	29.4971	31.1419		0.162045	-0.280594
	0.568625	1.23433	sp|P10909|CLUS_HUMAN Clusterin OS=Homo sapiens OX=9606 GN=CLU PE=1 SV=1	26.7456	26.0131	26.4055	25.7663	26.9567	25.5299		0.245174	0.303728
	0.142612	0.753739	sp|P11021|BIP_HUMAN Endoplasmic reticulum chaperone BiP OS=Homo sapiens OX=9606 GN=HSPA5 PE=1 SV=2;sp|P20029|BIP_MOUSE Endoplasmic reticulum chaperone BiP OS=Mus musculus OX=10090 GN=Hspa5 PE=1 SV=3	33.4125	33.0199	33.62	33.775	33.5111	33.9899		0.845844	-0.407862
	0.554805	0.864515	sp|P11047|LAMC1_HUMAN Laminin subunit gamma-1 OS=Homo sapiens OX=9606 GN=LAMC1 PE=1 SV=3	27.5718	27.1259	28.1106	27.9502	27.4949	27.9934		0.25586	-0.210037
	0.102757	0.732326	sp|P11087|CO1A1_MOUSE Collagen alpha-1(I) chain OS=Mus musculus OX=10090 GN=Col1a1 PE=1 SV=4	26.2711	26.311	26.7539	27.172	26.6728	26.8395		0.988189	-0.449441
	0.209507	0.83939	sp|P11117|PPAL_HUMAN Lysosomal acid phosphatase OS=Homo sapiens OX=9606 GN=ACP2 PE=1 SV=3	25.7281	25.4318	25.8282	25.7047	25.9206	26.1206		0.678802	-0.252587
	0.0685945	0.944526	sp|P11142|HSP7C_HUMAN Heat shock cognate 71 kDa protein OS=Homo sapiens OX=9606 GN=HSPA8 PE=1 SV=1;sp|P63017|HSP7C_MOUSE Heat shock cognate 71 kDa protein OS=Mus musculus OX=10090 GN=Hspa8 PE=1 SV=1	33.0638	33.0556	33.0488	33.1013	33.1098	33.2042		1.16371	-0.0823377
	0.054805	1.27471	sp|P11172|UMPS_HUMAN Uridine 5-monophosphate synthase OS=Homo sapiens OX=9606 GN=UMPS PE=1 SV=1	26.3735	26.6373	26.5487	26.2633	25.9605	26.2851		1.26118	0.350171
	0.853327	0.973064	sp|P11177|ODPB_HUMAN Pyruvate dehydrogenase E1 component subunit beta, mitochondrial OS=Homo sapiens OX=9606 GN=PDHB PE=1 SV=3	28.9945	29.0164	28.4373	28.9503	28.735	28.881		0.0688843	-0.0393931
	0.903151	0.964703	sp|P11181|ODB2_BOVIN Lipoamide acyltransferase component of branched-chain alpha-keto a;sp|P11182|ODB2_HUMAN Lipoamide acyltransferase component of branched-chain alpha-keto acid dehydrogenase complex, mitochondrial OS=Homo sapiens OX=9606 GN=DBT PE=1 SV=3	25.5462	26.5753	25.3104	25.795	26.0524	25.7401		0.0442399	-0.0518436
	0.0340528	1.17879	sp|P11216|PYGB_HUMAN Glycogen phosphorylase, brain form OS=Homo sapiens OX=9606 GN=PYGB PE=1 SV=5	30.0166	30.068	29.9867	29.74	29.9262	29.6933		1.46785	0.23731
	0.21458	0.853953	sp|P11233|RALA_HUMAN Ras-related protein Ral-A OS=Homo sapiens OX=9606 GN=RALA PE=1 SV=1	27.5671	27.6761	27.3001	27.5652	27.9344	27.727		0.668411	-0.227771
	0.971778	0.995954	sp|P11279|LAMP1_HUMAN Lysosome-associated membrane glycoprotein 1 OS=Homo sapiens OX=9606 GN=LAMP1 PE=1 SV=3	31.9259	31.7982	31.7736	31.5494	32.0384	31.9276		0.0124331	-0.00584857
	0.174216	0.737567	sp|A5A6I0|ACADM_PANTR Medium-chain specific acyl-CoA dehydrogenase, mitochondrial OS=Pan troglodytes OX=9598 GN=ACADM PE=2 SV=1;sp|P11310|ACADM_HUMAN Medium-chain specific acyl-CoA dehydrogenase, mitochondrial OS=Homo sapiens OX=9606 GN=ACADM PE=1 SV=1	27.2589	27.7526	26.8637	27.5943	27.791	27.8075		0.758913	-0.439154
	0.0132755	1.31412	sp|P11413|G6PD_HUMAN Glucose-6-phosphate 1-dehydrogenase OS=Homo sapiens OX=9606 GN=G6PD PE=1 SV=4	31.2226	31.1813	31.2241	30.8014	30.9809	30.6634		1.87695	0.3941
	0.285044	1.24521	sp|P11441|UBL4A_HUMAN Ubiquitin-like protein 4A OS=Homo sapiens OX=9606 GN=UBL4A PE=1 SV=1	24.0829	24.1069	24.212	24.1957	23.336	23.9208		0.545088	0.31639
	0.211759	0.785875	sp|P11498|PYC_HUMAN Pyruvate carboxylase, mitochondrial OS=Homo sapiens OX=9606 GN=PC PE=1 SV=2	27.2012	27.4637	26.7834	27.5592	27.2566	27.6754		0.674158	-0.347628
	0.117765	1.23441	sp|P11586|C1TC_HUMAN C-1-tetrahydrofolate synthase, cytoplasmic OS=Homo sapiens OX=9606 GN=MTHFD1 PE=1 SV=3	29.3953	29.6317	29.3243	29.2496	29.2855	28.9048		0.928984	0.303818
	0.133974	0.79534	sp|P11717|MPRI_HUMAN Cation-independent mannose-6-phosphate receptor OS=Homo sapiens OX=9606 GN=IGF2R PE=1 SV=3	27.7319	27.2657	27.4487	27.6397	27.7742	28.0234		0.87298	-0.330356
	0.167535	1.30796	sp|P11766|ADHX_HUMAN Alcohol dehydrogenase class-3 OS=Homo sapiens OX=9606 GN=ADH5 PE=1 SV=4	30.8312	31.0418	30.9937	30.5178	30.9738	30.2132		0.775895	0.387316
	0.110504	1.14599	sp|P11802|CDK4_HUMAN Cyclin-dependent kinase 4 OS=Homo sapiens OX=9606 GN=CDK4 PE=1 SV=2	25.0091	25.0019	24.7201	24.7098	24.7402	24.6913		0.95662	0.196596
	0.949003	1.00639	sp|P11940|PABP1_HUMAN Polyadenylate-binding protein 1 OS=Homo sapiens OX=9606 GN=PABPC1 PE=1 SV=2	29.7303	29.6528	30.0571	29.8109	29.894	29.7077		0.0227323	0.00919469
	0.178426	1.17706	sp|P12004|PCNA_HUMAN Proliferating cell nuclear antigen OS=Homo sapiens OX=9606 GN=PCNA PE=1 SV=1;sp|Q9DEA3|PCNA_CHICK Proliferating cell nuclear antigen OS=Gallus gallus OX=9031 GN=PCNA PE=1 SV=1	26.8941	26.9478	26.7492	26.8303	26.3815	26.6738		0.748543	0.235188
	0.582215	0.900671	sp|P12074|CX6A1_HUMAN Cytochrome c oxidase subunit 6A1, mitochondrial OS=Homo sapiens OX=9606 GN=COX6A1 PE=1 SV=4	26.6092	27.2775	26.978	26.9636	27.4301	26.9239		0.234916	-0.150928
	0.130679	1.13085	sp|P12081|HARS1_HUMAN Histidine--tRNA ligase, cytoplasmic OS=Homo sapiens OX=9606 GN=HARS1 PE=1 SV=2	28.3393	28.4107	28.3894	28.2033	28.3598	28.0442		0.883795	0.177402
	0.153057	0.807811	sp|P12109|CO6A1_HUMAN Collagen alpha-1(VI) chain OS=Homo sapiens OX=9606 GN=COL6A1 PE=1 SV=3	31.7132	31.6032	31.9385	32.2182	31.7713	32.1891		0.815148	-0.30791
	0.667267	1.0559	sp|P12110|CO6A2_HUMAN Collagen alpha-2(VI) chain OS=Homo sapiens OX=9606 GN=COL6A2 PE=1 SV=4	30.3306	30.8174	30.7505	30.6148	30.407	30.6413		0.1757	0.0784779
	0.402171	1.1945	sp|P12111|CO6A3_HUMAN Collagen alpha-3(VI) chain OS=Homo sapiens OX=9606 GN=COL6A3 PE=1 SV=5	33.0577	33.8882	33.5935	33.3212	33.0132	33.4358		0.39559	0.256404
	0.0983273	0.579611	sp|P12235|ADT1_HUMAN ADP/ATP translocase 1 OS=Homo sapiens OX=9606 GN=SLC25A4 PE=1 SV=4;sp|P48962|ADT1_MOUSE ADP/ATP translocase 1 OS=Mus musculus OX=10090 GN=Slc25;sp|Q05962|ADT1_RAT ADP/ATP translocase 1 OS=Rattus norvegicus OX=10116 GN=Slc25a4 PE=1 SV=3	26.3159	26.1189	25.1787	26.6891	26.461	26.8238		1.00733	-0.786844
	0.0913468	0.77077	sp|P12236|ADT3_HUMAN ADP/ATP translocase 3 OS=Homo sapiens OX=9606 GN=SLC25A6 PE=1 SV=4	31.0007	31.2656	30.8089	31.2323	31.3728	31.597		1.03931	-0.375627
	0.713216	1.05532	sp|P12268|IMDH2_HUMAN Inosine-5-monophosphate dehydrogenase 2 OS=Homo sapiens OX=9606 GN=IMPDH2 PE=1 SV=2;sp|P12269|IMDH2_CRIGR Inosine-5-monophosphate dehydrogenase 2 OS=Cricetulus griseus OX=10029 GN=IMPDH2 PE=1 SV=1	28.598	28.7655	28.8094	28.9073	28.7462	28.2865		0.146779	0.0776819
	0.541948	1.08776	sp|P12270|TPR_HUMAN Nucleoprotein TPR OS=Homo sapiens OX=9606 GN=TPR PE=1 SV=3	28.0321	28.2894	28.1885	27.73	28.126	28.2899		0.266042	0.121364
	0.721883	1.10148	sp|P12277|KCRB_HUMAN Creatine kinase B-type OS=Homo sapiens OX=9606 GN=CKB PE=1 SV=1	29.3264	29.0297	28.4024	29.257	28.4606	28.6226		0.141533	0.139442
	0.765271	0.947772	sp|A5A6H9|ODBA_PANTR 2-oxoisovalerate dehydrogenase subunit alpha, mitochondrial OS=Pan troglodytes OX=9598 GN=BCKDHA PE=2 SV=1;sp|P12694|ODBA_HUMAN 2-oxoisovalerate dehydrogenase subunit alpha, mitochondrial OS=Homo sapiens OX=9606 GN=BCKDHA PE=1 SV=2	26.191	26.7442	26.0567	26.6312	26.3722	26.2206		0.116185	-0.0773875
	0.202267	0.882734	sp|P12814|ACTN1_HUMAN Alpha-actinin-1 OS=Homo sapiens OX=9606 GN=ACTN1 PE=1 SV=2	33.0407	32.9975	33.3511	33.2344	33.3665	33.3283		0.694074	-0.179949
	0.154944	2.16933	sp|P12821|ACE_HUMAN Angiotensin-converting enzyme OS=Homo sapiens OX=9606 GN=ACE PE=1 SV=1;sp|Q9GLN7|ACE_PANTR Angiotensin-converting enzyme OS=Pan troglodytes OX=9598 GN=ACE PE=3 SV=1	26.2938	27.1896	25.9685	26.3594	25.159	24.5818		0.809824	1.11725
	0.461487	1.10231	sp|P12931|SRC_HUMAN Proto-oncogene tyrosine-protein kinase Src OS=Homo sapiens OX=9606 GN=SRC PE=1 SV=3;sp|Q1JPZ3|SRC_DANRE Proto-oncogene tyrosine-protein kinase Src OS=Danio rerio OX=7955 GN=src PE=1 SV=2	25.408	25.372	25.2227	24.8701	25.3193	25.3917		0.335841	0.140531
	0.0590946	1.2276	sp|P12956|XRCC6_HUMAN X-ray repair cross-complementing protein 6 OS=Homo sapiens OX=9606 GN=XRCC6 PE=1 SV=2	30.3013	30.6092	30.2476	30.1065	30.093	30.0711		1.22845	0.295844
	0.0298561	1.31908	sp|P13010|XRCC5_HUMAN X-ray repair cross-complementing protein 5 OS=Homo sapiens OX=9606 GN=XRCC5 PE=1 SV=3	31.0437	31.0764	30.7576	30.6859	30.4618	30.5315		1.52497	0.399537
	0.126367	0.754894	sp|P13073|COX41_HUMAN Cytochrome c oxidase subunit 4 isoform 1, mitochondrial OS=Homo sapiens OX=9606 GN=COX4I1 PE=1 SV=1	29.38	29.7249	29.0087	29.7056	29.7816	29.8433		0.898367	-0.405654
	0.639724	1.13211	sp|P13473|LAMP2_HUMAN Lysosome-associated membrane glycoprotein 2 OS=Homo sapiens OX=9606 GN=LAMP2 PE=1 SV=2	29.2209	29.2696	28.622	28.3759	28.8328	29.3668		0.194007	0.179014
	0.448225	1.17657	sp|P13489|RINI_HUMAN Ribonuclease inhibitor OS=Homo sapiens OX=9606 GN=RNH1 PE=1 SV=2;sp|Q8HZP9|RINI_PANTR Ribonuclease inhibitor OS=Pan troglodytes OX=9598 GN=RNH1 PE=2 SV=3	30.5066	30.9396	30.4142	30.7454	29.9643	30.4469		0.348504	0.234593
	0.489651	1.66112	sp|P13612|ITA4_HUMAN Integrin alpha-4 OS=Homo sapiens OX=9606 GN=ITGA4 PE=1 SV=3	24.5404	25.3432	25.0846	22.3898	25.1496	25.2323		0.310113	0.732155
	0.493959	1.0656	sp|P13639|EF2_HUMAN Elongation factor 2 OS=Homo sapiens OX=9606 GN=EEF2 PE=1 SV=4;sp|P58252|EF2_MOUSE Elongation factor 2 OS=Mus musculus OX=10090 GN=Eef2 PE=1 SV=2	32.5033	32.3694	32.671	32.5675	32.4285	32.2726		0.306309	0.0916659
	0.0232719	0.763805	sp|P13667|PDIA4_HUMAN Protein disulfide-isomerase A4 OS=Homo sapiens OX=9606 GN=PDIA4 PE=1 SV=2	30.8658	30.8777	31.0943	31.2723	31.2393	31.4924		1.63317	-0.388725
	0.505975	0.871589	sp|P13674|P4HA1_HUMAN Prolyl 4-hydroxylase subunit alpha-1 OS=Homo sapiens OX=9606 GN=P4HA1 PE=1 SV=2	29.9781	29.7125	30.5466	30.1449	30.18	30.5071		0.295871	-0.19828
	0.0932047	1.33389	sp|P13716|HEM2_HUMAN Delta-aminolevulinic acid dehydratase OS=Homo sapiens OX=9606 GN=ALAD PE=1 SV=1	27.3465	27.8013	27.2569	27.1854	26.8903	27.0821		1.03056	0.415644
	0.950433	0.988928	sp|P13797|PLST_HUMAN Plastin-3 OS=Homo sapiens OX=9606 GN=PLS3 PE=1 SV=4	31.2795	31.5339	31.8201	31.4967	31.9098	31.2752		0.0220786	-0.0160631
	0.0923283	1.19289	sp|P13798|ACPH_HUMAN Acylamino-acid-releasing enzyme OS=Homo sapiens OX=9606 GN=APEH PE=1 SV=4	27.6122	27.8574	27.552	27.4176	27.538	27.3026		1.03467	0.254462
	0.45699	0.890235	sp|P13804|ETFA_HUMAN Electron transfer flavoprotein subunit alpha, mitochondrial OS=Homo sapiens OX=9606 GN=ETFA PE=1 SV=1	30.1932	30.4183	29.7346	30.3502	30.2464	30.2528		0.340094	-0.167742
	0.156675	1.48965	sp|P13807|GYS1_HUMAN Glycogen [starch] synthase, muscle OS=Homo sapiens OX=9606 GN=GYS1 PE=1 SV=2	26.4955	25.5159	26.4934	25.6621	25.4916	25.6262		0.805001	0.574974
	0.32527	1.07326	sp|P13861|KAP2_HUMAN cAMP-dependent protein kinase type II-alpha regulatory subunit OS=Homo sapiens OX=9606 GN=PRKAR2A PE=1 SV=2	28.66	28.5507	28.6269	28.4019	28.4513	28.6783		0.487756	0.102005
	0.042272	1.30345	sp|P14174|MIF_HUMAN Macrophage migration inhibitory factor OS=Homo sapiens OX=9606 GN=MIF PE=1 SV=4;sp|P34884|MIF_MOUSE Macrophage migration inhibitory factor OS=Mus musculus OX=10090 GN=Mif PE=1 SV=2	29.4746	29.1173	29.263	28.7696	28.8979	29.0404		1.37395	0.382338
	0.462401	0.50702	sp|P14209|CD99_HUMAN CD99 antigen OS=Homo sapiens OX=9606 GN=CD99 PE=1 SV=1	28.3162	24.5948	27.415	28.0534	26.8753	28.337		0.334981	-0.979886
	0.0264701	0.742396	sp|P14314|GLU2B_HUMAN Glucosidase 2 subunit beta OS=Homo sapiens OX=9606 GN=PRKCSH PE=1 SV=2	30.4849	30.5951	30.6813	31.0412	30.8126	31.1967		1.57724	-0.429739
	0.106339	1.56645	sp|P14324|FPPS_HUMAN Farnesyl pyrophosphate synthase OS=Homo sapiens OX=9606 GN=FDPS PE=1 SV=4	28.5113	28.72	27.7626	27.9077	27.5914	27.5522		0.973309	0.647502
	0.283857	0.335739	sp|P14406|CX7A2_HUMAN Cytochrome c oxidase subunit 7A2, mitochondrial OS=Homo sapiens OX=9606 GN=COX7A2 PE=1 SV=1	23.2205	27.3482	26.6195	27.3006	27.2064	27.405		0.546901	-1.57459
	0.13454	1.17131	sp|P14550|AK1A1_HUMAN Aldo-keto reductase family 1 member A1 OS=Homo sapiens OX=9606 GN=AKR1A1 PE=1 SV=3;sp|P50578|AK1A1_PIG Aldo-keto reductase family 1 member A1 OS=Sus scrofa OX=9823 GN=AKR1A1 PE=1 SV=3	29.5998	29.6194	29.4377	29.4233	29.4397	29.1096		0.871147	0.228121
	0.234849	0.878301	sp|P14618|KPYM_HUMAN Pyruvate kinase PKM OS=Homo sapiens OX=9606 GN=PKM PE=1 SV=4;sp|P52480|KPYM_MOUSE Pyruvate kinase PKM OS=Mus musculus OX=10090 GN=Pkm PE=1 SV=4	34.9383	34.569	34.8774	35.0142	35.0839	34.8482		0.629212	-0.187213
	0.165839	0.756283	sp|P14625|ENPL_HUMAN Endoplasmin OS=Homo sapiens OX=9606 GN=HSP90B1 PE=1 SV=1	33.3577	32.9852	33.4651	33.7504	33.3138	33.9529		0.780312	-0.403001
	0.252022	1.29152	sp|P14678|RSMB_HUM;sp|P63162|RSMN_HUMAN Small nuclear ribonucleoprotein-associated protein N OS=Homo sapiens OX=9606 GN=SNRPN PE=1 SV=1;sp|P63164|RSMN_RAT Small nuclear ribonucleoprotein-associated protein N OS=Rattus norvegicus OX=10116 GN=Snrpn PE=2 SV=1	25.7745	26.5898	25.9374	25.9235	25.7563	25.5146		0.598562	0.369066
	0.019654	1.28621	sp|P14735|IDE_HUMAN Insulin-degrading enzyme OS=Homo sapiens OX=9606 GN=IDE PE=1 SV=4	25.7567	25.8838	25.5977	25.2918	25.3956	25.4615		1.70655	0.363126
	0.906918	1.01637	sp|P14866|HNRPL_HUMAN Heterogeneous nuclear ribonucleoprotein L OS=Homo sapiens OX=9606 GN=HNRNPL PE=1 SV=2	28.1262	28.5667	28.4772	28.4546	28.5376	28.1077		0.0424318	0.0234267
	0.550876	1.05689	sp|P14868|SYDC_HUMAN Aspartate--tRNA ligase, cytoplasmic OS=Homo sapiens OX=9606 GN=DARS1 PE=1 SV=2	28.8897	28.8107	29.0537	28.922	28.9529	28.6397		0.258946	0.0798225
	0.894694	1.08014	sp|P14923|PLAK_HUMAN Junction plakoglobin OS=Homo sapiens OX=9606 GN=JUP PE=1 SV=3	27.0559	24.9609	24.875	25.1353	25.231	26.1918		0.0483254	0.111221
	0.594861	0.908528	sp|P14927|QCR7_HUMAN Cytochrome b-c1 complex subunit 7 OS=Homo sapiens OX=9606 GN=UQCRB PE=1 SV=2	27.3295	27.393	26.748	27.2135	27.133	27.5392		0.225585	-0.138397
	0.693695	0.905353	sp|P15104|GLNA_HUMAN Glutamine synthetase OS=Homo sapiens OX=9606 GN=GLUL PE=1 SV=4	26.1593	25.3208	25.7555	25.685	25.62	26.3608		0.158831	-0.143447
	0.26771	1.44376	sp|P15121|ALDR_HUMAN Aldo-keto reductase family 1 member B1 OS=Homo sapiens OX=9606 GN=AKR1B1 PE=1 SV=3	32.0931	30.8079	31.6091	30.6826	31.2743	30.9638		0.572336	0.529827
	0.0598999	0.587981	sp|P15144|AMPN_HUMAN Aminopeptidase N OS=Homo sapiens OX=9606 GN=ANPEP PE=1 SV=4	32.7749	32.4535	32.2977	33.1376	32.9114	33.7756		1.22257	-0.766158
	0.326878	1.12845	sp|P15170|ERF3A_HUMAN Eukaryotic peptide chain release factor GTP-binding subunit ERF3A OS=Homo sapiens OX=9606 GN=GSPT1 PE=1 SV=1;sp|Q149F3|ERF3B_MOUSE Eukaryotic peptide chain release factor GTP-binding subunit ERF3B OS=Mus musculus OX=10090 GN=Gspt2 PE=	27.4425	27.3912	27.6043	27.4671	27.4268	27.0212		0.485615	0.174347
	0.32961	1.12309	sp|P15289|ARSA_HUMAN Arylsulfatase A OS=Homo sapiens OX=9606 GN=ARSA PE=1 SV=3	27.3551	27.5177	27.8011	27.3859	27.2606	27.525		0.481999	0.16748
	0.594622	0.931737	sp|P15311|EZRI_HUMAN Ezrin OS=Homo sapiens OX=9606 GN=EZR PE=1 SV=4	28.1416	28.3892	28.5082	28.4691	28.6795	28.1964		0.225759	-0.102006
	0.00295694	1.31841	sp|P15374|UCHL3_HUMAN Ubiquitin carboxyl-terminal hydrolase isozyme L3 OS=Homo sapiens OX=9606 GN=UCHL3 PE=1 SV=1;sp|P58321|UCHL4_MOUSE Ubiqu;sp|Q9JKB1|UCHL3_MOUSE Ubiquitin carboxyl-terminal hydrolase isozyme L3 OS=Mus musculus OX=10090 GN=Uchl3 PE=1 SV=2	27.2656	27.3944	27.3104	26.8695	27.0221	26.8824		2.52916	0.398804
	0.349076	0.646591	sp|P15502|ELN_HUMAN Elastin OS=Homo sapiens OX=9606 GN=ELN PE=1 SV=4	26.4502	25.6256	27.3242	26.8887	27.7503	26.6481		0.45708	-0.629074
	0.185542	1.18963	sp|P15531|NDKA_HUMAN Nucleoside diphosphate kinase A OS=Homo sapiens OX=9606 GN=NME1 PE=1 SV=1	28.7008	28.5907	28.6133	28.6158	28.4428	28.0947		0.731558	0.250518
	0.31047	1.94413	sp|P15559|NQO1_HUMAN NAD(P)H dehydrogenase [quinone] 1 OS=Homo sapiens OX=9606 GN=NQO1 PE=1 SV=1	30.3453	30.608	29.6857	30.3129	29.7158	27.7329		0.50798	0.959126
	0.546981	1.12105	sp|P15586|GNS_HUMAN N-acetylglucosamine-6-sulfatase OS=Homo sapiens OX=9606 GN=GNS PE=1 SV=3	29.5574	29.344	29.3228	28.7829	29.5876	29.359		0.262027	0.164855
	0.512624	0.822123	sp|P15848|ARSB_HUMAN Arylsulfatase B OS=Homo sapiens OX=9606 GN=ARSB PE=1 SV=1;sp|P33727|ARSB_FELCA Arylsulfatase B OS=Felis catus OX=9685 GN=ARSB PE=2 SV=1	26.8789	26.1797	27.2657	26.6139	27.3998	27.1584		0.290201	-0.282573
	0.0491518	0.838172	sp|P15880|RS2_HUMAN 40S ribosomal protein S2 OS=Homo sapiens OX=9606 GN=RPS2 PE=1 SV=2	30.324	30.3798	30.5949	30.6223	30.7559	30.6846		1.30846	-0.254682
	0.708916	0.886787	sp|P15924|DESP_HUMAN Desmoplakin OS=Homo sapiens OX=9606 GN=DSP PE=1 SV=3	25.9432	24.5709	25.0618	25.5924	25.4476	25.0559		0.149405	-0.17334
	0.503108	1.14184	sp|P15927|RFA2_HUMAN Replication protein A 32 kDa subunit OS=Homo sapiens OX=9606 GN=RPA2 PE=1 SV=1	26.3109	26.045	25.5868	25.8185	25.5132	26.0369		0.298339	0.19136
	0.0666491	0.580065	sp|P16070|CD44_HUMAN CD44 antigen OS=Homo sapiens OX=9606 GN=CD44 PE=1 SV=3	30.3423	29.9826	29.6159	30.5273	30.5371	31.2336		1.17621	-0.785713
	0.554954	1.53392	sp|P16083|NQO2_HUMAN Ribosyldihydronicotinamide dehydrogenase [quinone] OS=Homo sapiens OX=9606 GN=NQO2 PE=1 SV=5	27.8055	25.2504	27.1121	25.6454	27.2605	25.4104		0.255743	0.617226
	0.0695059	1.23864	sp|P16152|CBR1_HUMAN Carbonyl reductase [NADPH] 1 OS=Homo sapiens OX=9606 GN=CBR1 PE=1 SV=3	30.527	30.451	30.5381	30.1788	30.4169	29.9942		1.15798	0.308751
	0.653878	1.21429	sp|P16219|ACADS_HUMAN Short-chain specific acyl-CoA dehydrogenase, mitochondrial OS=Homo sapiens OX=9606 GN=ACADS PE=1 SV=1	26.0087	26.5296	25.1225	24.791	26.0409	25.9886		0.184503	0.280109
	0.877631	0.965589	sp|P16234|PGFRA_HUMAN Platelet-derived growth factor receptor alpha OS=Homo sapiens OX=9606 GN=PDGFRA PE=1 SV=1	27.2353	26.8784	26.3239	26.6551	26.7645	27.1696		0.0566882	-0.0505193
	0.963923	0.992595	sp|P16278|BGAL_HUMAN Beta-galactosidase OS=Homo sapiens OX=9606 GN=GLB1 PE=1 SV=2	29.1147	28.805	29.177	28.7746	28.942	29.4121		0.0159578	-0.0107231
	0.038368	1.45664	sp|P16333|NCK1_HUMAN Cytoplasmic protein NCK1 OS=Homo sapiens OX=9606 GN=NCK1 PE=1 SV=1	25.8559	25.5291	25.8401	25.3038	25.3776	24.9157		1.41603	0.542646
	0.964712	1.01363	sp|P16401|H15_HUMAN Histone H1.5 OS=Homo sapiens OX=9606 GN=H1-5 PE=1 SV=3;sp|P43276|H15_MOUSE Histone H1.5 OS=Mus musculus OX=10090 GN=H1-5 PE=1 SV=2	28.3517	29.519	29.3731	28.7567	29.0081	29.4205		0.0156024	0.0195382
	0.130114	1.57905	sp|P16403|H12_HUMAN Histone H1.2 OS=Homo sapiens OX=9606 GN=H1-2 PE=1 SV=2	30.509	31.5832	31.3763	30.4649	30.7004	30.326		0.885676	0.65906
	0.925048	1.01056	sp|P16435|NCPR_HUMAN NADPH--cytochrome P450 reductase OS=Homo sapiens OX=9606 GN=POR PE=1 SV=2	28.8606	28.9432	28.529	28.6043	28.7979	28.8852		0.0338357	0.0151564
	0.198933	0.827327	sp|P16615|AT2A2_HUMAN Sarcoplasmic/endoplasmic reticulum calcium ATPase 2 OS=Homo sapiens OX=9606 GN=ATP2A2 PE=1 SV=1	30.2563	29.8992	30.1473	30.2762	30.1908	30.6563		0.701293	-0.27347
	0.362297	1.24197	sp|P16949|STMN1_HUMAN Stathmin OS=Homo sapiens OX=9606 GN=STMN1 PE=1 SV=3	26.4443	27.2338	26.3715	26.4577	26.1187	26.5353		0.440936	0.312625
	0.943591	1.00986	sp|P16989|YBOX3_HUMAN Y-box-binding protein 3 OS=Homo sapiens OX=9606 GN=YBX3 PE=1 SV=4	26.6645	26.5317	27.1281	26.8272	26.7958	26.6588		0.0252161	0.0141589
	0.244517	1.30351	sp|P17050|NAGAB_HUMAN Alpha-N-acetylgalactosaminidase OS=Homo sapiens OX=9606 GN=NAGA PE=1 SV=2;sp|Q58DH9|NAGAB_BOVIN Alpha-N-acetylgalactosaminidase OS=Bos taurus OX=9913 GN=NAGA PE=2 SV=1	26.2968	26.9519	26.0668	25.9863	26.2377	25.9444		0.611692	0.3824
	0.726841	0.922131	sp|P17066|HSP76_HUMAN Heat shock 70 kDa protein 6 OS=Homo sapiens OX=9606 GN=HSPA6 PE=1 SV=2	31.4034	30.412	30.8052	30.7797	30.9981	31.1937		0.13856	-0.116957
	0.592353	0.87444	sp|P17096|HMGA1_HUMAN High mobility group protein HMG-I/HMG-Y OS=Homo sapiens OX=9606 GN=HMGA1 PE=1 SV=3	25.7814	26.738	26.0094	26.6172	26.4394	26.0529		0.227419	-0.193568
	0.939975	0.973642	sp|P17152|TMM11_HUMAN Transmembrane protein 11, mitochondrial OS=Homo sapiens OX=9606 GN=TMEM11 PE=1 SV=1	24.1991	24.527	24.3492	23.4567	24.8069	24.9274		0.0268838	-0.0385373
	0.112273	0.596248	sp|P17252|KPCA_HUMAN Protein kinase C alpha type OS=Homo sapiens OX=9606 GN=PRKCA PE=1 SV=4	26.2594	26.2745	26.428	26.7023	26.7038	27.7939		0.949724	-0.746016
	0.472957	0.578405	sp|P17301|ITA2_HUMAN Integrin alpha-2 OS=Homo sapiens OX=9606 GN=ITGA2 PE=1 SV=1	28.6586	27.4217	28.4612	27.4812	28.7752	30.6546		0.325178	-0.789848
	0.292518	1.36912	sp|P17302|CXA1_HUMAN Gap junction alpha-1 protein OS=Homo sapiens OX=9606 GN=GJA1 PE=1 SV=2	25.472	26.4283	25.6601	25.1949	25.1398	25.866		0.533848	0.453244
	0.608873	1.05486	sp|P17405|ASM_HUMAN Sphingomyelin phosphodiesterase OS=Homo sapiens OX=9606 GN=SMPD1 PE=1 SV=5	25.8779	25.453	25.8344	25.6559	25.5824	25.6959		0.215473	0.0770512
	0.0168344	1.25156	sp|P17612|KAPCA_HUMAN cAMP-dependent protein kinase catalytic subunit alpha OS=Homo sapiens OX=9606 GN=PRKACA PE=1 SV=2	27.0733	27.2011	27.1607	26.8881	26.8999	26.6759		1.7738	0.323722
	0.975328	0.997421	sp|P17655|CAN2_HUMAN Calpain-2 catalytic subunit OS=Homo sapiens OX=9606 GN=CAPN2 PE=1 SV=6	30.9529	30.9101	30.7489	30.9948	30.9406	30.6876		0.0108493	-0.00372569
	0.126115	1.2576	sp|P17812|PYRG1_HUMAN CTP synthase 1 OS=Homo sapiens OX=9606 GN=CTPS1 PE=1 SV=2	26.0051	25.5797	25.7601	25.4565	25.6547	25.2417		0.899233	0.330671
	0.567856	0.936503	sp|A5A6J2|DDX5_PANTR Probable ATP-dependent RNA helicase DDX5 OS=Pan troglodytes OX=9598 GN=DDX5 PE=2 SV=1;sp|P17844|DDX5_HUMAN Probable ATP-dependent RNA helicase DDX5 OS=Homo sapiens OX=9606 GN=DDX5 PE=1 SV=1	27.6566	27.6207	27.5165	27.4272	27.7184	27.9321		0.245762	-0.0946445
	0.553996	1.09195	sp|P17858|PFKAL_HUMAN ATP-dependent 6-phosphofructokinase, liver type OS=Homo sapiens OX=9606 GN=PFKL PE=1 SV=6	29.1166	28.5093	28.9406	28.7265	28.8656	28.5938		0.256493	0.126901
	0.484884	1.09066	sp|P17900|SAP3_HUMAN Ganglioside GM2 activator OS=Homo sapiens OX=9606 GN=GM2A PE=1 SV=4	25.0784	25.2351	24.7931	24.7633	25.0984	24.8693		0.314363	0.1252
	0.726729	1.03408	sp|P17931|LEG3_HUMAN Galectin-3 OS=Homo sapiens OX=9606 GN=LGALS3 PE=1 SV=5	31.7803	31.4991	31.5193	31.7033	31.3861	31.5642		0.138627	0.0483449
	0.00654983	1.1037	sp|P17980|PRS6A_HUMAN 26S proteasome regulatory subunit 6A OS=Homo sapiens OX=9606 GN=PSMC3 PE=1 SV=3	29.0883	29.0916	29.1245	29.0061	28.9496	28.9216		2.18377	0.142352
	0.226688	1.0709	sp|P11983|TCPA_MOUSE T-complex protein 1 subunit alpha OS=Mus musculus OX=10090 GN=Tcp1 PE=1 SV=3;sp|P17987|TCPA_HUMAN T-complex protein 1 subunit alpha OS=Homo sapiens OX=9606 GN=TCP1 PE=1 SV=1	30.3455	30.4347	30.3506	30.343	30.339	30.1523		0.644572	0.0988204
	0.479631	1.22668	sp|P18031|PTN1_HUMAN Tyrosine-protein phosphatase non-receptor type 1 OS=Homo sapiens OX=9606 GN=PTPN1 PE=1 SV=1	24.9805	24.6503	24.6508	24.8101	24.8455	23.7417		0.319093	0.294757
	0.304002	0.885429	sp|P18077|RL35A_HUMAN 60S ribosomal protein L35a OS=Homo sapiens OX=9606 GN=RPL35A PE=1 SV=2;sp|P61272|RL35A_MACFA 60S ribosomal protein L35a OS=Macaca fascicularis OX=9541 GN=RPL35A PE=3 SV=1	28.3189	28.1251	28.5539	28.6419	28.5254	28.3572		0.517123	-0.175552
	0.747693	0.95608	sp|P18084|ITB5_HUMAN Integrin beta-5 OS=Homo sapiens OX=9606 GN=ITGB5 PE=1 SV=1;sp|Q07441|ITB5_PAPCY Integrin beta-5 (Fragment) OS=Papio cynocephalus OX=9556 GN=ITGB5 PE=2 SV=1	28.2706	28.3243	28.0175	27.9448	28.4502	28.4118		0.126276	-0.0647964
	0.00689273	1.24131	sp|P18085|ARF4_HUMAN ADP-ribosylation factor 4 OS=Homo sapiens OX=9606 GN=ARF4 PE=1 SV=3	29.9427	29.7559	29.9058	29.5402	29.5983	29.5303		2.16161	0.311864
	0.0961678	0.868567	sp|P18124|RL7_HUMAN 60S ribosomal protein L7 OS=Homo sapiens OX=9606 GN=RPL7 PE=1 SV=1	30.3413	30.4717	30.6477	30.7388	30.6344	30.6973		1.01697	-0.20329
	0.00733605	1.16517	sp|P18206|VINC_HUMAN Vinculin OS=Homo sapiens OX=9606 GN=VCL PE=1 SV=4	33.1066	33.2102	33.2437	32.9644	32.9929	32.9417		2.13454	0.220535
	0.117185	1.20352	sp|P18433|PTPRA_HUMAN Receptor-type tyrosine-protein phosphatase alpha OS=Homo sapiens OX=9606 GN=PTPRA PE=1 SV=3	25.0662	25.1577	24.8758	24.9476	24.7678	24.5825		0.931129	0.26726
	0.0891623	0.827214	sp|P18621|RL17_HUMAN 60S ribosomal protein L17 OS=Homo sapiens OX=9606 GN=RPL17 PE=1 SV=3	28.9949	28.8122	29.0909	29.4206	29.1292	29.1692		1.04982	-0.273667
	0.122007	1.25981	sp|P18669|PGAM1_HUMAN Phosphoglycerate mutase 1 OS=Homo sapiens OX=9606 GN=PGAM1 PE=1 SV=2	32.3946	32.3436	32.5464	32.2969	32.2068	31.7812		0.913616	0.333209
	0.187018	1.14258	sp|P18754|RCC1_HUMAN Regulator of chromosome condensation OS=Homo sapiens OX=9606 GN=RCC1 PE=1 SV=1	26.5237	26.6197	26.8879	26.3826	26.5565	26.5153		0.728117	0.192296
	0.193194	0.418151	sp|P19022|CADH2_HUMAN Cadherin-2 OS=Homo sapiens OX=9606 GN=CDH2 PE=1 SV=4	24.9191	25.139	22.7993	25.196	26.1469	25.2883		0.714007	-1.2579
	0.834206	1.01928	sp|P19139|CSK21_RAT Casein kinase II subunit alpha OS=Rattu;sp|P68400|CSK21_HUMAN Casein kinase II subunit alpha OS=Homo sapiens OX=9606 GN=CSNK2A1 PE=1 SV=1;sp|Q60737|CSK21_MOUSE Casein kinase II subunit alpha OS=Mus musculus OX=10090 GN=Csnk2a1 PE=1 SV=2	27.5489	27.685	27.8261	27.6471	27.503	27.8274		0.0787266	0.0275434
	0.268097	1.09615	sp|P19338|NUCL_HUMAN Nucleolin OS=Homo sapiens OX=9606 GN=NCL PE=1 SV=3	30.6302	30.8579	30.9459	30.7295	30.5954	30.7119		0.571709	0.132444
	0.508164	0.927253	sp|P19367|HXK1_HUMAN Hexokinase-1 OS=Homo sapiens OX=9606 GN=HK1 PE=1 SV=3	29.9874	30.2381	29.8636	29.9904	30.3342	30.0914		0.293996	-0.108965
	0.00419696	0.730765	sp|P04394|NDUV2_BOVIN NADH dehydrogenase [ubiquinone] flavoprotein 2, mitochondrial OS=Bos taurus OX=9913 GN=NDUFV2 PE=1 SV=3;sp|P19404|NDUV2_HUMAN NADH dehydrogenase [ubiquinone] flavoprotein 2, mitochondrial OS=Homo sapiens OX=9606 GN=NDUFV2 PE=1 SV=2	26.7236	26.7693	26.8764	27.1786	27.3669	27.1813		2.37706	-0.45252
	0.860176	1.01395	sp|P19474|RO52_HUMAN E3 ubiquitin-protein ligase TRIM21 OS=Homo sapiens OX=9606 GN=TRIM21 PE=1 SV=1	25.4039	25.4445	25.5881	25.5247	25.5719	25.2798		0.0654127	0.0199795
	0.0762072	0.693866	sp|P19525|E2AK2_HUMAN Interferon-induced, double-stranded RNA-activated protein kinase OS=Homo sapiens OX=9606 GN=EIF2AK2 PE=1 SV=2	26.331	26.5358	26.9422	27.2024	27.3108	26.8777		1.118	-0.527271
	0.0860877	1.1983	sp|P19623|SPEE_HUMAN Spermidine synthase OS=Homo sapiens OX=9606 GN=SRM PE=1 SV=1	27.5707	27.2858	27.6527	27.2906	27.2483	27.1873		1.06506	0.260983
	0.848831	0.950012	sp|P19634|SL9A1_HUMAN Sodium/hydrogen exchanger 1 OS=Homo sapiens OX=9606 GN=SLC9A1 PE=1 SV=2;sp|P23791|SL9A1_RABIT Sodium/hydrogen exchanger 1 OS=Oryctolagus cuniculus OX=9986 GN=SLC9A1 PE=2 SV=1;sp|P48762|SL9A1_PIG Sodium/hydrogen exchanger 1 OS=Sus scro	25.6349	25.7422	25.2492	25.082	26.2239	25.5424		0.0711789	-0.0739816
	0.301717	1.04748	sp|P19784|CSK22_HUMAN Casein kinase II subunit alpha OS=Homo sapiens OX=9606 GN=CSNK2A2 PE=1 SV=1	25.4611	25.5867	25.5335	25.5339	25.4624	25.3843		0.5204	0.0669212
	0.315979	1.10754	sp|P19838|NFKB1_HUMAN Nuclear factor NF-kappa-B p105 subunit OS=Homo sapiens OX=9606 GN=NFKB1 PE=1 SV=2	25.6324	25.7794	25.5722	25.5487	25.69	25.3032		0.500342	0.147359
	0.690481	1.19154	sp|P19971|TYPH_HUMAN Thymidine phosphorylase OS=Homo sapiens OX=9606 GN=TYMP PE=1 SV=2	29.2361	27.62	29.0585	28.8084	28.5284	27.8193		0.160848	0.252825
	0.194278	0.785425	sp|P20020|AT2B1_HUMAN Plasma membrane calcium-transporting ATPase 1 OS=Homo sapiens OX=9606 GN=ATP2B1 PE=1 SV=4	29.7639	29.336	29.4398	29.903	29.5264	30.1557		0.711576	-0.348454
	0.962517	0.99601	sp|P20042|IF2B_HUMAN Eukaryotic translation initiation factor 2 subunit 2 OS=Homo sapiens OX=9606 GN=EIF2S2 PE=1 SV=2	29.0412	28.9484	29.1197	28.8344	29.159	29.1332		0.0165916	-0.00576782
	0.488002	0.688117	sp|P20073|ANXA7_HUMAN Annexin A7 OS=Homo sapiens OX=9606 GN=ANXA7 PE=1 SV=3	27.1216	29.0988	28.9067	29.1719	29.2969	28.2761		0.311578	-0.539275
	0.576799	1.08447	sp|P20290|BTF3_HUMAN Transcription factor BTF3 OS=Homo sapiens OX=9606 GN=BTF3 PE=1 SV=1	27.6824	28.103	28.1122	27.9346	27.5922	28.0199		0.238976	0.116984
	0.177747	0.507383	sp|P20337|RAB3B_HUMAN Ras-related protein Rab-3B OS=Homo sapiens OX=9606 GN=RAB3B PE=1 SV=2	24.9467	24.8098	24.3353	24.6463	25.7678	26.6143		0.750198	-0.978853
	0.157246	0.848733	sp|P20338|RAB4A_HUMAN Ras-related protein Rab-4A OS=Homo sapiens OX=9606 GN=RAB4A PE=1 SV=3	24.6522	24.5217	24.4498	24.7583	24.9993	24.5759		0.803421	-0.236617
	0.630941	0.890335	sp|P20339|RAB5A_HUMAN Ras-related protein Rab-5A OS=Homo sapiens OX=9606 GN=RAB5A PE=1 SV=2	26.3579	26.1978	26.4271	26.14	26.2212	27.1244		0.200011	-0.167579
	0.0656301	0.80484	sp|P20340|RAB6A_HUMAN Ras-related protein Rab-6A OS=Homo sapiens OX=9606 GN=RAB6A PE=1 SV=3	29.0851	29.0889	29.4452	29.4546	29.5286	29.5757		1.1829	-0.313226
	0.091167	0.218279	sp|P20591|MX1_HUMAN Interferon-induced GTP-binding protein Mx1 OS=Homo sapiens OX=9606 GN=MX1 PE=1 SV=4	28.0224	26.244	28.9111	30.7387	30.2904	28.7356		1.04016	-2.19575
	0.726978	1.02009	sp|P20618|PSB1_HUMAN Proteasome subunit beta type-1 OS=Homo sapiens OX=9606 GN=PSMB1 PE=1 SV=2	29.7806	29.895	29.7655	29.8747	29.8211	29.6592		0.138479	0.0286897
	0.389349	0.742928	sp|P20645|MPRD_HUMAN Cation-dependent mannose-6-phosphate receptor OS=Homo sapiens OX=9606 GN=M6PR PE=1 SV=1	23.9931	23.6561	24.2088	23.9362	23.9988	25.2092		0.409661	-0.428706
	0.449546	0.767895	sp|P20674|COX5A_HUMAN Cytochrome c oxidase subunit 5A, mitochondrial OS=Homo sapiens OX=9606 GN=COX5A PE=1 SV=2	29.3246	29.5117	28.5788	29.0891	29.2458	30.2232		0.347226	-0.381018
	0.105978	2.10536	sp|P20700|LMNB1_HUMAN Lamin-B1 OS=Homo sapiens OX=9606 GN=LMNB1 PE=1 SV=2	27.1467	28.4555	28.5732	26.9942	27.3949	26.564		0.974785	1.07407
	0.169158	1.11562	sp|P20810|ICAL_HUMAN Calpastatin OS=Homo sapiens OX=9606 GN=CAST PE=1 SV=4	28.7024	28.9471	28.8194	28.7343	28.7203	28.5407		0.771707	0.157852
	0.223454	0.749442	sp|P20908|CO5A1_HUMAN Collagen alpha-1(V) chain OS=Homo sapiens OX=9606 GN=COL5A1 PE=1 SV=3	26.8313	26.5028	27.4257	27.4475	27.13	27.4307		0.650812	-0.41611
	0.128402	0.270128	sp|P20962|PTMS_HUMAN Parathymosin OS=Homo sapiens OX=9606 GN=PTMS PE=1 SV=2	26.4905	23.5154	23.646	26.2165	26.3024	26.798		0.891429	-1.88829
	0.407198	1.86938	sp|P21266|GSTM3_HUMAN Glutathione S-transferase Mu 3 OS=Homo sapiens OX=9606 GN=GSTM3 PE=1 SV=3	28.7736	29.0209	29.8441	26.5966	29.7485	28.5858		0.390194	0.902561
	0.562852	0.932637	sp|P21281|VATB2_HUMAN V-type proton ATPase subunit B, brain isoform OS=Homo sapiens OX=9606 GN=ATP6V1B2 PE=1 SV=3	29.8135	29.5701	29.6568	29.6021	30.0633	29.6769		0.249606	-0.100612
	0.0974866	1.40749	sp|P21283|VATC1_HUMAN V-type proton ATPase subunit C 1 OS=Homo sapiens OX=9606 GN=ATP6V1C1 PE=1 SV=4	28.3605	27.9031	27.7754	27.2803	27.7791	27.5002		1.01105	0.49312
	0.765066	1.06929	sp|P21291|CSRP1_HUMAN Cysteine and glycine-rich protein 1 OS=Homo sapiens OX=9606 GN=CSRP1 PE=1 SV=3	28.0923	27.7584	28.4631	28.425	27.6608	27.9381		0.116301	0.0966587
	0.454771	0.905634	sp|P21333|FLNA_HUMAN Filamin-A OS=Homo sapiens OX=9606 GN=FLNA PE=1 SV=4	34.9628	34.748	35.3278	35.0878	35.2079	35.1718		0.342208	-0.143
	0.146669	1.36793	sp|P21399|ACOC_HUMAN Cytoplasmic aconitate hydratase OS=Homo sapiens OX=9606 GN=ACO1 PE=1 SV=3	29.3002	28.5989	28.6685	28.5916	28.1917	28.4283		0.833661	0.451992
	0.672741	0.948875	sp|P21796|VDAC1_HUMAN Voltage-dependent anion-selective channel protein 1 OS=Homo sapiens OX=9606 GN=VDAC1 PE=1 SV=2	30.7616	31.1711	30.9278	30.8981	30.9282	31.2614		0.172152	-0.0757103
	0.0735531	0.804904	sp|P21810|PGS1_HUMAN Biglycan OS=Homo sapiens OX=9606 GN=BGN PE=1 SV=2	23.1469	23.3785	23.5018	23.5323	23.7996	23.6347		1.1334	-0.313112
	0.544609	0.919979	sp|P21912|SDHB_HUMAN Succinate dehydrogenase [ubiquinone] iron-sulfur subunit, mitochondrial OS=Homo sapiens OX=9606 GN=SDHB PE=1 SV=3	28.1675	28.4231	27.8039	28.2361	28.3081	28.2112		0.263915	-0.120327
	0.0588363	0.359804	sp|P21926|CD9_HUMAN CD9 antigen OS=Homo sapiens OX=9606 GN=CD9 PE=1 SV=4;sp|P30409|CD9_CHLAE CD9 antigen OS=Chlorocebus aethiops OX=9534 GN=CD9 PE=2 SV=2	25.5087	26.7889	25.2475	27.0532	26.9936	27.9225		1.23035	-1.47472
	0.0470921	0.8165	sp|P21964|COMT_HUMAN Catechol O-methyltransferase OS=Homo sapiens OX=9606 GN=COMT PE=1 SV=2	28.2255	28.0537	28.298	28.3854	28.441	28.6282		1.32705	-0.292475
	0.290953	0.446923	sp|P21980|TGM2_HUMAN Protein-glutamine gamma-glutamyltransferase 2 OS=Homo sapiens OX=9606 GN=TGM2 PE=1 SV=2	29.1836	26.5098	28.2937	28.1025	29.9126	29.4577		0.536177	-1.1619
	0.194672	0.873092	sp|P22033|MUTA_HUMAN Methylmalonyl-CoA mutase, mitochondrial OS=Homo sapiens OX=9606 GN=MMUT PE=1 SV=4	25.7221	25.9744	25.5444	25.9544	25.9635	25.9104		0.710697	-0.195794
	0.555023	1.05613	sp|P22059|OSBP1_HUMAN Oxysterol-binding protein 1 OS=Homo sapiens OX=9606 GN=OSBP PE=1 SV=1	27.0153	26.9218	27.1954	27.0611	27.0547	26.7804		0.255689	0.0787856
	0.0475802	1.29998	sp|P22061|PIMT_HUMAN Protein-L-isoaspartate(D-aspartate) O-methyltransferase OS=Homo sapiens OX=9606 GN=PCMT1 PE=1 SV=4	29.4426	29.4485	29.4989	29.1023	29.3056	28.8466		1.32257	0.378492
	0.222564	0.782491	sp|P22087|FBRL_HUMAN rRNA 2-O-methyltransferase fibrillarin OS=Homo sapiens OX=9606 GN=FBL PE=1 SV=2	25.4355	26.0439	26.0872	25.9618	26.3743	26.2921		0.652546	-0.353854
	0.688538	1.05207	sp|P22090|RS4Y1_HUMAN 40S ribosomal protein S4, Y isoform 1 OS=Homo sapiens OX=9606 GN=RPS4Y1 PE=1 SV=2	26.7546	27.0952	27.252	26.791	27.0291	27.0619		0.162072	0.0732288
	0.215022	0.288858	sp|P22105|TENX_HUMAN Tenascin-X OS=Homo sapiens OX=9606 GN=TNXB PE=1 SV=5	23.0034	26.141	22.562	26.4994	25.6775	24.9043		0.667517	-1.79157
	0.318105	1.10664	sp|P22234|PUR6_HUMAN Multifunctional protein ADE2 OS=Homo sapiens OX=9606 GN=PAICS PE=1 SV=3	28.3592	28.1223	28.4259	28.2867	28.1966	27.9855		0.497429	0.14618
	0.0123947	0.74947	sp|P22307|NLTP_HUMAN Non-specific lipid-transfer protein OS=Homo sapiens OX=9606 GN=SCP2 PE=1 SV=2	29.4414	29.5259	29.3655	29.6976	29.9798	29.9037		1.90677	-0.416057
	0.00743585	1.13273	sp|P22314|UBA1_HUMAN Ubiquitin-like modifier-activating enzyme 1 OS=Homo sapiens OX=9606 GN=UBA1 PE=1 SV=3	32.1637	32.1432	32.1401	32.0263	31.9052	31.9761		2.12867	0.179802
	0.33656	1.08641	sp|O60361|NDK8_HUMAN Putative nucleoside diphosphate kinase OS=Homo sapiens OX=9606 GN=NME2P1 PE=5 SV=1;sp|P22392|NDKB_HUMAN Nucleoside diphosphate kinase B OS=Homo sapiens OX=9606 GN=NME2 PE=1 SV=1	31.6783	31.3799	31.5443	31.4811	31.4833	31.2795		0.472938	0.119562
	0.998358	0.998951	sp|P22413|ENPP1_HUMAN Ectonucleotide pyrophosphatase/phosphodiesterase family member 1 OS=Homo sapiens OX=9606 GN=ENPP1 PE=1 SV=2	24.8957	23.8588	25.9659	24.3322	24.9228	25.4699		0.000713836	-0.0015138
	0.967712	1.00863	sp|P22570|ADRO_HUMAN NADPH:adrenodoxin oxidoreductase, mitochondrial OS=Homo sapiens OX=9606 GN=FDXR PE=1 SV=3	28.431	28.8376	28.0698	28.7745	28.3814	28.1454		0.0142537	0.0123965
	0.970744	0.997006	sp|P22626|ROA2_HUMAN Heterogeneous nuclear ribonucleoproteins A2/B1 OS=Homo sapiens OX=9606 GN=HNRNPA2B1 PE=1 SV=2	30.4078	30.7204	30.6842	30.5093	30.6419	30.6742		0.0128954	-0.00432587
	0.0750631	0.724232	sp|P22695|QCR2_HUMAN Cytochrome b-c1 complex subunit 2, mitochondrial OS=Homo sapiens OX=9606 GN=UQCRC2 PE=1 SV=3	29.7665	29.8013	29.247	29.9231	30.1128	30.1753		1.12457	-0.465476
	0.650046	0.812558	sp|P22830|HEMH_HUMAN Ferrochelatase, mitochondrial OS=Homo sapiens OX=9606 GN=FECH PE=1 SV=2	26.9031	27.9789	25.8857	27.2721	27.3541	27.0399		0.187056	-0.299458
	0.532572	1.1476	sp|P23142|FBLN1_HUMAN Fibulin-1 OS=Homo sapiens OX=9606 GN=FBLN1 PE=1 SV=4	26.5197	26.6851	26.9979	26.8299	26.0274	26.7496		0.273621	0.19862
	0.239282	1.1883	sp|P23193|TCEA1_HUMAN Transcription elongation factor A protein 1 OS=Homo sapiens OX=9606 GN=TCEA1 PE=1 SV=2	25.3201	25.4653	25.7778	25.4722	25.0596	25.2848		0.62109	0.248905
	0.780825	1.20196	sp|P23219|PGH1_HUMAN Prostaglandin G/H synthase 1 OS=Homo sapiens OX=9606 GN=PTGS1 PE=1 SV=2	28.0484	26.3978	27.4496	25.7944	26.9201	28.385		0.107446	0.265384
	0.202268	1.31572	sp|P23246|SFPQ_HUMAN Splicing factor, proline- and glutamine-rich OS=Homo sapiens OX=9606 GN=SFPQ PE=1 SV=2	29.7577	30.4031	30.3247	29.8328	30.0066	29.4586		0.694073	0.39585
	0.0996256	1.19276	sp|P23258|TBG1_HUMAN Tubulin gamma-1 chain OS=Homo sapiens OX=9606 GN=TUBG1 PE=1 SV=2;sp|Q9NRH3|TBG2_HUMAN Tubulin gamma-2 chain OS=Homo sapiens OX=9606 GN=TUBG2 PE=2 SV=1	27.3371	27.73	27.4777	27.2059	27.3138	27.2621		1.00163	0.254299
	0.061891	0.738029	sp|P23284|PPIB_HUMAN Peptidyl-prolyl cis-trans isomerase B OS=Homo sapiens OX=9606 GN=PPIB PE=1 SV=2	32.2907	32.1533	32.6389	32.6673	32.7582	32.9722		1.20837	-0.438251
	0.829929	1.05564	sp|P23368|MAOM_HUMAN NAD-dependent malic enzyme, mitochondrial OS=Homo sapiens OX=9606 GN=ME2 PE=1 SV=1	28.1994	28.7474	27.5916	28.1218	27.9733	28.209		0.0809593	0.0781237
	0.876478	0.957759	sp|P23381|SYWC_HUMAN Tryptophan--tRNA ligase, cytoplasmic OS=Homo sapiens OX=9606 GN=WARS1 PE=1 SV=2	30.5967	29.9509	30.8908	30.8923	30.6836	30.0493		0.0572592	-0.0622648
	0.459849	0.930033	sp|P23396|RS3_HUMAN 40S ribosomal protein S3 OS=Homo sapiens OX=9606 GN=RPS3 PE=1 SV=2	30.565	30.6359	30.9541	30.788	30.9137	30.7673		0.337385	-0.104646
	0.162461	2.05413	sp|P23434|GCSH_HUMAN Glycine cleavage system H protein, mitochondrial OS=Homo sapiens OX=9606 GN=GCSH PE=1 SV=2;sp|Q9N121|GCSH_RABIT Glycine cleavage system H protein, mitochondrial OS=Oryctolagus cuniculus OX=9986 GN=GCSH PE=2 SV=1	25.0132	25.2947	24.7318	25.0283	23.0064	23.8894		0.789251	1.03853
	0.0366155	0.744382	sp|P23458|JAK1_HUMAN Tyrosine-protein kinase JAK1 OS=Homo sapiens OX=9606 GN=JAK1 PE=1 SV=2	25.2714	25.3803	25.209	25.5556	25.9674	25.6153		1.43633	-0.425884
	0.164175	1.18871	sp|P23526|SAHH_HUMAN Adenosylhomocysteinase OS=Homo sapiens OX=9606 GN=AHCY PE=1 SV=4	29.8468	29.5581	29.7142	29.5359	29.6148	29.2201		0.784694	0.249396
	0.973436	0.998769	sp|P23528|COF1_HUMAN Cofilin-1 OS=Homo sapiens OX=9606 GN=CFL1 PE=1 SV=3	32.7998	32.7117	32.742	32.7259	32.6957	32.8372		0.0116927	-0.00177765
	0.249751	1.30934	sp|P23588|IF4B_HUMAN Eukaryotic translation initiation factor 4B OS=Homo sapiens OX=9606 GN=EIF4B PE=1 SV=2	28.3977	28.289	28.3835	28.3405	28.1598	27.4034		0.602492	0.388837
	0.0600362	0.715734	sp|P23634|AT2B4_HUMAN Plasma membrane calcium-transporting ATPase 4 OS=Homo sapiens OX=9606 GN=ATP2B4 PE=1 SV=2;sp|Q64542|AT2B4_RAT Plasma membrane calcium-transporting ATPase 4 OS=Rattus norvegicus OX=10116 GN=Atp2b4 PE=1 SV=1	30.4928	30.27	30.288	30.7778	30.5675	31.153		1.22159	-0.482505
	0.222679	1.58882	sp|P23743|DGKA_HUMAN Diacylglycerol kinase alpha OS=Homo sapiens OX=9606 GN=DGKA PE=1 SV=3	26.3471	27.3806	25.8616	25.7216	25.7681	26.0957		0.65232	0.667957
	0.620203	1.05468	sp|P23786|CPT2_HUMAN Carnitine O-palmitoyltransferase 2, mitochondrial OS=Homo sapiens OX=9606 GN=CPT2 PE=1 SV=2	27.2619	26.9498	27.0457	27.1204	26.79	27.1166		0.207466	0.0768019
	0.99352	1.00084	sp|P23919|KTHY_HUMAN Thymidylate kinase OS=Homo sapiens OX=9606 GN=DTYMK PE=1 SV=4	26.7705	26.919	26.496	26.8445	26.6228	26.7146		0.00282341	0.00120608
	0.627894	0.862425	sp|P24390|ERD21_HUMAN ER lumen protein-retaining receptor 1 OS=Homo sapiens OX=9606 GN=KDELR1 PE=1 SV=1;sp|Q99JH8|ERD21_MOUSE ER lumen protein-retaining receptor 1 OS=Mus musculus OX=10090 GN=Kdelr1 PE=1 SV=1	27.9522	26.9117	26.8054	27.1659	27.7756	27.3684		0.202114	-0.21353
	0.157636	1.22693	sp|O70251|EF1B_MOUSE Elongation factor 1-beta OS=Mus musculus OX=10090 GN=Eef1b PE=1 SV=5;sp|P24534|EF1B_HUMAN Elongation factor 1-beta OS=Homo sapiens OX=9606 GN=EEF1B2 PE=1 SV=3	29.62	29.5332	30.0107	29.5904	29.3016	29.3868		0.802345	0.29505
	0.332956	1.10111	sp|P24666|PPAC_HUMAN Low molecular weight phosphotyrosine protein phosphatase OS=Homo sapiens OX=9606 GN=ACP1 PE=1 SV=3	25.8979	25.6346	25.9085	25.6889	25.8212	25.5139		0.477613	0.138957
	0.615415	0.898701	sp|P24752|THIL_HUMAN Acetyl-CoA acetyltransferase, mitochondrial OS=Homo sapiens OX=9606 GN=ACAT1 PE=1 SV=1	30.8081	31.2607	30.2891	31.0122	30.9265	30.8815		0.210832	-0.154086
	0.490935	0.73093	sp|P24821|TENA_HUMAN Tenascin OS=Homo sapiens OX=9606 GN=TNC PE=1 SV=3	31.0018	30.111	31.3561	30.3484	31.8542	31.6228		0.308976	-0.452195
	0.985686	0.994097	sp|P24844|MYL9_HUMAN Myosin regulatory light polypeptide 9 OS=Homo sapiens OX=9606 GN=MYL9 PE=1 SV=4	26.9905	26.1255	26.8854	26.9259	27.1259	25.9752		0.00626156	-0.00854174
	0.567091	1.1131	sp|P25325|THTM_HUMAN 3-mercaptopyruvate sulfurtransferase OS=Homo sapiens OX=9606 GN=MPST PE=1 SV=3	27.3282	27.2305	26.7675	26.6175	27.2227	27.0222		0.246347	0.154585
	0.60614	0.97804	sp|P25398|RS12_HUMAN 40S ribosomal protein S12 OS=Homo sapiens OX=9606 GN=RPS12 PE=1 SV=3	29.3878	29.4917	29.5552	29.5703	29.4765	29.484		0.217427	-0.0320352
	0.145313	0.797193	sp|P25445|TNR6_HUMAN Tumor necrosis factor receptor superfamily member 6 OS=Homo sapiens OX=9606 GN=FAS PE=1 SV=1	26.8778	26.412	26.8953	27.225	26.9294	27.0117		0.837696	-0.326999
	0.093404	1.21456	sp|P25685|DNJB1_HUMAN DnaJ homolog subfamily B member 1 OS=Homo sapiens OX=9606 GN=DNAJB1 PE=1 SV=4	25.074	25.1951	24.8859	24.702	24.6603	24.9514		1.02963	0.280434
	0.16583	1.33502	sp|P25686|DNJB2_HUMAN DnaJ homolog subfamily B member 2 OS=Homo sapiens OX=9606 GN=DNAJB2 PE=1 SV=3	25.3303	25.7603	25.3387	25.0918	24.6959	25.3909		0.780337	0.416862
	0.0840376	1.13085	sp|O42265|PSA1_CHICK Proteasome subunit alpha type-1 OS=Gallus gallus OX=9031 GN=PSMA1 PE=2 SV=2;sp|P25786|PSA1_HUMAN Proteasome subunit alpha type-1 OS=Homo sapiens OX=9606 GN=PSMA1 PE=1 SV=1	29.6247	29.5229	29.6983	29.549	29.4143	29.3504		1.07553	0.177408
	0.241713	0.938376	sp|P25787|PSA2_HUMAN Proteasome subunit alpha type-2 OS=Homo sapiens OX=9606 GN=PSMA2 PE=1 SV=2	29.4471	29.3374	29.5311	29.6018	29.4829	29.5062		0.6167	-0.0917619
	0.000409807	1.12417	sp|P25788|PSA3_HUMAN Proteasome subunit alpha type-3 OS=Homo sapiens OX=9606 GN=PSMA3 PE=1 SV=2	28.121	28.1652	28.1539	27.9666	27.9731	27.9937		3.38742	0.168861
	0.162332	1.25696	sp|P25789|PSA4_HUMAN Proteasome subunit alpha type-4 OS=Homo sapiens OX=9606 GN=PSMA4 PE=1 SV=1	28.5023	28.4227	28.6148	28.3598	28.3761	27.8141		0.789596	0.329936
	0.408323	0.826466	sp|P26006|ITA3_HUMAN Integrin alpha-3 OS=Homo sapiens OX=9606 GN=ITGA3 PE=1 SV=5	24.0723	24.4878	23.5411	24.0746	24.4198	24.4318		0.388996	-0.274973
	0.965548	1.00364	sp|P26038|MOES_HUMAN Moesin OS=Homo sapiens OX=9606 GN=MSN PE=1 SV=3;sp|P26042|MOES_PIG Moesin OS=Sus scrofa OX=9823 GN=MSN PE=2 SV=3	32.94	32.6879	33.0426	32.805	32.9551	32.8946		0.0152261	0.00524139
	0.0390529	1.26291	sp|P26196|DDX6_HUMAN Probable ATP-dependent RNA helicase DDX6 OS=Homo sapiens OX=9606 GN=DDX6 PE=1 SV=2;sp|P54823|DDX6_MOUSE Probable ATP-dependent RNA helicase DDX6 OS=Mus musculus OX=10090 GN=Ddx6 PE=1 SV=1	28.0187	28.2525	27.9493	27.8612	27.6552	27.6938		1.40835	0.336757
	0.718817	0.930043	sp|B7ZC77|CTNA2_DANRE Catenin alpha-2 OS=Danio rerio OX=7955 GN=Ctnna2 PE=3 SV=1;sp|P26232|CTNA2_HUMAN Catenin alpha-2 OS=Homo sapiens OX=9606 GN=CTNNA2 PE=1 SV=5	26.8641	26.2118	26.4064	26.6333	26.9083	26.2546		0.143382	-0.10463
	0.432334	1.13122	sp|P26368|U2AF2_HUMAN Splicing factor U2AF 65 kDa subunit OS=Homo sapiens OX=9606 GN=U2AF2 PE=1 SV=4;sp|P26369|U2AF2_MOUSE Splicing factor U2AF 65 kDa subunit OS=Mus musculus OX=10090 GN=U2af2 PE=1 SV=3	28.4924	28.8722	28.5135	28.6837	28.5243	28.1365		0.364181	0.177877
	0.252688	0.88311	sp|P26373|RL13_HUMAN 60S ribosomal protein L13 OS=Homo sapiens OX=9606 GN=RPL13 PE=1 SV=4	29.6681	29.9629	30.0684	30.1421	30.1375	29.9578		0.597416	-0.179335
	0.139523	0.795946	sp|P26440|IVD_HUMAN Isovaleryl-CoA dehydrogenase, mitochondrial OS=Homo sapiens OX=9606 GN=IVD PE=1 SV=2	28.2124	28.6728	28.1732	28.8199	28.6807	28.5455		0.855355	-0.329257
	0.789638	1.05378	sp|P26447|S10A4_HUMAN Protein S100-A4 OS=Homo sapiens OX=9606 GN=S100A4 PE=1 SV=1	31.4768	31.409	30.8658	31.4347	30.8263	31.2638		0.102572	0.0755698
	0.0426678	1.89413	sp|P26583|HMGB2_HUMAN High mobility group protein B2 OS=Homo sapiens OX=9606 GN=HMGB2 PE=1 SV=2	26.9188	27.5913	27.294	26.8284	26.1966	26.0145		1.3699	0.921537
	0.307734	1.0718	sp|P26599|PTBP1_HUMAN Polypyrimidine tract-binding protein 1 OS=Homo sapiens OX=9606 GN=PTBP1 PE=1 SV=1	30.8218	31.0389	30.8801	30.7124	30.9056	30.8227		0.511824	0.100032
	0.136872	1.28846	sp|P26639|SYTC_HUMAN Threonine--tRNA ligase 1, cytoplasmic OS=Homo sapiens OX=9606 GN=TARS1 PE=1 SV=3;sp|Q9D0R2|SYTC_MOUSE Threonine--tRNA ligase 1, cytoplasmic OS=Mus musculus OX=10090 GN=Tars1 PE=1 SV=2	29.3239	29.0142	29.5727	29.0984	28.9945	28.7209		0.863686	0.365644
	0.019715	1.23267	sp|P26640|SYVC_HUMAN Valine--tRNA ligase OS=Homo sapiens OX=9606 GN=VARS1 PE=1 SV=4	29.8522	29.7324	29.8393	29.4533	29.6461	29.4192		1.7052	0.301788
	0.133782	1.11816	sp|P26641|EF1G_HUMAN Elongation factor 1-gamma OS=Homo sapiens OX=9606 GN=EEF1G PE=1 SV=3	31.3359	31.1835	31.4389	31.1493	31.2373	31.0884		0.873604	0.161125
	0.35208	0.892873	sp|P26885|FKBP2_HUMAN Peptidyl-prolyl cis-trans isomerase FKBP2 OS=Homo sapiens OX=9606 GN=FKBP2 PE=1 SV=2;sp|P45878|FKBP2_MOUSE Peptidyl-prolyl cis-trans isomerase FKBP2 OS=Mus musculus OX=10090 GN=Fkbp2 PE=1 SV=1	27.9679	27.6321	27.5773	27.7537	27.8389	28.0751		0.453358	-0.163474
	0.980146	1.00368	sp|P27105|STOM_HUMAN Erythrocyte band 7 integral membrane protein OS=Homo sapiens OX=9606 GN=STOM PE=1 SV=3	29.7571	30.3304	30.2044	30.0825	29.9262	30.2674		0.0087093	0.00529416
	0.058708	1.70615	sp|P27144|KAD4_HUMAN Adenylate kinase 4, mitochondrial OS=Homo sapiens OX=9606 GN=AK4 PE=1 SV=1	26.198	26.4159	26.187	25.7332	25.8256	24.9299		1.2313	0.770744
	0.0719324	1.11081	sp|P27348|1433T_HUMAN 14-3-3 protein theta OS=Homo sapiens OX=9606 GN=YWHAQ PE=1 SV=1	31.9869	31.8706	31.9486	31.8118	31.8567	31.6827		1.14308	0.151615
	0.0244083	1.27163	sp|P27361|MK03_HUMAN Mitogen-activated protein kinase 3 OS=Homo sapiens OX=9606 GN=MAPK3 PE=1 SV=4	27.493	27.5011	27.4822	27.1118	27.33	26.9945		1.61246	0.346684
	0.354592	0.81545	sp|P27487|DPP4_HUMAN Dipeptidyl peptidase 4 OS=Homo sapiens OX=9606 GN=DPP4 PE=1 SV=2	31.4543	31.0628	30.5308	31.1438	31.4371	31.35		0.450271	-0.294331
	0.139967	0.861927	sp|P27635|RL10_HUMAN 60S ribosomal protein L10 OS=Homo sapiens OX=9606 GN=RPL10 PE=1 SV=4;sp|Q7ZV96|RL10_DANRE 60S ribosomal protein L10 OS=Danio rerio OX=7955 GN=rpl10 PE=2 SV=1;sp|Q96L21|RL10L_HUMAN 60S ribosomal protein L10-like OS=Homo sapiens OX=9606	28.8789	28.8961	29.181	29.2344	29.2878	29.0769		0.853975	-0.214362
	0.15919	3.21141	sp|P27658|CO8A1_HUMAN Collagen alpha-1(VIII) chain OS=Homo sapiens OX=9606 GN=COL8A1 PE=1 SV=2	25.6355	26.3348	27.5134	25.1079	26.035	23.2911		0.798084	1.68321
	0.245804	0.829331	sp|P27694|RFA1_HUMAN Replication protein A 70 kDa DNA-binding subunit OS=Homo sapiens OX=9606 GN=RPA1 PE=1 SV=2	25.9827	26.597	26.0916	26.5276	26.5774	26.3762		0.60941	-0.269979
	0.114584	1.26451	sp|P27695|APEX1_HUMAN DNA-(apurinic or apyrimidinic site) lyase OS=Homo sapiens OX=9606 GN=APEX1 PE=1 SV=2	28.0807	28.1683	28.4256	28.0158	28.0222	27.6209		0.940877	0.338574
	0.413689	0.815567	sp|P27701|CD82_HUMAN CD82 antigen OS=Homo sapiens OX=9606 GN=CD82 PE=1 SV=1	24.9432	24.2838	23.8605	24.5597	24.7934	24.6167		0.383326	-0.294125
	0.0164397	1.47146	sp|P27708|PYR1_HUMAN CAD protein OS=Homo sapiens OX=9606 GN=CAD PE=1 SV=3	27.6312	27.8044	27.902	27.1116	27.1012	27.4531		1.78411	0.557248
	0.0393793	0.769802	sp|P27797|CALR_HUMAN Calreticulin OS=Homo sapiens OX=9606 GN=CALR PE=1 SV=1	32.8445	32.7237	32.9104	33.0913	33.0907	33.4289		1.40473	-0.37744
	0.524402	1.06186	sp|P27816|MAP4_HUMAN Microtubule-associated protein 4 OS=Homo sapiens OX=9606 GN=MAP4 PE=1 SV=3	31.2879	31.2851	31.5067	31.4565	31.2526	31.1109		0.280336	0.0865962
	0.166609	0.800189	sp|P27824|CALX_HUMAN Calnexin OS=Homo sapiens OX=9606 GN=CANX PE=1 SV=2	31.4959	31.1127	31.3534	31.3902	31.6145	31.9221		0.778303	-0.321588
	0.379237	1.1583	sp|P28062|PSB8_HUMAN Proteasome subunit beta type-8 OS=Homo sapiens OX=9606 GN=PSMB8 PE=1 SV=3	26.76	26.7379	27.012	26.8457	26.7941	26.2341		0.421089	0.212013
	0.302814	1.08	sp|P28066|PSA5_HUMAN Proteasome subunit alpha type-5 OS=Homo sapiens OX=9606 GN=PSMA5 PE=1 SV=3	29.4801	29.4276	29.6066	29.5413	29.3614	29.2786		0.518825	0.111029
	0.673902	1.02669	sp|P28070|PSB4_HUMAN Proteasome subunit beta type-4 OS=Homo sapiens OX=9606 GN=PSMB4 PE=1 SV=4	29.2789	29.3635	29.1617	29.3045	29.2744	29.1112		0.171403	0.0379969
	0.396623	1.0835	sp|P28072|PSB6_HUMAN Proteasome subunit beta type-6 OS=Homo sapiens OX=9606 GN=PSMB6 PE=1 SV=4	28.6125	28.5742	28.8842	28.6866	28.6003	28.4369		0.401622	0.115695
	0.0794369	1.21662	sp|P28074|PSB5_HUMAN Proteasome subunit beta type-5 OS=Homo sapiens OX=9606 GN=PSMB5 PE=1 SV=3	28.9834	28.8912	29.0643	28.9009	28.6663	28.5231		1.09998	0.282883
	0.122001	1.42726	sp|P28161|GSTM2_HUMAN Glutathione S-transferase Mu 2 OS=Homo sapiens OX=9606 GN=GSTM2 PE=1 SV=2	28.7621	29.2174	29.5336	28.7626	28.8239	28.3868		0.913636	0.513246
	0.0168347	0.649483	sp|P28288|ABCD3_HUMAN ATP-binding cassette sub-family D member 3 OS=Homo sapiens OX=9606 GN=ABCD3 PE=1 SV=1	27.3272	27.0578	26.9076	27.5582	27.7027	27.8996		1.7738	-0.622636
	0.0486217	0.758801	sp|P28331|NDUS1_HUMAN NADH-ubiquinone oxidoreductase 75 kDa subunit, mitochondrial OS=Homo sapiens OX=9606 GN=NDUFS1 PE=1 SV=3	29.3526	29.1575	28.8645	29.509	29.5272	29.5331		1.31317	-0.398207
	0.235452	1.10085	sp|P28482|MK01_HUMAN Mitogen-activated protein kinase 1 OS=Homo sapiens OX=9606 GN=MAPK1 PE=1 SV=3	29.6526	29.6219	29.6049	29.4784	29.6628	29.3224		0.628098	0.13862
	0.5081	0.90755	sp|P28659|CELF1_MOUSE CUGBP Elav-like family member 1 OS=Mus musculus OX=10090 GN=Celf1 PE=1 SV=2;sp|Q92879|CELF1_HUMAN CUGBP Elav-like family member 1 OS=Homo sapiens OX=9606 GN=CELF1 PE=1 SV=2	23.929	23.7314	23.6681	24.1606	24.0132	23.5744		0.294051	-0.139952
	0.629323	0.904727	sp|P28838|AMPL_HUMAN Cytosol aminopeptidase OS=Homo sapiens OX=9606 GN=LAP3 PE=1 SV=3	29.5577	29.1797	29.5234	30.0168	29.5199	29.1574		0.201126	-0.144445
	0.447122	0.557627	sp|P28845|DHI1_HUMAN Corticosteroid 11-beta-dehydrogenase isozyme 1 OS=Homo sapiens OX=9606 GN=HSD11B1 PE=1 SV=3	25.4265	22.3298	23.9555	25.5654	24.6555	24.0188		0.349574	-0.842628
	0.142034	1.09966	sp|P29144|TPP2_HUMAN Tripeptidyl-peptidase 2 OS=Homo sapiens OX=9606 GN=TPP2 PE=1 SV=4	28.0082	28.1977	28.2481	28.0479	27.9892	28.0058		0.847608	0.137062
	0.267826	1.25038	sp|P29218|IMPA1_HUMAN Inositol monophosphatase 1 OS=Homo sapiens OX=9606 GN=IMPA1 PE=1 SV=1	26.1813	26.7829	26.5978	26.5482	25.9816	26.0652		0.572146	0.322361
	0.450236	0.958409	sp|P29353|SHC1_HUMAN SHC-transforming protein 1 OS=Homo sapiens OX=9606 GN=SHC1 PE=1 SV=4;sp|P98083|SHC1_MOUSE SHC-transforming protein 1 OS=Mus musculus OX=10090 GN=Shc1 PE=1 SV=3	23.8583	23.7132	23.8157	23.7482	23.8705	23.9524		0.34656	-0.0612869
	0.701469	0.896839	sp|P29373|RABP2_HUMAN Cellular retinoic acid-binding protein 2 OS=Homo sapiens OX=9606 GN=CRABP2 PE=1 SV=2	27.8631	27.8171	27.7484	28.6822	27.388	27.8296		0.153991	-0.15708
	0.0563591	1.49063	sp|P29466|CASP1_HUMAN Caspase-1 OS=Homo sapiens OX=9606 GN=CASP1 PE=1 SV=1	26.0719	26.381	25.6737	25.516	25.5554	25.3275		1.24904	0.575919
	0.507282	1.45316	sp|P29558|RBMS1_HUMAN RNA-binding motif, single-stranded-interacting protein 1 OS=Homo sapiens OX=9606 GN=RBMS1 PE=1 SV=3	26.411	26.9412	26.5852	26.5813	24.6833	27.0552		0.29475	0.539197
	0.839391	0.959022	sp|P29590|PML_HUMAN Protein PML OS=Homo sapiens OX=9606 GN=PML PE=1 SV=3	28.5272	28.1537	28.5965	28.9093	28.4815	28.0677		0.0760359	-0.0603644
	0.757863	1.06991	sp|P29595|NEDD8_MOUSE NEDD8 OS=Mus musculus OX=10090 GN=Nedd8 PE=1 SV=2;sp|Q15843|NEDD8_HUMAN NEDD8 OS=Homo sapiens OX=9606 GN=NEDD8 PE=1 SV=1	26.8969	27.5472	27.4967	27.2332	26.8464	27.5688		0.120409	0.0974865
	0.352706	1.21656	sp|P29678|MP2K1_RABIT Dual specificity mitogen-activated protein kinase kinase 1 OS=Oryctolagus cuniculus OX=9986 GN=MAP2K1 PE=1 SV;sp|Q02750|MP2K1_HUMAN Dual specificity mitogen-activated protein kinase kinase 1 OS=Homo sapiens OX=9606 GN=MAP2K1 PE=1 SV=2	26.432	26.5722	26.5408	25.8201	26.7291	26.1472		0.452587	0.282813
	0.034279	1.3213	sp|P29692|EF1D_HUMAN Elongation factor 1-delta OS=Homo sapiens OX=9606 GN=EEF1D PE=1 SV=5	30.7798	30.6905	31.0488	30.5735	30.3681	30.3716		1.46497	0.401957
	0.192523	0.701421	sp|P29728|OAS2_HUMAN 2-5-oligoadenylate synthase 2 OS=Homo sapiens OX=9606 GN=OAS2 PE=1 SV=3	25.6523	25.096	25.6915	26.2763	26.2348	25.4636		0.715517	-0.511648
	0.0979506	1.3756	sp|P29966|MARCS_HUMAN Myristoylated alanine-rich C-kinase substrate OS=Homo sapiens OX=9606 GN=MARCKS PE=1 SV=4	30.2164	30.4224	30.6877	30.1422	30.1516	29.6525		1.00899	0.460066
	0.369633	0.786677	sp|P30038|AL4A1_HUMAN Delta-1-pyrroline-5-carboxylate dehydrogenase, mitochondrial OS=Homo sapiens OX=9606 GN=ALDH4A1 PE=1 SV=3	27.7881	27.9861	27.0526	27.7133	27.8179	28.3341		0.432229	-0.346156
	0.0495427	0.765879	sp|P30040|ERP29_HUMAN Endoplasmic reticulum resident protein 29 OS=Homo sapiens OX=9606 GN=ERP29 PE=1 SV=4	29.4758	29.208	29.002	29.5879	29.6447	29.6076		1.30502	-0.384812
	0.601944	0.940466	sp|P30041|PRDX6_HUMAN Peroxiredoxin-6 OS=Homo sapiens OX=9606 GN=PRDX6 PE=1 SV=3	31.5115	31.4722	31.731	31.8584	31.718	31.4041		0.220444	-0.0885518
	0.190442	1.36046	sp|P30043|BLVRB_HUMAN Flavin reductase (NADPH) OS=Homo sapiens OX=9606 GN=BLVRB PE=1 SV=3	28.1625	28.9884	28.6476	27.9867	28.4519	28.0277		0.720238	0.444094
	0.989332	0.998848	sp|P30044|PRDX5_HUMAN Peroxiredoxin-5, mitochondrial OS=Homo sapiens OX=9606 GN=PRDX5 PE=1 SV=4	30.6972	30.7312	30.5804	30.7825	30.7752	30.456		0.00465802	-0.00166321
	0.507418	1.13288	sp|A6NHG4|DDTL_HUMAN D-dopachrome decarboxylase-like protein OS=Homo sapiens OX=9606 GN=DDTL PE=2 SV=1;sp|P30046|DOPD_HUMAN D-dopachrome decarboxylase OS=Homo sapiens OX=9606 GN=DDT PE=1 SV=3	27.9865	27.7799	28.1935	27.6861	28.2277	27.5061		0.294634	0.179994
	0.750176	0.928601	sp|P30048|PRDX3_HUMAN Thioredoxin-dependent peroxide reductase, mitochondrial OS=Homo sapiens OX=9606 GN=PRDX3 PE=1 SV=3	30.1645	30.7533	29.7131	30.3164	30.1679	30.4671		0.124837	-0.106869
	0.28976	0.777381	sp|P30049|ATPD_HUMAN ATP synthase subunit delta, mitochondrial OS=Homo sapiens OX=9606 GN=ATP5F1D PE=1 SV=2	29.1157	29.4727	28.6073	29.1174	29.5156	29.6526		0.537961	-0.363306
	0.696036	1.05793	sp|P30050|RL12_HUMAN 60S ribosomal protein L12 OS=Homo sapiens OX=9606 GN=RPL12 PE=1 SV=1	28.4415	28.8209	29.1006	28.7638	28.696	28.6594		0.157368	0.0812499
	0.953344	0.986695	sp|P30084|ECHM_HUMAN Enoyl-CoA hydratase, mitochondrial OS=Homo sapiens OX=9606 GN=ECHS1 PE=1 SV=4	28.3833	28.6979	27.7245	28.4778	28.3162	28.0697		0.0207503	-0.0193233
	0.672546	1.03922	sp|P30085|KCY_HUMAN UMP-CMP kinase OS=Homo sapiens OX=9606 GN=CMPK1 PE=1 SV=3	29.3969	29.4315	29.614	29.2668	29.6147	29.3943		0.172278	0.0555019
	0.0345068	1.38392	sp|P30086|PEBP1_HUMAN Phosphatidylethanolamine-binding protein 1 OS=Homo sapiens OX=9606 GN=PEBP1 PE=1 SV=3	31.4701	31.6387	31.3925	31.0749	31.2319	30.7883		1.4621	0.468763
	0.0515864	0.740159	sp|P30101|PDIA3_HUMAN Protein disulfide-isomerase A3 OS=Homo sapiens OX=9606 GN=PDIA3 PE=1 SV=4	33.0653	32.8957	33.2046	33.427	33.301	33.7398		1.28746	-0.434093
	0.0419016	0.742427	sp|P;sp|P30386|1C03_GORGO Class I histocompatibility antigen, Gogo-C*0202 alpha chain OS=Gorilla gorilla gorilla OX=9595 PE=2 SV=1;sp|P30387|1C04_GORGO Class I histocompatibility antigen, Gogo-C*0203 alpha chain OS=Gorilla gorilla gorilla OX=9595 PE=2 SV=1	28.0034	27.9928	28.2251	28.6702	28.5797	28.2603		1.37777	-0.429679
	0.529067	1.05175	sp|P30419|NMT1_HUMAN Glycylpeptide N-tetradecanoyltransferase 1 OS=Homo sapiens OX=9606 GN=NMT1 PE=1 SV=2	28.2764	28.5178	28.4018	28.4498	28.3503	28.1775		0.276489	0.072794
	0.383371	0.432902	sp|P30427|PLEC_RAT Plectin OS=Rattus norvegicus OX=10116 GN=Plec PE=1 SV=2	27.3007	27.2013	23.7826	27.9492	27.4782	26.4808		0.41638	-1.20789
	0.316495	0.856452	sp|P30519|HMOX2_HUMAN Heme oxygenase 2 OS=Homo sapiens OX=9606 GN=HMOX2 PE=1 SV=2	25.856	25.6171	25.6199	25.5817	25.9943	26.1876		0.499633	-0.223557
	0.19927	1.18926	sp|P30520|PURA2_HUMAN Adenylosuccinate synthetase isozyme 2 OS=Homo sapiens OX=9606 GN=ADSS2 PE=1 SV=3	26.6291	26.5958	26.4252	26.0755	26.2398	26.5846		0.700559	0.250062
	0.0947634	0.747348	sp|P30533|AMRP_HUMAN Alpha-2-macroglobulin receptor-associated protein OS=Homo sapiens OX=9606 GN=LRPAP1 PE=1 SV=1	28.5984	28.5917	28.4201	28.9634	28.6355	29.2717		1.02336	-0.420148
	0.661895	0.867452	sp|P30536|TSPO_HUMAN Translocator protein OS=Homo sapiens OX=9606 GN=TSPO PE=1 SV=3	27.1915	27.5737	26.6732	27.0465	26.9614	28.046		0.179211	-0.205145
	0.112358	1.35023	sp|P30566|PUR8_HUMAN Adenylosuccinate lyase OS=Homo sapiens OX=9606 GN=ADSL PE=1 SV=2	27.5596	27.4855	27.7403	27.3196	27.4008	26.7653		0.949395	0.433207
	0.0814529	1.14955	sp|P30622|CLIP1_HUMAN CAP-Gly domain-containing linker protein 1 OS=Homo sapiens OX=9606 GN=CLIP1 PE=1 SV=2	25.8027	25.5799	25.5583	25.3709	25.4923	25.4744		1.08909	0.201073
	0.00901589	1.4642	sp|P30626|SORCN_HUMAN Sorcin OS=Homo sapiens OX=9606 GN=SRI PE=1 SV=1	28.5496	28.8246	28.7151	28.3141	28.0717	28.0531		2.04499	0.550116
	0.476736	0.554796	sp|P30711|GSTT1_HUMAN Glutathione S-transferase theta-1 OS=Homo sapiens OX=9606 GN=GSTT1 PE=1 SV=4	24.1128	22.8104	26.2093	26.0914	24.6425	24.9486		0.321722	-0.849971
	0.102547	1.19767	sp|P30740|ILEU_HUMAN Leukocyte elastase inhibitor OS=Homo sapiens OX=9606 GN=SERPINB1 PE=1 SV=1	27.9987	28.2546	27.9192	27.9315	27.7679	27.6925		0.989078	0.260232
	0.0579652	0.794498	sp|P30837|AL1B1_HUMAN Aldehyde dehydrogenase X, mitochondrial OS=Homo sapiens OX=9606 GN=ALDH1B1 PE=1 SV=3	28.4245	28.4088	28.0467	28.6741	28.6135	28.588		1.23683	-0.331885
	0.397631	0.659503	sp|P30876|RPB2_HUMAN DNA-directed RNA polymerase II subunit RPB2 OS=Homo sapiens OX=9606 GN=POLR2B PE=1 SV=1	23.2597	23.2542	23.1458	23.4039	25.0652	22.9923		0.400519	-0.600548
	0.267567	0.860151	sp|P31040|SDHA_HUMAN Succinate dehydrogenase [ubiquinone] flavoprotein subunit, mitochondrial OS=Homo sapiens OX=9606 GN=SDHA PE=1 SV=2	29.6949	29.9066	29.4163	30.0432	29.8998	29.7268		0.572568	-0.217339
	0.198706	1.33319	sp|P31150|GDIA_HUMAN Rab GDP dissociation inhibitor alpha OS=Homo sapiens OX=9606 GN=GDI1 PE=1 SV=2;sp|P50398|GDIA_RAT Rab GDP dissociation inhibitor alp;sp|P60028|GDIA_PANTR Rab GDP dissociation inhibitor alpha OS=Pan troglodytes OX=9598 GN=GDI1 PE=2 SV=1	29.1784	29.0605	28.9614	28.8632	28.962	28.1306		0.701789	0.414881
	0.00481054	1.19703	sp|P31153|METK2_HUMAN S-adenosylmethionine synthase isoform type-2 OS=Homo sapiens OX=9606 GN=MAT2A PE=1 SV=1	28.0014	28.0237	27.9009	27.677	27.7054	27.7652		2.31781	0.259463
	0.16074	0.899037	sp|P31689|DNJA1_HUMAN DnaJ homolog subfamily A member 1 OS=Homo sapiens OX=9606 GN=DNAJA1 PE=1 SV=2	27.9415	27.7976	27.8589	28.0218	28.1552	27.8816		0.793876	-0.153548
	0.214624	0.838089	sp|P31930|QCR1_HUMAN Cytochrome b-c1 complex subunit 1, mitochondrial OS=Homo sapiens OX=9606 GN=UQCRC1 PE=1 SV=3	29.1013	29.059	28.6197	29.1086	29.097	29.3389		0.668321	-0.254825
	0.974246	0.989382	sp|P31937|3HIDH_HUMAN 3-hydroxyisobutyrate dehydrogenase, mitochondrial OS=Homo sapiens OX=9606 GN=HIBADH PE=1 SV=2	29.3573	30.0379	28.5223	29.4513	29.3754	29.1371		0.0113316	-0.0153999
	0.0607502	1.24869	sp|P31939|PUR9_HUMAN Bifunctional purine biosynthesis protein PURH OS=Homo sapiens OX=9606 GN=ATIC PE=1 SV=3	30.1377	30.3347	30.1314	29.8945	30.0541	29.6939		1.21645	0.320417
	0.1081	0.890683	sp|P31942|HNRH3_HUMAN Heterogeneous nuclear ribonucleoprotein H3 OS=Homo sapiens OX=9606 GN=HNRNPH3 PE=1 SV=2	27.3028	27.432	27.4805	27.4531	27.6072	27.6561		0.966174	-0.167016
	0.967064	0.990841	sp|P31943|HNRH1_HUMAN Heterogeneous nuclear ribonucleoprotein H OS=Homo sapiens OX=9606 GN=HNRNPH1 PE=1 SV=4	27.5316	28.0385	27.8748	27.507	27.6289	28.3489		0.0145449	-0.0132751
	0.0818864	1.13852	sp|P31946|1433B_HUMAN 14-3-3 protein beta/alpha OS=Homo sapiens OX=9606 GN=YWHAB PE=1 SV=3	31.9774	32.0033	32.0601	31.7824	31.9766	31.7202		1.08679	0.187166
	0.00950692	1.34069	sp|P31948|STIP1_HUMAN Stress-induced-phosphoprotein 1 OS=Homo sapiens OX=9606 GN=STIP1 PE=1 SV=1	29.9177	29.8841	29.834	29.5535	29.5317	29.2817		2.02196	0.422972
	0.0526685	0.690145	sp|P31949|S10AB_HUMAN Protein S100-A11 OS=Homo sapiens OX=9606 GN=S100A11 PE=1 SV=2	32.2862	31.7609	32.3716	32.6885	32.7455	32.5897		1.27845	-0.535029
	0.0504328	1.15444	sp|P32119|PRDX2_HUMAN Peroxiredoxin-2 OS=Homo sapiens OX=9606 GN=PRDX2 PE=1 SV=5	30.0918	30.0554	29.9912	29.7465	29.9735	29.7969		1.29729	0.207197
	0.572351	1.08856	sp|P32321|DCTD_HUMAN Deoxycytidylate deaminase OS=Homo sapiens OX=9606 GN=DCTD PE=1 SV=2	25.0882	25.4187	25.396	25.3489	24.8417	25.3452		0.242338	0.12242
	0.961459	1.01192	sp|P32455|GBP1_HUMAN Guanylate-binding protein 1 OS=Homo sapiens OX=9606 GN=GBP1 PE=1 SV=2	27.5147	26.9272	27.8076	27.6625	27.5483	26.9874		0.0170693	0.0170943
	0.87709	0.935105	sp|P32456|GBP2_HUMAN Guanylate-binding protein 2 OS=Homo sapiens OX=9606 GN=GBP2 PE=1 SV=3	25.2693	24.415	26.0938	25.9522	25.3107	24.8055		0.0569559	-0.0967999
	0.827107	1.04058	sp|P32856|STX2_HUMAN Syntaxin-2 OS=Homo sapiens OX=9606 GN=STX2 PE=1 SV=3	24.5126	24.1172	24.645	24.4476	24.0088	24.6462		0.0824383	0.0573877
	0.0278853	0.791568	sp|P32969|RL9_HUMAN 60S ribosomal protein L9 OS=Homo sapiens OX=9606 GN=RPL9 PE=1 SV=1	28.886	29.0023	29.1847	29.3352	29.4569	29.2927		1.55463	-0.337214
	0.54752	1.1261	sp|P33121|ACSL1_HUMAN Long-chain-fatty-acid--CoA ligase 1 OS=Homo sapiens OX=9606 GN=ACSL1 PE=1 SV=1	27.1413	27.2636	26.6041	26.5422	26.8399	27.1129		0.2616	0.171334
	0.678707	0.9765	sp|P33176|KINH_HUMAN Kinesin-1 heavy chain OS=Homo sapiens OX=9606 GN=KIF5B PE=1 SV=1	29.9027	29.8108	29.955	30.0208	29.9487	29.802		0.168318	-0.0343088
	0.647187	1.1369	sp|P33240|CSTF2_HUMAN Cleavage stimulation factor subunit 2 OS=Homo sapiens OX=9606 GN=CSTF2 PE=1 SV=1;sp|Q8HXM1|CSTF2_BOVIN Cleavage stimulation factor subunit 2 OS=Bos taurus OX=9913 GN=CSTF2 PE=2 SV=1;sp|Q9H0L4|CSTFT_HUMAN Cleavage stimulation factor su	24.9136	25.9596	25.0365	25.0136	25.4638	24.877		0.18897	0.185106
	0.250771	1.17191	sp|P33316|DUT_HUMAN Deoxyuridine 5-triphosphate nucleotidohydrolase, mitochondrial OS=Homo sapiens OX=9606 GN=DUT PE=1 SV=4	26.6694	26.9602	26.5368	26.6878	26.2865	26.5056		0.600723	0.228865
	0.0566406	0.68336	sp|P33527|MRP1_HUMAN Multidrug resistance-associated protein 1 OS=Homo sapiens OX=9606 GN=ABCC1 PE=1 SV=3	27.3749	27.3259	27.3684	27.5699	28.281	27.8661		1.24687	-0.549281
	0.357331	0.784134	sp|P33947|ERD22_HUMAN ER lumen protein-retaining receptor 2 OS=Homo sapiens OX=9606 GN=KDELR2 PE=1 SV=1;sp|Q9CQM2|ERD22_MOUSE ER lumen protein-retaining receptor 2 OS=Mus musculus OX=10090 GN=Kdelr2 PE=1 SV=1	26.1353	25.8028	25.9231	25.6607	26.6767	26.5763		0.446929	-0.350828
	0.366171	1.18754	sp|P34059|GALNS_HUMAN N-acetylgalactosamine-6-sulfatase OS=Homo sapiens OX=9606 GN=GALNS PE=1 SV=1	26.5701	26.3803	26.7401	25.8773	26.5735	26.4958		0.436316	0.247971
	0.799941	0.971178	sp|P34897|GLYM_HUMAN Serine hydroxymethyltransferase, mitochondrial OS=Homo sapiens OX=9606 GN=SHMT2 PE=1 SV=3	29.9121	30.3495	29.8571	30.0789	30.0799	30.0865		0.0969422	-0.0421918
	0.00629195	1.18537	sp|P34932|HSP74_HUMAN Heat shock 70 kDa protein 4 OS=Homo sapiens OX=9606 GN=HSPA4 PE=1 SV=4	30.5164	30.4041	30.4516	30.2595	30.2293	30.1473		2.20121	0.245333
	0.9037	1.02539	sp|A5A6K3|MPI_PANTR Mannose-6-phosphate isomerase OS=Pan troglodytes OX=9598 GN=MPI PE=2 SV=1;sp|P34949|MPI_HUMAN Mannose-6-phosphate isomerase OS=Homo sapiens OX=9606 GN=MPI PE=1 SV=2	27.1504	27.2185	26.7701	27.1244	27.3634	26.5428		0.0439755	0.0361741
	0.0563352	0.710335	sp|P35080|PROF2_HUMAN Profilin-2 OS=Homo sapiens OX=9606 GN=PFN2 PE=1 SV=3	27.8984	28.0484	27.5286	28.1911	28.5215	28.2431		1.24922	-0.493428
	0.0423227	0.850776	sp|P35221|CTNA1_HUMAN Catenin alpha-1 OS=Homo sapiens OX=9606 GN=CTNNA1 PE=1 SV=1	29.6341	29.573	29.6347	29.8331	29.9862	29.722		1.37343	-0.233149
	0.0207856	0.829444	sp|F1QGH7|CTNB1_DANRE Catenin beta-1 OS=Danio rerio OX=7955 GN=ctnnb1 PE=1 SV=1;sp|P35222|CTNB1_HUMAN Catenin beta-1 OS=Homo sapiens OX=9606 GN=CTNNB1 PE=1 SV=1	28.2837	28.1939	28.2316	28.5244	28.6139	28.3803		1.68224	-0.269784
	0.0721523	0.784344	sp|P35232|PHB_HUMAN Prohibitin OS=Homo sapiens OX=9606 GN=PHB PE=1 SV=1	30.9138	31.0684	30.5972	31.1509	31.1933	31.2865		1.14175	-0.350441
	0.192182	1.1025	sp|P35237|SPB6_HUMAN Serpin B6 OS=Homo sapiens OX=9606 GN=SERPINB6 PE=1 SV=3	29.5065	29.714	29.4342	29.4622	29.3514	29.4187		0.716287	0.14078
	0.453655	1.07264	sp|P35241|RADI_HUMAN Radixin OS=Homo sapiens OX=9606 GN=RDX PE=1 SV=1	28.6421	28.6639	28.9177	28.5699	28.8074	28.5428		0.343275	0.101161
	0.15678	1.27641	sp|P35244|RFA3_HUMAN Replication protein A 14 kDa subunit OS=Homo sapiens OX=9606 GN=RPA3 PE=1 SV=1	25.5057	25.5691	25.1801	25.2862	25.1635	24.7489		0.804708	0.352093
	0.0964872	0.793456	sp|P35268|RL22_HUMAN 60S ribosomal protein L22 OS=Homo sapiens OX=9606 GN=RPL22 PE=1 SV=2;sp|Q98TF8|RL22_CHICK 60S ribosomal protein L22 OS=Gallus gallus OX=9031 GN=RPL22 PE=2 SV=1	28.6668	28.8366	29.0844	29.3607	29.0303	29.1981		1.01553	-0.333778
	0.64641	0.948436	sp|P35270|SPRE_HUMAN Sepiapterin reductase OS=Homo sapiens OX=9606 GN=SPR PE=1 SV=1	27.0061	27.0409	27.0892	27.0689	27.4081	26.8884		0.189492	-0.0763772
	0.180605	0.839601	sp|P35475|IDUA_HUMAN Alpha-L-iduronidase OS=Homo sapiens OX=9606 GN=IDUA PE=1 SV=2	25.9514	25.9809	25.8374	26.1739	25.9174	26.4351		0.743269	-0.252224
	0.121834	0.608555	sp|P35555|FBN1_HUMAN Fibrillin-1 OS=Homo sapiens OX=9606 GN=FBN1 PE=1 SV=4	26.9163	25.9356	26.668	27.649	26.934	27.0865		0.914231	-0.716541
	0.224676	1.3058	sp|P35573|GDE_HUMAN Glycogen debranching enzyme OS=Homo sapiens OX=9606 GN=AGL PE=1 SV=3	26.3308	26.3851	26.3801	25.57	25.8877	26.4835		0.648443	0.384934
	0.345774	0.905485	sp|P35579|MYH9_HUMAN Myosin-9 OS=Homo sapiens OX=9606 GN=MYH9 PE=1 SV=4	34.8218	34.5537	35.0093	34.9644	34.8928	34.9573		0.461208	-0.143238
	0.653849	1.05834	sp|P35580|MYH10_HUMAN Myosin-10 OS=Homo sapiens OX=9606 GN=MYH10 PE=1 SV=3	30.1827	30.5336	30.5048	30.08	30.5001	30.3956		0.184523	0.0818017
	0.446591	1.11554	sp|O55029|COPB2_MOUSE Coatomer subunit beta OS=Mus musculus OX=10090 GN=Copb2 PE=1 SV=2;sp|P35606|COPB2_HUMAN Coatomer subunit beta OS=Homo sapiens OX=9606 GN=COPB2 PE=1 SV=2	29.3982	29.5178	29.7576	29.5658	29.5429	29.0917		0.35009	0.157736
	0.592498	0.853257	sp|P35610|SOAT1_HUMAN Sterol O-acyltransferase 1 OS=Homo sapiens OX=9606 GN=SOAT1 PE=1 SV=3	25.8629	25.0926	24.985	25.407	25.1379	26.0825		0.227313	-0.228949
	0.355365	1.20194	sp|P35611|ADDA_HUMAN Alpha-adducin OS=Homo sapiens OX=9606 GN=ADD1 PE=1 SV=2	29.9389	30.0301	29.8611	30.1618	29.5412	29.331		0.449326	0.26536
	0.0658044	0.674277	sp|P35613|BASI_HUMAN Basigin OS=Homo sapiens OX=9606 GN=BSG PE=1 SV=2	28.3734	27.9342	28.5354	28.6252	28.8241	29.0995		1.18175	-0.568586
	0.299455	1.08504	sp|P35637|FUS_HUMAN RNA-binding protein FUS OS=Homo sapiens OX=9606 GN=FUS PE=1 SV=1	28.2651	28.5559	28.4997	28.2609	28.3015	28.405		0.523668	0.117745
	0.421956	1.19504	sp|P35658|NU214_HUMAN Nuclear pore complex protein Nup214 OS=Homo sapiens OX=9606 GN=NUP214 PE=1 SV=2	25.3591	25.8436	25.1593	25.6039	24.9827	25.0042		0.374733	0.257057
	0.221684	1.10867	sp|P35659|DEK_HUMAN Protein DEK OS=Homo sapiens OX=9606 GN=DEK PE=1 SV=1	26.0919	26.4124	26.3815	26.1311	26.1725	26.1356		0.654265	0.148836
	0.577388	0.844974	sp|P35754|GLRX1_HUMAN Glutaredoxin-1 OS=Homo sapiens OX=9606 GN=GLRX PE=1 SV=2	28.9599	28.3645	29.4976	28.928	28.9759	29.6471		0.238532	-0.243021
	0.92142	1.036	sp|P35869|AHR_HUMAN Aryl hydrocarbon receptor OS=Homo sapiens OX=9606 GN=AHR PE=1 SV=2	24.3129	24.2059	25.2257	25.2554	24.1791	24.1569		0.0355422	0.0510305
	0.0939811	0.841431	sp|P35914|HMGCL_HUMAN Hydroxymethylglutaryl-CoA lyase, mitochondrial OS=Homo sapiens OX=9606 GN=HMGCL PE=1 SV=2	27.7058	27.718	27.3753	27.8793	27.8532	27.8138		1.02696	-0.249083
	0.121064	0.813588	sp|P35922|FMR1_MOUSE Synaptic functional regulator FMR1 OS=Mus musculus OX=10090 GN=Fmr1 PE=1 SV=1;sp|Q06787|FMR1_HUMAN Synaptic functional regulator FMR1 OS=Homo sapiens OX=9606 GN=FMR1 PE=1 SV=1	25.0768	25.0784	24.8322	25.201	25.5457	25.1336		0.916987	-0.297629
	0.395156	1.07699	sp|P35998|PRS7_HUMAN 26S proteasome regulatory subunit 7 OS=Homo sapiens OX=9606 GN=PSMC2 PE=1 SV=3;sp|P46471|PRS7_MOUSE 26S proteasome regulatory subunit 7 OS=Mus musculus OX=10090 GN=Psmc2 PE=1 SV=5;sp|P46472|PRS7_XENLA 26S proteasome regulatory subunit	29.349	29.4538	29.7102	29.4445	29.3324	29.4151		0.403231	0.107
	0.0741313	1.29497	sp|P36404|ARL2_HUMAN ADP-ribosylation factor-like protein 2 OS=Homo sapiens OX=9606 GN=ARL2 PE=1 SV=4;sp|Q9D0J4|ARL2_MOUSE ADP-ribosylation factor-like protein 2 OS=Mus musculus OX=10090 GN=Arl2 PE=1 SV=1	26.2468	26.304	25.8313	25.7122	25.8416	25.7095		1.13	0.372915
	0.840993	0.978997	sp|P36405|ARL3_HUMAN ADP-ribosylation factor-like protein 3 OS=Homo sapiens OX=9606 GN=ARL3 PE=1 SV=2;sp|P37996|ARL3_RAT ADP-ribosylation factor-like pro;sp|Q9WUL7|ARL3_MOUSE ADP-ribosylation factor-like protein 3 OS=Mus musculus OX=10090 GN=Arl3 PE=1 SV=1	26.9532	26.7793	27.1984	27.0905	27.0753	26.8569		0.0752074	-0.0306231
	0.0412204	1.24285	sp|P36507|MP2K2_HUMAN Dual specificity mitogen-activated protein kinase kinase 2 OS=Homo sapiens OX=9606 GN=MAP2K2 PE=1 SV=1	28.5085	28.6096	28.479	28.3581	28.2683	28.0297		1.38489	0.313648
	0.0634141	0.742083	sp|P36542|ATPG_HUMAN ATP synthase subunit gamma, mitochondrial OS=Homo sapiens OX=9606 GN=ATP5F1C PE=1 SV=1	29.6707	29.6578	29.4108	29.7474	30.0305	30.2525		1.19781	-0.430347
	0.41828	1.15964	sp|P36543|VATE1_HUMAN V-type proton ATPase subunit E 1 OS=Homo sapiens OX=9606 GN=ATP6V1E1 PE=1 SV=1	29.0902	29.0516	28.9473	28.6323	29.2791	28.5368		0.378532	0.213682
	0.649161	1.07302	sp|P36551|HEM6_HUMAN Oxygen-dependent coproporphyrinogen-III oxidase, mitochondrial OS=Homo sapiens OX=9606 GN=CPOX PE=1 SV=3	27.3473	27.6053	26.9434	27.2981	27.0479	27.2449		0.187648	0.101683
	0.166796	0.889071	sp|P36578|RL4_HUMAN 60S ribosomal protein L4 OS=Homo sapiens OX=9606 GN=RPL4 PE=1 SV=5	30.4353	30.4383	30.7146	30.7253	30.7496	30.6222		0.777814	-0.169629
	0.0138123	0.732855	sp|P36776|LONM_HUMAN Lon protease homolog, mitochondrial OS=Homo sapiens OX=9606 GN=LONP1 PE=1 SV=2	29.8107	29.8327	29.5243	30.1529	30.2472	30.1127		1.85974	-0.4484
	0.104792	1.20096	sp|P00949|PGM1_RABIT Phosphoglucomutase-1 OS=Oryctolagus cuniculus OX=9986 GN=PGM1 PE=1 SV=2;sp|P36871|PGM1_HUMAN Phosphoglucomutase-1 OS=Homo sapiens OX=9606 GN=PGM1 PE=1 SV=3	30.1615	30.138	30.2692	30.076	30.0113	29.6888		0.979671	0.264193
	0.540943	1.09207	sp|P36915|GNL1_HUMAN Guanine nucleotide-binding protein-like 1 OS=Homo sapiens OX=9606 GN=GNL1 PE=1 SV=2;sp|Q7YR35|GNL1_PANTR Guanine nucleotide-binding protein-like 1 OS=Pan troglodytes OX=9598 GN=GNL1 PE=3 SV=3	25.8087	26.2991	25.881	25.9427	25.6466	26.0183		0.266848	0.12707
	0.352814	0.848278	sp|P36957|ODO2_HUMAN Dihydrolipoyllysine-residue succinyltransferase component of 2-oxoglutarate dehydrogenase complex, mitochondrial OS=Homo sapiens OX=9606 GN=DLST PE=1 SV=4	29.6989	30.0984	29.4314	30.087	29.748	30.1059		0.452455	-0.237391
	0.357395	0.699016	sp|P36969|GPX4_HUMAN Phospholipid hydroperoxide glutathione peroxidase OS=Homo sapiens OX=9606 GN=GPX4 PE=1 SV=3	26.5445	25.1592	25.9214	26.6055	26.7598	25.8096		0.446852	-0.516603
	0.99179	0.99854	sp|P37108|SRP14_HUMAN Signal recognition particle 14 kDa protein OS=Homo sapiens OX=9606 GN=SRP14 PE=1 SV=2	27.6409	27.7216	27.7747	27.9485	27.8538	27.3413		0.00358045	-0.00210826
	0.204183	1.15792	sp|P37198|NUP62_HUMAN Nuclear pore glycoprotein p62 OS=Homo sapiens OX=9606 GN=NUP62 PE=1 SV=3	26.7693	27.1403	26.7436	26.6819	26.7636	26.5731		0.689981	0.211534
	0.500063	0.865852	sp|P37235|HPCL1_HUMAN Hippocalcin-like protein 1 OS=Homo sapiens OX=9606 GN=HPCAL1 PE=1 SV=3;sp|P84074|HPCA_HUMAN Neuron-specific calcium-bi;sp|P84075|HPCA_MOUSE Neuron-specific calcium-binding protein hippocalcin OS=Mus musculus OX=10090 GN=Hpca PE=1 SV=2	25.0064	25.1421	25.4996	25.2714	25.1078	25.8923		0.300975	-0.207808
	0.044677	1.27848	sp|P37802|TAGL2_HUMAN Transgelin-2 OS=Homo sapiens OX=9606 GN=TAGLN2 PE=1 SV=3	32.6936	32.7106	33.0008	32.5248	32.5126	32.3041		1.34992	0.354431
	0.210936	1.25664	sp|P37837|TALDO_HUMAN Transaldolase OS=Homo sapiens OX=9606 GN=TALDO1 PE=1 SV=2	30.0103	30.0833	30.3393	29.7832	30.1719	29.4891		0.675849	0.329576
	0.790584	1.02974	sp|P38117|ETFB_HUMAN Electron transfer flavoprotein subunit beta OS=Homo sapiens OX=9606 GN=ETFB PE=1 SV=3;sp|Q2TBV3|ETFB_BOVIN Electron transfer flavoprotein subunit beta OS=Bos taurus OX=9913 GN=ETFB PE=1 SV=3	28.8644	29.0968	28.7427	28.791	28.7178	29.0682		0.102052	0.0422751
	0.0699493	1.57977	sp|P38571|LICH_HUMAN Lysosomal acid lipase/cholesteryl ester hydrolase OS=Homo sapiens OX=9606 GN=LIPA PE=1 SV=2	24.6826	25.5948	25.078	24.3913	24.4317	24.5532		1.15522	0.659718
	0.848368	1.01999	sp|P38606|VATA_HUMAN V-type proton ATPase catalytic subunit A OS=Homo sapiens OX=9606 GN=ATP6V1A PE=1 SV=2	30.7941	30.5271	30.563	30.46	30.8217	30.5168		0.0714158	0.028553
	0.032466	0.797238	sp|P38646|GRP75_HUMAN Stress-70 protein, mitochondrial OS=Homo sapiens OX=9606 GN=HSPA9 PE=1 SV=2	32.1383	31.8831	31.8197	32.2785	32.2209	32.3225		1.48857	-0.326918
	0.0218367	1.40647	sp|P38919|IF4A3_HUMAN Eukaryotic initiation factor 4A-III OS=Homo sapiens OX=9606 GN=EIF4A3 PE=1 SV=4	27.1362	27.2723	27.4039	26.7853	26.967	26.5839		1.66081	0.492081
	0.246982	0.924838	sp|P39019|RS19_HUMAN 40S ribosomal protein S19 OS=Homo sapiens OX=9606 GN=RPS19 PE=1 SV=2	29.1478	29.2552	29.3916	29.447	29.2956	29.3901		0.607334	-0.112728
	0.0346898	0.828229	sp|P39023|RL3_HUMAN 60S ribosomal protein L3 OS=Homo sapiens OX=9606 GN=RPL3 PE=1 SV=2	30.1414	30.2978	30.3648	30.476	30.493	30.6507		1.4598	-0.271898
	0.820402	1.08682	sp|P39059|COFA1_HUMAN Collagen alpha-1(XV) chain OS=Homo sapiens OX=9606 GN=COL15A1 PE=1 SV=2	25.9454	24.5129	25.6629	25.5817	24.8063	25.3728		0.0859734	0.120113
	0.11961	7.11332	sp|P39060|COIA1_HUMAN Collagen alpha-1(XVIII) chain OS=Homo sapiens OX=9606 GN=COL18A1 PE=1 SV=5	27.016	27.3101	25.4847	22.5944	22.3214	26.4033		0.922231	2.83052
	0.242377	0.737487	sp|P39210|MPV17_HUMAN Protein Mpv17 OS=Homo sapiens OX=9606 GN=MPV17 PE=1 SV=1	26.8912	27.1005	26.1431	27.3537	27.2044	26.8946		0.615509	-0.43931
	0.00973768	0.737783	sp|O54734|OST48_MOUSE Dolichyl-diphosphooligosaccharide--protein glycosyltransferase 48 kDa subunit OS=Mus muscul;sp|P39656|OST48_HUMAN Dolichyl-diphosphooligosaccharide--protein glycosyltransferase 48 kDa subunit OS=Homo sapiens OX=9606 GN=DDOST PE=1 SV=4	30.1737	30.076	30.0409	30.3684	30.5856	30.6528		2.01154	-0.438732
	0.0619913	1.28211	sp|P39687|AN32A_HUMAN Acidic leucine-rich nuclear phosphoprotein 32 family member A OS=Homo sapiens OX=9606 GN=ANP32A PE=1 SV=1	28.0087	28.2123	28.1416	27.6628	27.6115	28.0128		1.20767	0.358524
	0.128035	1.39687	sp|P40121|CAPG_HUMAN Macrophage-capping protein OS=Homo sapiens OX=9606 GN=CAPG PE=1 SV=2	30.8627	31.2847	30.9186	30.1128	30.7218	30.7847		0.89267	0.482203
	0.377548	0.766816	sp|P40123|CAP2_HUMAN Adenylyl cyclase-associated protein 2 OS=Homo sapiens OX=9606 GN=CAP2 PE=1 SV=1	25.5573	26.0886	25.2458	25.6483	26.6037	25.7887		0.423028	-0.383047
	0.917877	0.968814	sp|P40189|IL6RB_HUMAN Interleukin-6 receptor subunit beta OS=Homo sapiens OX=9606 GN=IL6ST PE=1 SV=2	25.1593	26.0706	24.7017	25.4917	25.4327	25.1444		0.0372153	-0.0457083
	0.832619	1.02645	sp|P40222|TXLNA_HUMAN Alpha-taxilin OS=Homo sapiens OX=9606 GN=TXLNA PE=1 SV=3	24.6935	24.3949	24.4844	24.7452	24.4573	24.2573		0.0795535	0.0376587
	0.861477	1.00553	sp|P40227|TCPZ_HUMAN T-complex protein 1 subunit zeta OS=Homo sapiens OX=9606 GN=CCT6A PE=1 SV=3	30.1759	30.2334	30.1031	30.1232	30.1765	30.1888		0.0647565	0.00794983
	0.509578	1.18648	sp|P40261|NNMT_HUMAN Nicotinamide N-methyltransferase OS=Homo sapiens OX=9606 GN=NNMT PE=1 SV=1	31.0251	30.2278	31.3637	30.7317	30.5951	30.5497		0.292789	0.246693
	0.802905	0.941221	sp|P40306|PSB10_HUMAN Proteasome subunit beta type-10 OS=Homo sapiens OX=9606 GN=PSMB10 PE=1 SV=1	26.0987	25.6861	25.9334	26.5999	25.7471	25.6333		0.0953357	-0.0873941
	0.288654	0.899246	sp|P40429|RL13A_HUMAN 60S ribosomal protein L13a OS=Homo sapiens OX=9606 GN=RPL13A PE=1 SV=2;sp|Q6NVV1|R13P3_HUMAN Putative 60S ribosomal protein L13a protein RPL13AP3 OS=Homo sapiens OX=9606 GN=RPL13AP3 PE=5 SV=1	29.1656	29.2624	29.5302	29.5875	29.3759	29.4544		0.539622	-0.153212
	0.329042	0.825987	sp|P40616|ARL1_HUMAN ADP-ribosylation factor-like protein 1 OS=Homo sapiens OX=9606 GN=ARL1 PE=1 SV=1	28.259	27.9947	28.0622	28.0081	28.8163	28.3189		0.482749	-0.27581
	0.074581	1.24724	sp|P40763|STAT3_HUMAN Signal transducer and activator of transcription 3 OS=Homo sapiens OX=9606 GN=STAT3 PE=1 SV=2	29.0725	28.9285	29.058	28.9192	28.6968	28.4868		1.12737	0.318738
	0.485343	1.15793	sp|P40855|PEX19_HUMAN Peroxisomal biogenesis factor 19 OS=Homo sapiens OX=9606 GN=PEX19 PE=1 SV=1	25.3047	25.7667	25.0499	24.9015	25.0813	25.5039		0.313951	0.211554
	0.0820077	1.16792	sp|P40925|MDHC_HUMAN Malate dehydrogenase, cytoplasmic OS=Homo sapiens OX=9606 GN=MDH1 PE=1 SV=4	30.7031	30.7771	30.8136	30.4637	30.7226	30.4357		1.08615	0.223935
	0.154363	0.805622	sp|P40926|MDHM_HUMAN Malate dehydrogenase, mitochondrial OS=Homo sapiens OX=9606 GN=MDH2 PE=1 SV=3	31.5834	31.6734	31.1368	31.8562	31.6499	31.823		0.811456	-0.311825
	0.15472	0.845562	sp|P40939|ECHA_HUMAN Trifunctional enzyme subunit alpha, mitochondrial OS=Homo sapiens OX=9606 GN=HADHA PE=1 SV=2	31.8714	31.9359	31.5413	31.9372	31.987	32.1505		0.810454	-0.242017
	0.559085	1.05768	sp|P41091|IF2G_HUMAN Eukaryotic translation initiation factor 2 subunit 3 OS=Homo sapiens OX=9606 GN=EIF2S3 PE=1 SV=3;sp|P81795|IF2G_RA;sp|Q2VIR3|IF2GL_HUMAN Eukaryotic translation initiation factor 2 subunit 3B OS=Homo sapiens OX=9606 GN=EIF2S3B PE=2 SV=2	28.9213	28.7782	29.2025	28.9235	28.8388	28.8971		0.252522	0.0809078
	0.0454169	2.19048	sp|P41208|CETN2_HUMAN Centrin-2 OS=Homo sapiens OX=9606 GN=CETN2 PE=1 SV=1	24.4048	24.3437	24.0777	22.4967	23.12	23.8159		1.34278	1.13125
	0.184274	1.29814	sp|P41226|UBA7_HUMAN Ubiquitin-like modifier-activating enzyme 7 OS=Homo sapiens OX=9606 GN=UBA7 PE=1 SV=2	26.2353	25.6118	26.1936	25.8473	25.6363	25.4277		0.734536	0.376447
	0.0937384	2.75825	sp|P41227|NAA10_HUMAN N-alpha-acetyltransferase 10 OS=Homo sapiens OX=9606 GN=NAA10 PE=1 SV=1;sp|Q3UX61|NAA11_MOUSE N-alpha-acetyltransferase 11 OS=Mus musculus;sp|Q9QY36|NAA10_MOUSE N-alpha-acetyltransferase 10 OS=Mus musculus OX=10090 GN=Naa10 PE=1 SV=1	24.9997	25.1244	24.9833	23.026	22.791	24.8992		1.02808	1.46375
	0.123055	1.47685	sp|P41240|CSK_HUMAN Tyrosine-protein kinase CSK OS=Homo sapiens OX=9606 GN=CSK PE=1 SV=1	25.418	25.5955	25.3797	25.2343	25.1276	24.3436		0.909901	0.562523
	0.694351	0.940875	sp|P41250|GARS_HUMAN Glycine--tRNA ligase OS=Homo sapiens OX=9606 GN=GARS1 PE=1 SV=3;sp|Q9CZD3|GARS_MOUSE Glycine--tRNA ligase OS=Mus musculus OX=10090 GN=Gars1 PE=1 SV=1	31.3005	30.867	31.4992	31.4734	31.3018	31.1553		0.158421	-0.0879243
	0.257375	1.09841	sp|P41252|SYIC_HUMAN Isoleucine--tRNA ligase, cytoplasmic OS=Homo sapiens OX=9606 GN=IARS1 PE=1 SV=2	28.7901	28.6994	28.8081	28.691	28.7598	28.4408		0.589433	0.135411
	0.115085	0.115688	sp|P41567|EIF1_HUMAN Eukaryotic translation initiation factor 1 OS=Homo sapiens OX=9606 GN=EIF1 PE=1 SV=1	23.6515	28.1395	23.3808	28.4478	28.0901	27.969		0.938982	-3.11169
	0.250636	1.35856	sp|P42025|ACTY_HUMAN Beta-centractin OS=Homo sapiens OX=9606 GN=ACTR1B PE=1 SV=1	27.2252	27.3411	27.0912	27.3358	26.2226	26.7729		0.600957	0.44208
	0.711706	1.10123	sp|P42126|ECI1_HUMAN Enoyl-CoA delta isomerase 1, mitochondrial OS=Homo sapiens OX=9606 GN=ECI1 PE=1 SV=1	27.6513	27.9812	26.8275	27.2993	27.2546	27.4888		0.1477	0.139115
	0.378043	1.18128	sp|P42166|LAP2A_HUMAN Lamina-associated polypeptide 2, isoform alpha OS=Homo sapiens OX=9606 GN=TMPO PE=1 SV=2;sp|P42167|LAP2B_HUMAN Lamina-associated polypeptide 2, isoforms beta/gamma OS=Homo sapiens OX=9606 GN=TMPO PE=1 SV=2	28.2687	28.9807	28.6587	28.3986	28.6168	28.1716		0.422459	0.240351
	0.51182	0.779817	sp|P42224|STAT1_HUMAN Signal transducer and activator of transcription 1-alpha/beta OS=Homo sapiens OX=9606 GN=STAT1 PE=1 SV=2	31.7972	30.6126	31.975	32.1905	31.9445	31.3263		0.290883	-0.358792
	0.150261	1.27374	sp|P42226|STAT6_HUMAN Signal transducer and activator of transcription 6 OS=Homo sapiens OX=9606 GN=STAT6 PE=1 SV=1	27.5324	27.9858	27.4679	27.2712	27.5204	27.1472		0.823153	0.349073
	0.397512	1.1591	sp|P42285|MTREX_HUMAN Exosome RNA helicase MTR4 OS=Homo sapiens OX=9606 GN=MTREX PE=1 SV=3	23.8575	24.6099	24.3126	24.1136	23.9428	24.0845		0.40065	0.213003
	0.0168832	1.51849	sp|P42330|AK1C3_HUMAN Aldo-keto reductase family 1 member C3 OS=Homo sapiens OX=9606 GN=AKR1C3 PE=1 SV=4	29.4531	29.6543	29.3321	28.8571	29.0951	28.6794		1.77254	0.60264
	0.0389239	1.194	sp|P42345|MTOR_HUMAN Serine/threonine-protein kinase mTOR OS=Homo sapiens OX=9606 GN=MTOR PE=1 SV=1	26.5369	26.6858	26.7082	26.2576	26.4599	26.4459		1.40978	0.255801
	0.690789	1.0346	sp|P42356|PI4KA_HUMAN Phosphatidylinositol 4-kinase alpha OS=Homo sapiens OX=9606 GN=PI4KA PE=1 SV=4	27.1634	27.4711	27.3154	27.2505	27.4008	27.1513		0.160654	0.0490672
	0.202711	0.827261	sp|P42566|EPS15_HUMAN Epidermal growth factor receptor substrate 15 OS=Homo sapiens OX=9606 GN=EPS15 PE=1 SV=2	25.944	26.485	26.2074	26.4509	26.6543	26.3519		0.693123	-0.273586
	0.0290496	1.29648	sp|P42574|CASP3_HUMAN Caspase-3 OS=Homo sapiens OX=9606 GN=CASP3 PE=1 SV=2;sp|Q2PFV;sp|Q5IS54|CASP3_PANTR Caspase-3 OS=Pan troglodytes OX=9598 GN=CASP3 PE=2 SV=1;sp|Q5IS99|CASP3_SAIBB Caspase-3 OS=Saimiri boliviensis boliviensis OX=39432 GN=CASP3 PE=2 SV=1	25.3162	25.4866	25.6481	25.1389	25.1926	24.9956		1.53686	0.374596
	0.516111	0.886378	sp|P42669|PURA_MOUSE Transcriptional activator protein Pur-alpha OS=Mus musculus OX=10090 GN=Pura PE=1 SV=1;sp|Q00577|PURA_HUMAN Transcriptional activator protein Pur-alpha OS=Homo sapiens OX=9606 GN=PURA PE=1 SV=2	27.4644	27.5983	28.0092	27.5101	28.1097	27.974		0.287257	-0.174006
	0.130769	1.11761	sp|P42677|RS27_HUMAN 40S ribosomal protein S27 OS=Homo sapiens OX=9606 GN=RPS27 PE=1 SV=3	27.998	27.8764	28.1485	27.8326	27.9068	27.8023		0.883495	0.160421
	0.61537	0.912947	sp|P42704|LPPRC_HUMAN Leucine-rich PPR motif-containing protein, mitochondrial OS=Homo sapiens OX=9606 GN=LRPPRC PE=1 SV=3	30.4883	30.6485	29.8699	30.399	30.5513	30.4505		0.210864	-0.131397
	0.862751	1.04175	sp|P42765|THIM_HUMAN 3-ketoacyl-CoA thiolase, mitochondrial OS=Homo sapiens OX=9606 GN=ACAA2 PE=1 SV=2	30.2092	30.9131	29.8735	30.3759	30.0866	30.3563		0.0641144	0.0590159
	0.65636	0.902605	sp|P42766|RL35_HUMAN 60S ribosomal protein L35 OS=Homo sapiens OX=9606 GN=RPL35 PE=1 SV=2;sp|Q98TF7|RL35_CHICK 60S ribosomal protein L35 OS=Gallus gallus OX=9031 GN=RPL35 PE=2 SV=3	28.3567	28.0062	28.6476	28.9088	28.0566	28.4885		0.182858	-0.147834
	0.824284	0.881701	sp|P42771|CDN2A_HUMAN Cyclin-dependent kinase inhibitor 2A OS=Homo sapiens OX=9606 GN=CDKN2A PE=1 SV=2	25.2812	22.9717	24.8403	24.2245	24.2814	25.1322		0.0839233	-0.181639
	0.339645	1.13929	sp|P42785|PCP_HUMAN Lysosomal Pro-X carboxypeptidase OS=Homo sapiens OX=9606 GN=PRCP PE=1 SV=1	28.4518	28.8434	28.4538	28.1699	28.5483	28.4663		0.468974	0.188133
	0.653515	0.882181	sp|P42891|ECE1_BOVIN Endothelin-converting enzyme 1 OS=Bos taurus OX=9913 GN=ECE1 PE=1 SV=2;sp|P42892|ECE1_HUMAN Endothelin-converting enzyme 1 OS=Homo sapiens OX=9606 GN=ECE1 PE=1 SV=2	28.0578	27.988	27.5909	27.4792	28.0303	28.6698		0.184745	-0.180854
	0.933036	0.974874	sp|P43007|SATT_HUMAN Neutral amino acid transporter A OS=Homo sapiens OX=9606 GN=SLC1A4 PE=1 SV=1	23.8939	23.6161	24.1977	24.5164	23.2371	24.0643		0.0301017	-0.0367126
	0.0418332	1.21672	sp|P43034|LIS1_HUMAN Platelet-activating factor acetylhydrolase IB subunit alpha OS=Homo sapiens OX=9606 GN=PAFAH1B1 PE=1 SV=2;sp|P63005|LIS1_MOUSE Platelet-activating factor acetylhydrolase IB subunit alpha OS=Mus musculus OX=10090 GN=Pafah1b1 PE=1 SV=2	28.1767	28.182	28.4113	28.057	27.9984	27.8657		1.37848	0.282991
	0.937032	0.987975	sp|P43155|CACP_HUMAN Carnitine O-acetyltransferase OS=Homo sapiens OX=9606 GN=CRAT PE=1 SV=5	27.141	27.4597	26.9064	26.9574	27.1881	27.4141		0.0282456	-0.0174541
	0.208506	1.46325	sp|P43235|CATK_HUMAN Cathepsin K OS=Homo sapiens OX=9606 GN=CTSK PE=1 SV=1	30.1228	29.7911	29.0079	28.9457	29.4083	28.9202		0.680882	0.549175
	0.100428	1.2313	sp|P43243|MATR3_HUMAN Matrin-3 OS=Homo sapiens OX=9606 GN=MATR3 PE=1 SV=2	29.3397	29.7856	29.6907	29.3095	29.3702	29.2359		0.998143	0.300177
	0.720338	0.984584	sp|P43246|MSH2_HUMAN DNA mismatch repair protein Msh2 OS=Homo sapiens OX=9606 GN=MSH2 PE=1 SV=1	23.095	23.2086	23.1465	23.2043	23.0777	23.2353		0.142463	-0.0224139
	0.134643	0.774897	sp|P43304|GPDM_HUMAN Glycerol-3-phosphate dehydrogenase, mitochondrial OS=Homo sapiens OX=9606 GN=GPD2 PE=1 SV=3	28.4539	28.4648	27.9191	28.7844	28.5113	28.6458		0.870817	-0.367923
	0.0812931	0.67851	sp|P43307|SSRA_HUMAN Translocon-associated protein subunit alpha OS=Homo sapiens OX=9606 GN=SSR1 PE=1 SV=3	27.7612	27.8564	27.7098	27.9595	28.2716	28.7749		1.08995	-0.559559
	0.14344	1.17423	sp|P34022|RANG_MOUSE Ran-specific GTPase-activating protein OS=Mus musculus OX=10090 GN=Ranbp1 PE=1 SV=2;sp|P43487|RANG_HUMAN Ran-specific GTPase-activating protein OS=Homo sapiens OX=9606 GN=RANBP1 PE=1 SV=1	27.749	27.9935	27.9785	27.8729	27.549	27.604		0.84333	0.231712
	0.49779	1.53002	sp|P43490|NAMPT_HUMAN Nicotinamide phosphoribosyltransferase OS=Homo sapiens OX=9606 GN=NAMPT PE=1 SV=1	32.4835	29.8513	31.6275	30.3449	30.5212	31.2556		0.302954	0.613548
	0.564294	1.03904	sp|P43686|PRS6B_HUMAN 26S proteasome regulatory subunit 6B OS=Homo sapiens OX=9606 GN=PSMC4 PE=1 SV=2	29.1947	29.2499	29.3708	29.3569	29.1271	29.1656		0.248494	0.0552521
	0.962018	0.987142	sp|P43896|EFTS_BOVIN Elongation factor Ts, mitochondrial OS=Bos taurus OX=9913 GN=TSFM PE=1 SV=1;sp|P43897|EFTS_HUMAN Elongation factor Ts, mitochondrial OS=Homo sapiens OX=9606 GN=TSFM PE=1 SV=2	27.126	27.2438	26.1408	26.9263	26.6285	27.0119		0.0168166	-0.0186704
	0.807309	0.945393	sp|P45877|PPIC_HUMAN Peptidyl-prolyl cis-trans isomerase C OS=Homo sapiens OX=9606 GN=PPIC PE=1 SV=1	26.7152	26.6477	26.1703	26.5206	27.0728	26.1828		0.0929603	-0.081014
	0.500231	0.947537	sp|P45880|VDAC2_HUMAN Voltage-dependent anion-selective channel protein 2 OS=Homo sapiens OX=9606 GN=VDAC2 PE=1 SV=2	29.8621	30.1959	30.1287	30.1529	30.0911	30.1759		0.300829	-0.0777454
	0.284534	1.14353	sp|P45954|ACDSB_HUMAN Short/branched chain specific acyl-CoA dehydrogenase, mitochondrial OS=Homo sapiens OX=9606 GN=ACADSB PE=1 SV=1	27.1314	27.3023	26.7821	26.8699	26.9402	26.8253		0.545866	0.193493
	0.700756	0.929887	sp|P45973|CBX5_HUMAN Chromobox protein homolog 5 OS=Homo sapiens OX=9606 GN=CBX5 PE=1 SV=1;sp|Q61686|CBX5_MOUSE Chromobox protein homolog 5 OS=Mus musculus OX=10090 GN=Cbx5 PE=1 SV=1	23.9313	23.4574	24.2278	24.0768	24.1141	23.7403		0.154433	-0.104873
	0.00460013	1.20017	sp|P45974|UBP5_HUMAN Ubiquitin carboxyl-terminal hydrolase 5 OS=Homo sapiens OX=9606 GN=USP5 PE=1 SV=2	29.9712	29.9434	29.9302	29.7589	29.6905	29.6056		2.33723	0.263243
	0.0142423	1.33288	sp|P46060|RAGP1_HUMAN Ran GTPase-activating protein 1 OS=Homo sapiens OX=9606 GN=RANGAP1 PE=1 SV=1	28.06	28.2332	28.1625	27.6374	27.9091	27.6655		1.84642	0.414551
	0.0751295	1.29339	sp|P46063|RECQ1_HUMAN ATP-dependent DNA helicase Q1 OS=Homo sapiens OX=9606 GN=RECQL PE=1 SV=3	28.0983	28.2891	28.2335	27.9542	28.0051	27.5482		1.12419	0.371153
	0.240709	1.16362	sp|P46109|CRKL_HUMAN Crk-like protein OS=Homo sapiens OX=9606 GN=CRKL PE=1 SV=1	25.8049	25.967	25.9155	25.5882	25.9725	25.4709		0.618508	0.218622
	0.199415	1.22743	sp|P46379|BAG6_HUMAN Large proline-rich protein BAG6 OS=Homo sapiens OX=9606 GN=BAG6 PE=1 SV=2	25.8264	26.1428	25.7971	25.8781	25.6649	25.3365		0.700243	0.29564
	0.15409	0.890909	sp|P46459|NSF_HUMAN Vesicle-fusing ATPase OS=Homo sapiens OX=9606 GN=NSF PE=1 SV=3	29.7316	29.7955	29.545	29.7647	29.8431	29.9642		0.812225	-0.16665
	0.35491	0.879089	sp|P46734|MP2K3_HUMAN Dual specificity mitogen-activated protein kinase kinase 3 OS=Homo sapiens OX=9606 GN=MAP2K3 PE=1 SV=2	25.783	25.6638	25.3484	25.541	25.8959	25.916		0.449882	-0.185919
	0.169938	0.775032	sp|P14115|RL27A_MOUSE 60S ribosomal protein L27a OS=Mus musculus OX=10090 GN=Rpl27a PE=1 SV=5;sp|P46776|RL27A_HUMAN 60S ribosomal protein L27a OS=Homo sapiens OX=9606 GN=RPL27A PE=1 SV=2	28.2464	27.9444	27.9334	28.1643	28.2694	28.7935		0.769709	-0.367672
	0.767315	1.02035	sp|P46777|RL5_HUMAN 60S ribosomal protein L5 OS=Homo sapiens OX=9606 GN=RPL5 PE=1 SV=3	29.6121	29.7434	29.7943	29.6641	29.8258	29.5728		0.115026	0.0290585
	0.155747	0.888647	sp|P46778|RL21_HUMAN 60S ribosomal protein L21 OS=Homo sapiens OX=9606 GN=RPL21 PE=1 SV=2	29.011	29.0394	29.2928	29.2363	29.2569	29.361		0.80758	-0.170317
	0.209518	1.10125	sp|P46779|RL28_HUMAN 60S ribosomal protein L28 OS=Homo sapiens OX=9606 GN=RPL28 PE=1 SV=3	29.0809	29.0767	29.3236	28.9909	29.1097	28.9633		0.678778	0.13914
	0.135785	0.885959	sp|P46781|RS9_HUMAN 40S ribosomal protein S9 OS=Homo sapiens OX=9606 GN=RPS9 PE=1 SV=3	30.0307	30.0614	30.2934	30.216	30.342	30.3514		0.867148	-0.174688
	0.728983	0.95101	sp|P46782|RS5_HUMAN 40S ribosomal protein S5 OS=Homo sapiens OX=9606 GN=RPS5 PE=1 SV=4	28.8684	29.3477	29.411	29.3723	29.377	29.0952		0.137283	-0.0724672
	0.580026	1.05517	sp|P46783|RS10_HUMAN 40S ribosomal protein S10 OS=Homo sapiens OX=9606 GN=RPS10 PE=1 SV=1	28.7508	28.7709	28.8785	28.6299	28.9655	28.5724		0.236552	0.0774733
	0.842727	0.976387	sp|P46821|MAP1B_HUMAN Microtubule-associated protein 1B OS=Homo sapiens OX=9606 GN=MAP1B PE=1 SV=2	30.7523	30.4196	30.7496	30.8689	30.6996	30.4564		0.074313	-0.0344753
	0.0677254	1.44702	sp|P46926|GNPI1_HUMAN Glucosamine-6-phosphate isomerase 1 OS=Homo sapiens OX=9606 GN=GNPDA1 PE=1 SV=1	28.4495	28.6337	28.1951	27.9527	28.1576	27.5688		1.16925	0.53308
	0.833915	1.02105	sp|P46934|NEDD4_HUMAN E3 ubiquitin-protein ligase NEDD4 OS=Homo sapiens OX=9606 GN=NEDD4 PE=1 SV=4	26.7288	26.6664	26.7213	26.6862	26.4402	26.9		0.0788783	0.0300465
	0.0297256	1.14908	sp|P46937|YAP1_HUMAN Transcriptional coactivator YAP1 OS=Homo sapiens OX=9606 GN=YAP1 PE=1 SV=2	27.8393	27.8697	27.8021	27.7507	27.5893	27.5696		1.52687	0.200482
	0.00924507	0.910532	sp|P46939|UTRO_HUMAN Utrophin OS=Homo sapiens OX=9606 GN=UTRN PE=1 SV=2	29.015	28.9752	28.9964	29.1708	29.0812	29.1402		2.03409	-0.135218
	0.0934874	1.10711	sp|P46940|IQGA1_HUMAN Ras GTPase-activating-like protein IQGAP1 OS=Homo sapiens OX=9606 GN=IQGAP1 PE=1 SV=1	32.9989	33.0495	33.014	32.8176	33.0042	32.8002		1.02925	0.146802
	0.0971261	1.41188	sp|P46976|GLYG_HUMAN Glycogenin-1 OS=Homo sapiens OX=9606 GN=GYG1 PE=1 SV=4	26.8536	27.3509	27.5402	26.9456	26.726	26.5803		1.01266	0.497615
	0.0178031	0.70618	sp|P46977|STT3A_HUMAN Dolichyl-diphosphooligosaccharide--protein glycosyltransferase subunit STT3A OS=Homo sapien;sp|P46978|STT3A_MOUSE Dolichyl-diphosphooligosaccharide--protein glycosyltransferase subunit STT3A OS=Mus musculus OX=10090 GN=Stt3a PE=1 SV=1	28.7537	28.5833	28.5025	28.9612	29.0658	29.3183		1.7495	-0.501892
	0.473882	1.09311	sp|P47755|CAZA2_HUMAN F-actin-capping protein subunit alpha-2 OS=Homo sapiens OX=9606 GN=CAPZA2 PE=1 SV=3	28.8109	28.808	28.8194	28.405	28.6798	28.9682		0.32433	0.128433
	0.130629	1.21076	sp|P47756|CAPZB_HUMAN F-actin-capping protein subunit beta OS=Homo sapiens OX=9606 GN=CAPZB PE=1 SV=4	30.1025	30.2923	30.2105	30.0513	30.0695	29.6568		0.883962	0.275913
	0.0952082	2.01133	sp|P47895|AL1A3_HUMAN Aldehyde dehydrogenase family 1 member A3 OS=Homo sapiens OX=9606 GN=ALDH1A3 PE=1 SV=2	24.41	25.1463	25.8192	24.4421	23.6935	24.2154		1.02133	1.00815
	0.0349942	1.17651	sp|P47897|SYQ_HUMAN Glutamine--tRNA ligase OS=Homo sapiens OX=9606 GN=QARS1 PE=1 SV=1	28.4151	28.4409	28.4305	28.208	28.3158	28.0592		1.456	0.234517
	0.0559264	0.71461	sp|P47914|RL29_HUMAN 60S ribosomal protein L29 OS=Homo sapiens OX=9606 GN=RPL29 PE=1 SV=2;sp|Q8HXB8|RL29_MACFA 60S ribosomal protein L29 OS=Macaca fascicularis OX=9541 GN=RPL29 PE=2 SV=3	28.0069	28.2095	28.6075	28.8427	28.6961	28.7394		1.25238	-0.484772
	0.461403	0.917216	sp|P0C7P4|UCRIL_HUMAN Putative cytochrome b-c1 complex subunit Rieske-like protein 1 OS=Homo sapiens OX=9606 GN=UQCRFS1P1 PE=5 SV=1;sp|P47985|UCRI_HUMAN Cytochrome b-c1 complex subunit Rieske, mitochondrial OS=Homo sapiens OX=9606 GN=UQCRFS1 PE=1 SV=2	28.5817	28.6259	28.2659	28.461	28.5755	28.811		0.33592	-0.124666
	0.00355407	0.74625	sp|P48047|ATPO_HUMAN ATP synthase subunit O, mitochondrial OS=Homo sapiens OX=9606 GN=ATP5PO PE=1 SV=1	30.2544	30.1389	30.1893	30.5954	30.5247	30.7294		2.44927	-0.42227
	0.267005	1.45153	sp|P48061|SDF1_HUMAN Stromal cell-derived factor 1 OS=Homo sapiens OX=9606 GN=CXCL12 PE=1 SV=1	25.0316	26.085	24.963	24.8426	25.1674	24.4569		0.573481	0.53757
	0.275318	1.22497	sp|P48147|PPCE_HUMAN Prolyl endopeptidase OS=Homo sapiens OX=9606 GN=PREP PE=1 SV=2	27.0236	26.6656	26.7864	26.9412	26.3809	26.2753		0.560165	0.292744
	0.143899	1.42861	sp|P48163|MAOX_HUMAN NADP-dependent malic enzyme OS=Homo sapiens OX=9606 GN=ME1 PE=1 SV=1	27.3028	27.5222	26.9639	26.366	27.1691	26.7099		0.841942	0.514613
	0.112319	1.17039	sp|P48426|PI42A_HUMAN Phosphatidylinositol 5-phosphate 4-kinase type-2 alpha OS=Homo sapiens OX=9606 GN=PIP4K2A PE=1 SV=2	26.7847	26.4882	26.4487	26.4047	26.2818	26.3541		0.949547	0.226987
	0.39881	1.10538	sp|P48444|COPD_HUMAN Coatomer subunit delta OS=Homo sapiens OX=9606 GN=ARCN1 PE=1 SV=1	29.5398	29.4635	29.819	29.6275	29.5033	29.2579		0.399234	0.144539
	0.319554	1.13382	sp|P48449|ERG7_HUMAN Lanosterol synthase OS=Homo sapiens OX=9606 GN=LSS PE=1 SV=1	29.0023	29.1826	28.6983	28.9248	28.7344	28.6804		0.495456	0.181191
	0.537395	1.07938	sp|P48507|GSH0_HUMAN Glutamate--cysteine ligase regulatory subunit OS=Homo sapiens OX=9606 GN=GCLM PE=1 SV=1	25.7175	25.8177	26.0806	25.9137	25.8524	25.5191		0.269706	0.110206
	0.0564881	1.2132	sp|P48556|PSMD8_HUMAN 26S proteasome non-ATPase regulatory subunit 8 OS=Homo sapiens OX=9606 GN=PSMD8 PE=1 SV=2	27.9483	28.1708	27.8923	27.6206	27.7212	27.8331		1.24804	0.278817
	0.0716272	1.1319	sp|P48637|GSHB_HUMAN Glutathione synthetase OS=Homo sapiens OX=9606 GN=GSS PE=1 SV=1	28.0708	27.8202	27.9455	27.7437	27.7866	27.77		1.14492	0.17874
	0.994477	0.999711	sp|P48643|TCPE_HUMAN T-complex protein 1 subunit epsilon OS=Homo sapiens OX=9606 GN=CCT5 PE=1 SV=1	30.2637	30.3376	30.335	30.4018	30.3116	30.2241		0.00240532	-0.000417709
	0.128329	1.48529	sp|P48678|LMNA_MOUSE Prelamin-A/C OS=Mus musculus OX=10090 GN=Lmna PE=1 SV=2	28.8234	29.4148	29.6021	28.9176	28.8686	28.3419		0.891676	0.570741
	0.106126	0.710406	sp|O35162|HSP13_RAT Heat shock 70 kDa protein 13 OS=Rattus norvegicus OX=10116 GN=Hspa13 PE=1 SV=2;sp|P48723|HSP13_HUMAN Heat shock 70 kDa protein 13 OS=Homo sapiens OX=9606 GN=HSPA13 PE=1 SV=1	24.2069	23.4203	23.9975	24.3456	24.4299	24.329		0.97418	-0.493284
	0.363077	0.856102	sp|P48735|IDHP_HUMAN Isocitrate dehydrogenase [NADP], mitochondrial OS=Homo sapiens OX=9606 GN=IDH2 PE=1 SV=2	29.5098	29.6653	29.3073	29.4432	30.0889	29.6228		0.440001	-0.224146
	0.00258245	1.28964	sp|P48739|PIPNB_HUMAN Phosphatidylinositol transfer protein beta isoform OS=Homo sapiens OX=9606 GN=PITPNB PE=1 SV=2	27.9095	27.8253	27.9536	27.4939	27.6086	27.485		2.58797	0.366966
	0.739851	1.09353	sp|P48960|AGRE5_HUMAN Adhesion G protein-coupled receptor E5 OS=Homo sapiens OX=9606 GN=ADGRE5 PE=1 SV=4	26.1233	26.1676	26.2534	25.5217	26.7401	25.8955		0.130855	0.12899
	0.562047	0.93878	sp|P49023|PAXI_HUMAN Paxillin OS=Homo sapiens OX=9606 GN=PXN PE=1 SV=3;sp|P49024|PAXI_CHICK Paxillin OS=Gallus gallus OX=9031 GN=PXN PE=1 SV=1	27.0153	27.0654	27.2789	27.3508	27.3092	26.973		0.250227	-0.0911407
	0.097034	2.26197	sp|P49137|MAPK2_HUMAN MAP kinase-activated protein kinase 2 OS=Homo sapiens OX=9606 GN=MAPKAPK2 PE=1 SV=1	24.7774	24.3291	24.3285	24.3237	22.5871	22.9914		1.01308	1.17758
	0.259686	1.12037	sp|P49189|AL9A1_HUMAN 4-trimethylaminobutyraldehyde dehydrogenase OS=Homo sapiens OX=9606 GN=ALDH9A1 PE=1 SV=3	29.3748	29.202	29.1142	29.2489	29.0403	28.9098		0.585551	0.163975
	0.296857	0.659381	sp|P49207|RL34_HUMAN 60S ribosomal protein L34 OS=Homo sapiens OX=9606 GN=RPL34 PE=1 SV=3	27.8897	26.6371	28.2875	28.2487	28.2873	28.0808		0.527452	-0.600815
	0.112459	0.740917	sp|P49257|LMAN1_HUMAN Protein ERGIC-53 OS=Homo sapiens OX=9606 GN=LMAN1 PE=1 SV=2	29.3505	29.4716	29.4749	29.8342	29.5187	30.242		0.949004	-0.432617
	0.248906	2.12166	sp|P49321|NASP_HUMAN Nuclear autoantigenic sperm protein OS=Homo sapiens OX=9606 GN=NASP PE=1 SV=2	25.6712	25.8251	25.2437	25.0135	25.5205	22.9503		0.603964	1.0852
	0.134255	1.4496	sp|P49327|FAS_HUMAN Fatty acid synthase OS=Homo sapiens OX=9606 GN=FASN PE=1 SV=3	31.3221	31.7723	30.9027	30.767	31.0469	30.5762		0.872071	0.53565
	0.0351717	1.59315	sp|P49354|FNTA_HUMAN Protein farnesyltransferase/geranylgeranyltransferase type-1 subunit alpha OS=Homo sapiens OX=9606 GN=FNTA PE=1 SV=1;sp|Q04631|FNTA_RAT Protein farnesyltransferase/geranylgeranyltransferase type-1 subunit alpha OS=Rattus norvegicus OX=	26.7389	26.8899	27.196	26.0589	26.1501	26.6002		1.45381	0.671881
	0.298421	1.07312	sp|P49368|TCPG_HUMAN T-complex protein 1 subunit gamma OS=Homo sapiens OX=9606 GN=CCT3 PE=1 SV=4	30.3865	30.4827	30.4349	30.4575	30.3592	30.182		0.525171	0.101807
	0.936157	1.01087	sp|P49406|RM19_HUMAN 39S ribosomal protein L19, mitochondrial OS=Homo sapiens OX=9606 GN=MRPL19 PE=1 SV=2	25.1236	25.2531	24.9603	24.9016	25.4185	24.9701		0.0286515	0.0155919
	0.384439	0.725898	sp|P49411|EFTU_HUMAN Elongation factor Tu, mitochondrial OS=Homo sapiens OX=9606 GN=TUFM PE=1 SV=2	30.4075	30.7654	29.2036	30.6385	30.6023	30.5222		0.415172	-0.462161
	0.701118	1.05777	sp|P49419|AL7A1_HUMAN Alpha-aminoadipic semialdehyde dehydrogenase OS=Homo sapiens OX=9606 GN=ALDH7A1 PE=1 SV=5	29.7573	30.2655	29.6813	29.9585	29.7739	29.7286		0.154209	0.0810197
	0.466013	1.09371	sp|P49458|SRP09_HUMAN Signal recognition particle 9 kDa protein OS=Homo sapiens OX=9606 GN=SRP9 PE=1 SV=2	26.3712	26.7542	26.6721	26.5862	26.5746	26.2489		0.331602	0.129232
	0.00574591	1.37237	sp|P49585|PCY1A_HUMAN Choline-phosphate cytidylyltransferase A OS=Homo sapiens OX=9606 GN=PCYT1A PE=1 SV=2;sp|P49586|PCY1A_MOUSE Choline-phosphate cytidylyltransferase A OS=Mus musculus OX=10090 GN=Pcyt1a PE=1 SV=1	27.3883	27.3782	27.369	27.0465	26.9587	26.7604		2.24064	0.456668
	0.249635	1.16101	sp|P49588|SYAC_HUMAN Alanine--tRNA ligase, cytoplasmic OS=Homo sapiens OX=9606 GN=AARS1 PE=1 SV=2	30.5362	30.6344	30.5861	30.5659	30.4862	30.0585		0.602694	0.215383
	0.0742408	1.45027	sp|P49589|SYCC_HUMAN Cysteine--tRNA ligase, cytoplasmic OS=Homo sapiens OX=9606 GN=CARS1 PE=1 SV=3	28.7002	28.3887	28.7152	28.1163	28.3766	27.7022		1.12936	0.536319
	0.500849	1.09675	sp|P13642|SYSC_RABIT Serine--tRNA ligase, cytoplasmic OS=Oryctolagus cuniculus OX=9986 GN=SARS1 PE=1 SV=2;sp|P49591|SYSC_HUMAN Serine--tRNA ligase, cytoplasmic OS=Homo sapiens OX=9606 GN=SARS1 PE=1 SV=3	29.0712	29.1133	29.4216	29.3276	29.0425	28.8362		0.300293	0.133235
	0.0145249	1.47063	sp|P49593|PPM1F_HUMAN Protein phosphatase 1F OS=Homo sapiens OX=9606 GN=PPM1F PE=1 SV=3	27.4242	27.6996	27.4447	27.1414	26.7893	26.9685		1.83789	0.556432
	0.023066	1.26139	sp|P49720|PSB3_HUMAN Proteasome subunit beta type-3 OS=Homo sapiens OX=9606 GN=PSMB3 PE=1 SV=2	28.2726	28.4936	28.2886	28.0787	27.8954	28.0757		1.63703	0.335016
	0.134502	1.07687	sp|P49721|PSB2_HUMAN Proteasome subunit beta type-2 OS=Homo sapiens OX=9606 GN=PSMB2 PE=1 SV=1	28.8432	28.9199	28.8539	28.7814	28.8462	28.669		0.871271	0.106843
	0.384533	0.908326	sp|P49748|ACADV_HUMAN Very long-chain specific acyl-CoA dehydrogenase, mitochondrial OS=Homo sapiens OX=9606 GN=ACADVL PE=1 SV=1	30.938	30.6825	30.6298	30.7015	30.8978	31.0672		0.415067	-0.138718
	0.0110509	1.26811	sp|P49750|YLPM1_HUMAN YLP motif-containing protein 1 OS=Homo sapiens OX=9606 GN=YLPM1 PE=1 SV=4	25.708	25.8952	25.7862	25.5352	25.3514	25.4747		1.9566	0.34268
	0.179744	0.86784	sp|P49754|VPS41_HUMAN Vacuolar protein sorting-associated protein 41 homolog OS=Homo sapiens OX=9606 GN=VPS41 PE=1 SV=3	25.1996	25.0147	25.034	25.5101	25.1731	25.1787		0.745345	-0.2045
	0.0405317	0.629098	sp|O35587|TMEDA_MESAU;sp|P49755|TMEDA_HUMAN Transmembrane emp24 domain-containing protein 10 OS=Homo sapiens OX=9606 GN=TMED10 PE=1 SV=2;sp|Q63584|TMEDA_RAT Transmembrane emp24 domain-containing protein 10 OS=Rattus norvegicus OX=10116 GN=Tmed10 PE=1 SV=2	28.98	28.767	29.1328	29.423	29.4397	30.023		1.39221	-0.668643
	0.242648	1.22137	sp|P49756|RBM25_HUMAN RNA-binding protein 25 OS=Homo sapiens OX=9606 GN=RBM25 PE=1 SV=3	26.7629	26.8999	26.8895	26.9035	26.5916	26.1917		0.615023	0.288497
	0.167427	1.98085	sp|P49757|NUMB_HUMAN Protein numb homolog OS=Homo sapiens OX=9606 GN=NUMB PE=1 SV=2	24.7131	24.4693	24.9072	23.0863	24.8521	23.1929		0.776173	0.986118
	0.00734265	1.46953	sp|P49770|EI2BB_HUMAN Translation initiation factor eIF-2B subunit beta OS=Homo sapiens OX=9606 GN=EIF2B2 PE=1 SV=3	25.2022	25.4884	25.4841	24.8877	24.7227	24.8984		2.13415	0.55536
	0.377269	1.13299	sp|P49773|HINT1_HUMAN Histidine triad nucleotide-binding protein 1 OS=Homo sapiens OX=9606 GN=HINT1 PE=1 SV=2	28.4796	28.0025	28.5637	28.0733	28.1939	28.2381		0.423349	0.18013
	0.0836607	1.3249	sp|P49790|NU153_HUMAN Nuclear pore complex protein Nup153 OS=Homo sapiens OX=9606 GN=NUP153 PE=1 SV=2	24.9996	25.5062	25.23	24.6689	25.0137	24.8355		1.07748	0.405884
	0.0382288	1.34128	sp|H2QII6|RBP2_PANTR E3 SUMO-protein ligase RanBP2 OS=Pan troglodytes OX=9598 GN=RANBP2 PE=1 SV=1;sp|P49792|RBP2_HUMAN E3 SUMO-protein ligase RanBP2 OS=Homo sapiens OX=9606 GN=RANBP2 PE=1 SV=2	26.6535	26.974	26.6106	26.1708	26.4357	26.3608		1.41761	0.42361
	0.657562	1.17502	sp|P49768|PSN1_HUMAN Pres;sp|P49769|PSN1_MOUSE Presenilin-1 OS=Mus musculus OX=10090 GN=Psen1 PE=1 SV=1;sp|P49810|PSN2_HUMAN Presenilin-2 OS=Homo sapiens OX=9606 GN=PSEN2 PE=1 SV=1;sp|Q90ZE4|PSN2_DANRE Presenilin-2 OS=Danio rerio OX=7955 GN=psen2 PE=2 SV=2	25.5616	25.4653	24.2874	25.3832	24.7235	24.5096		0.182063	0.232683
	0.320879	1.45746	sp|P49815|TSC2_HUMAN Tuberin OS=Homo sapiens OX=9606 GN=TSC2 PE=1 SV=2	23.3188	23.5088	23.2607	23.0901	21.8968	23.4711		0.493658	0.54346
	0.0466306	0.747332	sp|P49821|NDUV1_HUMAN NADH dehydrogenase [ubiquinone] flavoprotein 1, mitochondrial OS=Homo sapiens OX=9606 GN=NDUFV1 PE=1 SV=4;sp|Q91YT0|NDUV1_MOUSE NADH dehydrogenase [ubiquinone] flavoprotein 1, mitochondrial OS=Mus musculus OX=10090 GN=Ndufv1 PE=1 SV=1	27.8234	27.5119	27.3541	28.0812	27.9696	27.8993		1.33133	-0.420179
	0.17215	1.23694	sp|P49840|GSK3A_HUMAN Glycogen synthase kinase-3 alpha OS=Homo sapiens OX=9606 GN=GSK3A PE=1 SV=2	23.7809	23.3086	23.765	23.5077	23.2523	23.174		0.764093	0.306775
	0.0630137	0.722085	sp|P49841|GSK3B_HUMAN Glycogen synthase kinase-3 beta OS=Homo sapiens OX=9606 GN=GSK3B PE=1 SV=2	25.5752	25.0918	25.2711	26.0123	25.7136	25.6214		1.20057	-0.46976
	0.0708178	1.27614	sp|P49902|5NTC_HUMAN Cytosolic purine 5-nucleotidase OS=Homo sapiens OX=9606 GN=NT5C2 PE=1 SV=1	26.772	26.8485	26.6572	26.3355	26.6647	26.2222		1.14986	0.351787
	0.0423679	1.51545	sp|P49903|SPS1_HUMAN Selenide, water dikinase 1 OS=Homo sapiens OX=9606 GN=SEPHS1 PE=1 SV=2	25.3065	24.8218	24.9952	24.4965	24.1645	24.6633		1.37296	0.599745
	0.00506884	1.34486	sp|P49915|GUAA_HUMAN GMP synthase [glutamine-hydrolyzing] OS=Homo sapiens OX=9606 GN=GMPS PE=1 SV=1	28.0126	28.0644	28.0256	27.7391	27.602	27.4792		2.29509	0.427458
	0.724066	0.97668	sp|P49959|MRE11_HUMAN Double-strand break repair protein MRE11 OS=Homo sapiens OX=9606 GN=MRE11 PE=1 SV=3	25.8044	26.0127	25.8239	25.929	26.0111	25.803		0.140222	-0.0340417
	0.088804	1.52268	sp|P50135|HNMT_HUMAN Histamine N-methyltransferase OS=Homo sapiens OX=9606 GN=HNMT PE=1 SV=1	24.3695	24.6334	24.6973	24.3259	23.4775	24.0769		1.05157	0.606613
	0.0368288	0.800984	sp|P50148|GNAQ_HUMAN Guanine nucleotide-binding protein G(q) subunit alpha OS=Homo sapiens OX=9606 GN=GNAQ PE=1 SV=4	27.4428	27.6046	27.4363	27.8195	27.6598	27.9648		1.43381	-0.320155
	0.860432	0.96704	sp|P50213|IDH3A_HUMAN Isocitrate dehydrogenase [NAD] subunit alpha, mitochondrial OS=Homo sapiens OX=9606 GN=IDH3A PE=1 SV=1	28.5271	28.5431	27.7859	28.2606	28.4623	28.2783		0.0652833	-0.0483532
	0.879789	1.01825	sp|P50281|MMP14_HUMAN Matrix metalloproteinase-14 OS=Homo sapiens OX=9606 GN=MMP14 PE=1 SV=3;sp|P53690|MMP14_MOUSE Matrix metalloproteinase-14 OS=Mus musculus OX=10090 GN=Mmp14 PE=2 SV=3;sp|Q10739|MMP14_RAT Matrix metalloproteinase-14 OS=Rattus norvegicus	29.3223	28.9623	29.0701	28.8953	29.0663	29.3148		0.0556213	0.0260913
	0.227338	1.16447	sp|P50336|PPOX_HUMAN Protoporphyrinogen oxidase OS=Homo sapiens OX=9606 GN=PPOX PE=1 SV=1	25.7025	25.8179	25.3361	25.4858	25.4047	25.3069		0.643328	0.219678
	0.0237729	1.29096	sp|P50395|GDIB_HUMAN Rab GDP dissociation inhibitor beta OS=Homo sapiens OX=9606 GN=GDI2 PE=1 SV=2	31.9348	31.9453	32.0259	31.6162	31.7643	31.4201		1.62392	0.368448
	0.0767457	1.10098	sp|P50402|EMD_HUMAN Emerin OS=Homo sapiens OX=9606 GN=EMD PE=1 SV=1	28.3995	28.5125	28.5365	28.3407	28.2756	28.4158		1.11495	0.138786
	0.0925113	0.758738	sp|P50416|CPT1A_HUMAN Carnitine O-palmitoyltransferase 1, liver isoform OS=Homo sapiens OX=9606 GN=CPT1A PE=1 SV=2	27.8451	27.9344	27.8974	27.9403	28.5304	28.4013		1.03381	-0.398327
	0.229253	1.95626	sp|P50452|SPB8_HUMAN Serpin B8 OS=Homo sapiens OX=9606 GN=SERPINB8 PE=1 SV=2	25.3998	25.177	25.1832	22.9962	25.2995	24.5599		0.639686	0.968101
	0.177061	0.722506	sp|P50454|SERPH_HUMAN Serpin H1 OS=Homo sapiens OX=9606 GN=SERPINH1 PE=1 SV=2	33.3803	33.2179	34.1153	34.0962	33.8884	34.1356		0.751878	-0.468918
	0.763381	0.933261	sp|P50479|PDLI4_HUMAN PDZ and LIM domain protein 4 OS=Homo sapiens OX=9606 GN=PDLIM4 PE=1 SV=2	27.3902	27.0129	27.9062	27.6711	27.2001	27.7369		0.117259	-0.0996469
	0.190958	0.847749	sp|P50552|VASP_HUMAN Vasodilator-stimulated phosphoprotein OS=Homo sapiens OX=9606 GN=VASP PE=1 SV=3	27.2093	26.9249	27.4336	27.463	27.4643	27.3553		0.719062	-0.238291
	0.00701248	1.27962	sp|P50570|DYN2_HUMAN Dynamin-2 OS=Homo sapiens OX=9606 GN=DNM2 PE=1 SV=2	28.8644	29.0159	28.7937	28.5774	28.5356	28.4938		2.15413	0.355721
	0.431403	1.097	sp|P50579|MAP2_HUMAN Methionine aminopeptidase 2 OS=Homo sapiens OX=9606 GN=METAP2 PE=1 SV=1	25.9967	26.1024	26.1068	26.1026	26.0637	25.6389		0.365117	0.133569
	0.703493	1.53609	sp|P50882|RL9_DROME 60S ribosomal protein L9 OS=Drosophila melanogaster OX=7227 GN=RpL9 PE=1 SV=2	25.4001	27.1942	27.5811	27.5488	23.394	27.3748		0.15274	0.61926
	0.0426074	0.661666	sp|P50914|RL14_HUMAN 60S ribosomal protein L14 OS=Homo sapiens OX=9606 GN=RPL14 PE=1 SV=4	28.1335	28.2004	28.5455	28.9492	29.1272	28.5905		1.37051	-0.595825
	0.561769	1.047	sp|P50990|TCPQ_HUMAN T-complex protein 1 subunit theta OS=Homo sapiens OX=9606 GN=CCT8 PE=1 SV=4	30.297	30.2702	30.2667	30.368	30.2536	30.0136		0.250442	0.0662613
	0.241521	1.11344	sp|P50991|TCPD_HUMAN T-complex protein 1 subunit delta OS=Homo sapiens OX=9606 GN=CCT4 PE=1 SV=4	30.5571	30.7525	30.5943	30.645	30.4803	30.3137		0.617046	0.155022
	0.963398	0.983687	sp|P50995|ANX11_HUMAN Annexin A11 OS=Homo sapiens OX=9606 GN=ANXA11 PE=1 SV=1	27.8505	29.1699	28.7223	28.2811	28.3423	29.1904		0.0161941	-0.0237287
	0.00289405	0.703678	sp|O70523|FXR1_CRIGR Fragile X mental retardation syndrome-related protein 1 OS=Cricetulus griseus OX=10029 GN=FXR1 PE=2 SV=1;sp|P51114|FXR1_HUMAN Fragile X mental retardation syndrome-related protein 1 OS=Homo sapiens OX=9606 GN=FXR1 PE=1 SV=3	26.7357	26.7686	26.5638	27.1074	27.2559	27.2258		2.53849	-0.507013
	0.259286	0.831786	sp|P51116|FXR2_HUMAN Fragile X mental retardation syndrome-related protein 2 OS=Homo sapiens OX=9606 GN=FXR2 PE=1 SV=2	24.5777	24.8777	25.0803	25.161	24.8473	25.3246		0.586221	-0.265717
	0.386778	0.913033	sp|P51148|RAB5C_HUMAN Ras-related protein Rab-5C OS=Homo sapiens OX=9606 GN=RAB5C PE=1 SV=2	29.5578	29.5165	29.4526	29.3855	29.7091	29.826		0.412539	-0.131261
	0.362153	0.93419	sp|P51149|RAB7A_HUMAN Ras-related protein Rab-7a OS=Homo sapiens OX=9606 GN=RAB7A PE=1 SV=1	30.7187	30.5703	30.5347	30.5555	30.7525	30.8105		0.441108	-0.0982119
	0.711687	0.981189	sp|P51151|RAB9A_HUMAN Ras-related protein Rab-9A OS=Homo sapiens OX=9606 GN=RAB9A PE=1 SV=1	26.3203	26.192	26.4059	26.392	26.293	26.3153		0.147711	-0.0273965
	0.794618	1.05114	sp|P51153|RAB13_HUMAN Ras-related protein Rab-13 OS=Homo sapiens OX=9606 GN=RAB13 PE=1 SV=1;sp|Q7T3A4|RAB13_DANRE Ras-related protein Rab-13 OS=Danio rerio OX=7955 GN=rab13 PE=1 SV=1	27.6324	27.0493	27.4034	27.6422	27.2589	26.9682		0.0998416	0.0719496
	0.619438	1.06899	sp|P51178|PLCD1_HUMAN 1-phosphatidylinositol 4,5-bisphosphate phosphodiesterase delta-1 OS=Homo sapiens OX=9606 GN=PLCD1 PE=1 SV=2	28.6176	28.5901	28.4162	28.377	28.7634	28.1948		0.208002	0.0962531
	0.460997	0.865246	sp|P51398|RT29_HUMAN 28S ribosomal protein S29, mitochondrial OS=Homo sapiens OX=9606 GN=DAP3 PE=1 SV=1	25.8119	25.4795	25.2388	25.9558	25.3318	25.8691		0.336302	-0.208817
	0.281527	1.14302	sp|P51452|DUS3_HUMAN Dual specificity protein phosphatase 3 OS=Homo sapiens OX=9606 GN=DUSP3 PE=1 SV=1	26.6866	26.2423	26.4003	26.4092	26.1213	26.2201		0.55048	0.192849
	0.409549	0.835647	sp|;sp|P51553|IDH3G_HUMAN Isocitrate dehydrogenase [NAD] subunit gamma, mitochondrial OS=Homo sapiens OX=9606 GN=IDH3G PE=1 SV=1;sp|P70404|IDHG1_MOUSE Isocitrate dehydrogenase [NAD] subunit gamma 1, mitochondrial OS=Mus musculus OX=10090 GN=Idh3g PE=1 SV=1	25.9491	25.877	25.1372	25.7778	26.1296	25.8331		0.387694	-0.259034
	0.222104	1.17008	sp|P51570|GALK1_HUMAN Galactokinase OS=Homo sapiens OX=9606 GN=GALK1 PE=1 SV=1	27.267	27.2224	27.1357	27.1868	26.6847	27.0738		0.653444	0.22661
	0.234122	0.808412	sp|P51571|SSRD_HUMAN Translocon-associated protein subunit delta OS=Homo sapiens OX=9606 GN=SSR4 PE=1 SV=1	28.1125	28.26	28.4046	28.1973	28.6055	28.8948		0.630558	-0.306837
	0.00792547	0.703725	sp|P51572|BAP31_HUMAN B-cell receptor-associated protein 31 OS=Homo sapiens OX=9606 GN=BCAP31 PE=1 SV=3	29.3613	29.2796	29.3708	29.6879	29.8173	30.0272		2.10098	-0.506917
	0.342492	0.770465	sp|P51636|CAV2_HUMAN Caveolin-2 OS=Homo sapiens OX=9606 GN=CAV2 PE=1 SV=2	25.7022	25.0752	25.3463	25.164	26.142	25.9463		0.465349	-0.376199
	0.37613	1.18352	sp|P51648|AL3A2_HUMAN Aldehyde dehydrogenase family 3 member A2 OS=Homo sapiens OX=9606 GN=ALDH3A2 PE=1 SV=1	28.2783	28.9806	28.3524	28.4468	28.105	28.3302		0.424662	0.243081
	0.114699	0.810196	sp|P51659|DHB4_HUMAN Peroxisomal multifunctional enzyme type 2 OS=Homo sapiens OX=9606 GN=HSD17B4 PE=1 SV=3	30.4234	30.5604	30.271	30.6121	30.5808	30.9728		0.94044	-0.303657
	0.187916	1.13454	sp|P51665|PSMD7_HUMAN 26S proteasome non-ATPase regulatory subunit 7 OS=Homo sapiens OX=9606 GN=PSMD7 PE=1 SV=2	28.8185	28.8433	28.6672	28.7954	28.5041	28.4832		0.726037	0.18211
	0.498114	0.857029	sp|P51688|SPHM_HUMAN N-sulphoglucosamine sulphohydrolase OS=Homo sapiens OX=9606 GN=SGSH PE=1 SV=1	27.2122	27.3959	27.146	26.936	27.5571	27.9288		0.302672	-0.222584
	0.0608213	1.59352	sp|P51692|STA5B_HUMAN Signal transducer and activator of transcription 5B OS=Homo sapiens OX=9606 GN=STAT5B PE=1 SV=2	25.1585	25.3303	25.2659	24.8184	24.8497	24.0699		1.21594	0.672213
	0.107338	0.812515	sp|P51798|CLCN7_HUMAN H(+)/Cl(-) exchange transporter 7 OS=Homo sapiens OX=9606 GN=CLCN7 PE=1 SV=2	24.73	24.4927	24.6559	24.7853	24.8134	25.1785		0.969248	-0.299534
	0.0225912	0.697482	sp|P51809|VAMP7_HUMAN Vesicle-associated membrane protein 7 OS=Homo sapiens OX=9606 GN=VAMP7 PE=1 SV=3;sp|P70280|VAMP7_MOUSE Vesicle-associated membrane protein 7 OS=Mus musculus OX=10090 GN=Vamp7 PE=1 SV=1	25.5054	25.4362	25.6022	25.7959	26.2661	26.0411		1.64606	-0.519772
	0.0160645	1.43776	sp|P51812|KS6A3_HUMAN Ribosomal protein S6 kinase alpha-3 OS=Homo sapiens OX=9606 GN=RPS6KA3 PE=1 SV=1	25.8572	25.7871	25.5757	25.3075	25.3241	25.0169		1.79413	0.523822
	0.0123722	1.48549	sp|P51858|HDGF_HUMAN Hepatoma-derived growth factor OS=Homo sapiens OX=9606 GN=HDGF PE=1 SV=1	29.2046	29.2915	29.1939	28.8063	28.7673	28.4035		1.90755	0.570941
	0.499973	0.653634	sp|P51911|CNN1_HUMAN Calponin-1 OS=Homo sapiens OX=9606 GN=CNN1 PE=1 SV=2	25.6989	24.0041	26.4947	25.3088	26.6249	26.1043		0.301054	-0.613444
	0.331668	1.3019	sp|P51970|NDUA8_HUMAN NADH dehydrogenase [ubiquinone] 1 alpha subcomplex subunit 8 OS=Homo sapiens OX=9606 GN=NDUFA8 PE=1 SV=3	27.4404	27.4456	27.2332	26.5356	26.79	27.6517		0.479297	0.380623
	0.595079	0.928942	sp|P51991|ROA3_HUMAN Heterogeneous nuclear ribonucleoprotein A3 OS=Homo sapiens OX=9606 GN=HNRNPA3 PE=1 SV=2	28.1178	28.2677	28.5605	28.1744	28.6194	28.4712		0.225425	-0.10634
	0.853561	0.964218	sp|P52209|6PGD_HUMAN 6-phosphogluconate dehydrogenase, decarboxylating OS=Homo sapiens OX=9606 GN=PGD PE=1 SV=3	30.9364	30.2465	30.6692	30.8918	30.3222	30.7958		0.0687653	-0.0525684
	0.0355104	1.2158	sp|P52272|HNRPM_HUMAN Heterogeneous nuclear ribonucleoprotein M OS=Homo sapiens OX=9606 GN=HNRNPM PE=1 SV=3	31.1902	31.4159	31.3433	31.1034	31.0877	30.9126		1.44964	0.281905
	0.195311	0.579669	sp|P52292|IMA1_HUMAN Importin subunit alpha-1 OS=Homo sapiens OX=9606 GN=KPNA2 PE=1 SV=1	24.7578	23.3047	24.4239	24.5785	24.8385	25.4296		0.709273	-0.786699
	0.20942	1.17164	sp|P52294|IMA5_HUMAN Importin subunit alpha-5 OS=Homo sapiens OX=9606 GN=KPNA1 PE=1 SV=3;sp|Q60960|IMA5_MOUSE Importin subunit alpha-5 OS=Mus musculus OX=10090 GN=Kpna1 PE=1 SV=2	25.819	25.9057	25.8092	25.6399	25.3455	25.8629		0.678981	0.228526
	0.379587	1.11401	sp|P52306|GDS1_HUMAN Rap1 GTPase-GDP dissociation stimulator 1 OS=Homo sapiens OX=9606 GN=RAP1GDS1 PE=1 SV=3	26.9649	26.971	26.9118	26.6443	27.1068	26.6294		0.420689	0.155759
	0.116257	2.45031	sp|P52434|RPAB3_HUMAN DNA-directed RNA polymerases I, II, and III subunit RPABC3 OS=Homo sapiens OX=9606 GN=POLR2H PE=1 SV=4	25.918	25.8779	25.7204	25.0979	23.262	25.2776		0.93458	1.29297
	0.00475292	1.23738	sp|P52565|GDIR1_HUMAN Rho GDP-dissociation inhibitor 1 OS=Homo sapiens OX=9606 GN=ARHGDIA PE=1 SV=3;sp|Q5XI73|GDIR1_RAT Rho GDP-dissociation inhibitor 1 OS;sp|Q99PT1|GDIR1_MOUSE Rho GDP-dissociation inhibitor 1 OS=Mus musculus OX=10090 GN=Arhgdia PE=1 SV=3	31.2563	31.1509	31.1267	30.8461	30.9429	30.823		2.32304	0.307289
	0.252527	1.22893	sp|P52594|AGFG1_HUMAN Arf-GAP domain and FG repeat-containing protein 1 OS=Homo sapiens OX=9606 GN=AGFG1 PE=1 SV=2	26.0421	25.9501	25.8516	25.5924	25.3094	26.0499		0.597692	0.297403
	0.0278984	1.31244	sp|P52597|HNRPF_HUMAN Heterogeneous nuclear ribonucleoprotein F OS=Homo sapiens OX=9606 GN=HNRNPF PE=1 SV=3	29.0632	29.3409	29.1845	28.8927	28.6362	28.8829		1.55442	0.392249
	0.464915	1.10327	sp|P52630|STAT2_HUMAN Signal transducer and activator of transcription 2 OS=Homo sapiens OX=9606 GN=STAT2 PE=1 SV=1	28.0519	28.0758	28.1523	28.286	27.8612	27.7073		0.332626	0.141785
	0.0478474	1.31458	sp|P52758|RIDA_HUMAN 2-iminobutanoate/2-iminopropanoate deaminase OS=Homo sapiens OX=9606 GN=RIDA PE=1 SV=1	25.1332	25.3761	25.3666	24.7784	25.1277	24.786		1.32014	0.394598
	0.866052	1.02482	sp|P52788|SPSY_HUMAN Spermine synthase OS=Homo sapiens OX=9606 GN=SMS PE=1 SV=2	27.21	26.5863	26.7725	26.7477	26.7595	26.9556		0.062456	0.0353769
	0.949134	0.982149	sp|P52815|RM12_HUMAN 39S ribosomal protein L12, mitochondrial OS=Homo sapiens OX=9606 GN=MRPL12 PE=1 SV=2	28.1755	28.0466	27.5789	27.804	27.4693	28.6057		0.0226724	-0.0259864
	0.0262269	1.39944	sp|P52888|THOP1_HUMAN Thimet oligopeptidase OS=Homo sapiens OX=9606 GN=THOP1 PE=1 SV=2	26.9074	27.127	26.8851	26.3176	26.7142	26.4331		1.58125	0.484847
	0.231724	0.734716	sp|P52895|AK1C2_HUMAN Aldo-keto reductase family 1 member C2 OS=Homo sapiens OX=9606 GN=AKR1C2 PE=1 SV=3	27.6434	27.8122	27.5364	27.6402	28.6822	28.0037		0.635029	-0.444742
	0.0916273	1.10419	sp|P52907|CAZA1_HUMAN F-actin-capping protein subunit alpha-1 OS=Homo sapiens OX=9606 GN=CAPZA1 PE=1 SV=3	30.2609	30.2799	30.3843	30.2599	30.0802	30.1561		1.03797	0.142988
	0.700851	1.04705	sp|P52943|CRIP2_HUMAN Cysteine-rich protein 2 OS=Homo sapiens OX=9606 GN=CRIP2 PE=1 SV=1	27.5396	27.6155	27.4703	27.5923	27.6658	27.1683		0.154375	0.0663242
	0.0177622	1.24169	sp|P53004|BIEA_HUMAN Biliverdin reductase A OS=Homo sapiens OX=9606 GN=BLVRA PE=1 SV=2	28.385	28.2872	28.2185	27.8647	28.0045	28.0845		1.7505	0.312302
	0.560094	1.14835	sp|P53007|TXTP_HUMAN Tricarboxylate transport protein, mitochondrial OS=Homo sapiens OX=9606 GN=SLC25A1 PE=1 SV=2	28.6617	28.8612	27.9624	28.1044	28.1758	28.6064		0.251739	0.19956
	0.0502534	1.91939	sp|P53041|PPP5_HUMAN Serine/threonine-protein phosphatase 5 OS=Homo sapiens OX=9606 GN=PPP5C PE=1 SV=1	25.1538	25.2104	25.325	24.1662	23.779	24.9221		1.29883	0.940646
	0.0501964	1.31113	sp|P53367|ARFP1_HUMAN Arfaptin-1 OS=Homo sapiens OX=9606 GN=ARFIP1 PE=1 SV=2	27.718	27.3966	27.663	27.3253	27.2762	27.0036		1.29933	0.390807
	0.401797	1.11827	sp|P16638|ACLY_RAT ATP-citrate synthase OS=Rattus norvegicus OX=10116 GN=Acly PE=1 SV=1;sp|P53396|ACLY_HUMAN ATP-citrate synthase OS=Homo sapiens OX=9606 GN=ACLY PE=1 SV=3;sp|Q91V92|ACLY_MOUSE ATP-citrate synthase OS=Mus musculus OX=10090 GN=Acly PE=1 SV=1	31.1071	30.6101	30.9415	30.5676	30.8827	30.7245		0.395994	0.161272
	0.317653	0.629331	sp|P53597|SUCA_HUMAN Succinate--CoA ligase [ADP/GDP-forming] subunit alpha, mitochondrial OS=Homo sapiens OX=9606 GN=SUCLG1 PE=1 SV=4	27.5427	27.8082	25.9493	27.9242	27.6925	27.6879		0.498047	-0.66811
	0.0321335	1.15726	sp|P53618|COPB_HUMAN Coatomer subunit beta OS=Homo sapiens OX=9606 GN=COPB1 PE=1 SV=3	30.0627	30.0477	30.038	29.8836	29.9218	29.7107		1.49304	0.210714
	0.62504	1.05916	sp|P53621|COPA_HUMAN Coatomer subunit alpha OS=Homo sapiens OX=9606 GN=COPA PE=1 SV=2	30.0784	30.2562	30.3774	30.3005	30.269	29.8937		0.204092	0.0829271
	0.037002	2.72401	sp|P53634|CATC_HUMAN Dipeptidyl peptidase 1 OS=Homo sapiens OX=9606 GN=CTSC PE=1 SV=2	26.1397	26.4387	26.9538	24.3846	25.0245	25.786		1.43177	1.44573
	0.395406	0.88902	sp|P53680|AP2S1_HUMAN AP-2 complex subunit sigma OS=Homo sapiens OX=9606 GN=AP2S1 PE=1 SV=2	26.7965	26.461	27.006	26.7744	27.0548	26.9435		0.402957	-0.169711
	0.527205	0.892146	sp|P53985|MOT1_HUMAN Monocarboxylate transporter 1 OS=Homo sapiens OX=9606 GN=SLC16A1 PE=1 SV=3	26.1635	26.1283	26.5942	26.3414	26.2157	26.8229		0.278021	-0.164648
	0.0163445	1.58499	sp|P53990|IST1_HUMAN IST1 homolog OS=Homo sapiens OX=9606 GN=IST1 PE=1 SV=1	25.9361	26.2536	25.9476	25.2032	25.3054	25.6354		1.78663	0.664477
	0.669302	1.02819	sp|P53992|SC24C_HUMAN Protein transport protein Sec24C OS=Homo sapiens OX=9606 GN=SEC24C PE=1 SV=3	27.8125	27.5858	27.6342	27.7312	27.6347	27.5464		0.174378	0.0401109
	0.146173	2.09718	sp|P54105|ICLN_HUMAN Methylosome subunit pICln OS=Homo sapiens OX=9606 GN=CLNS1A PE=1 SV=1	25.7082	26.1106	25.7421	24.4135	24.0206	25.9213		0.835134	1.06845
	0.452587	1.02001	sp|P54136|SYRC_HUMAN Arginine--tRNA ligase, cytoplasmic OS=Homo sapiens OX=9606 GN=RARS1 PE=1 SV=2	29.5293	29.607	29.6387	29.5832	29.5444	29.5615		0.344298	0.0285848
	0.283369	1.20212	sp|P54577|SYYC_HUMAN Tyrosine--tRNA ligase, cytoplasmic OS=Homo sapiens OX=9606 GN=YARS1 PE=1 SV=4	29.6007	29.433	29.9017	29.6357	29.4316	29.0714		0.547648	0.265582
	0.0940291	1.23502	sp|P54578|UBP14_HUMAN Ubiquitin carboxyl-terminal hydrolase 14 OS=Homo sapiens OX=9606 GN=USP14 PE=1 SV=3;sp|P60051|UBP14_PANTR Ubiquitin carboxyl-terminal hydrolase 14 OS=Pan troglodytes OX=9598 GN=USP14 PE=3 SV=2	28.4891	28.8536	28.5079	28.3103	28.4401	28.1866		1.02674	0.304534
	0.113002	1.465	sp|P54619|AAKG1_HUMAN 5-AMP-activated protein kinase subunit gamma-1 OS=Homo sapiens OX=9606 GN=PRKAG1 PE=1 SV=1	26.7379	26.673	26.2434	25.8229	26.4449	25.7338		0.946913	0.550897
	0.972672	1.00844	sp|P54652|HSP72_HUMAN Heat shock-related 70 kDa protein 2 OS=Homo sapiens OX=9606 GN=HSPA2 PE=1 SV=1	24.6257	24.6399	24.7114	24.2495	24.3859	25.3053		0.0120337	0.0121225
	0.977006	0.994865	sp|P54709|AT1B3_HUMAN Sodium/potassium-transporting ATPase subunit beta-3 OS=Homo sapiens OX=9606 GN=ATP1B3 PE=1 SV=1	29.2009	29.1721	28.9774	28.8134	28.9817	29.5776		0.0101029	-0.00742785
	0.814759	1.0324	sp|P54725|RD23A_HUMAN UV excision repair protein RAD23 homolog A OS=Homo sapiens OX=9606 GN=RAD23A PE=1 SV=1	27.2243	27.537	27.6535	27.193	27.4344	27.6495		0.088971	0.045997
	0.124588	1.24151	sp|P54727|RD23B_HUMAN UV excision repair protein RAD23 homolog B OS=Homo sapiens OX=9606 GN=RAD23B PE=1 SV=1	30.1061	30.1823	30.0611	29.9571	29.9658	29.4904		0.904522	0.312092
	0.833295	0.973882	sp|P54753|EPHB3_HUMAN Ephrin type-B receptor 3 OS=Homo sapiens OX=9606 GN=EPHB3 PE=1 SV=2;sp|P54760|EPHB4_HUMAN Ephrin type-B receptor 4 OS=Homo sapiens OX=9606 GN=E;sp|P54761|EPHB4_MOUSE Ephrin type-B receptor 4 OS=Mus musculus OX=10090 GN=Ephb4 PE=1 SV=2	23.5554	23.9321	23.4977	23.7646	23.8346	23.5006		0.0792015	-0.0381807
	0.607554	0.963846	sp|P54802|ANAG_HUMAN Alpha-N-acetylglucosaminidase OS=Homo sapiens OX=9606 GN=NAGLU PE=1 SV=2	27.8572	27.7639	27.6719	27.6993	27.7854	27.9676		0.216415	-0.0531254
	0.921255	0.99038	sp|P54819|KAD2_HUMAN Adenylate kinase 2, mitochondrial OS=Homo sapiens OX=9606 GN=AK2 PE=1 SV=2;sp|Q9WTP6|KAD2_MOUSE Adenylate kinase 2, mitochondrial OS=Mus musculus OX=10090 GN=Ak2 PE=1 SV=5	29.5044	29.5333	29.1233	29.3828	29.4187	29.4013		0.0356199	-0.0139459
	0.0291807	0.719637	sp|P54886|P5CS_HUMAN Delta-1-pyrroline-5-carboxylate synthase OS=Homo sapiens OX=9606 GN=ALDH18A1 PE=1 SV=2	28.8301	28.6137	28.4394	28.9814	29.0545	29.2713		1.5349	-0.47466
	0.0605993	0.800874	sp|P54920|SNAA_HUMAN Alpha-soluble NSF attachment protein OS=Homo sapiens OX=9606 GN=NAPA PE=1 SV=3	28.0834	27.945	28.3464	28.4298	28.5171	28.3891		1.21753	-0.320353
	0.181206	1.153	sp|P55010|IF5_HUMAN Eukaryotic translation initiation factor 5 OS=Homo sapiens OX=9606 GN=EIF5 PE=1 SV=2	27.307	27.0657	27.4925	27.1033	27.025	27.1208		0.741827	0.205396
	0.207211	1.09613	sp|P55036|PSMD4_HUMAN 26S proteasome non-ATPase regulatory subunit 4 OS=Homo sapiens OX=9606 GN=PSMD4 PE=1 SV=1	27.9834	28.018	28.2213	28.01	27.9649	27.8505		0.683587	0.132417
	0.97634	1.0054	sp|P55039|DRG2_HUMAN Developmentally-regulated GTP-binding protein 2 OS=Homo sapiens OX=9606 GN=DRG2 PE=1 SV=1	25.0819	25.5922	25.5488	25.4205	25.7086	25.0705		0.010399	0.00777562
	0.0515881	1.31021	sp|P55060|XPO2_HUMAN Exportin-2 OS=Homo sapiens OX=9606 GN=CSE1L PE=1 SV=3	29.3607	29.4824	29.3611	29.1331	29.1617	28.74		1.28745	0.389793
	0.620248	1.01893	sp|P55072|TERA_HUMAN Transitional endoplasmic reticulum ATPase OS=Homo sapiens OX=9606 GN=VCP PE=1 SV=4;sp|Q01853|TERA_MOUSE Transitional endoplasmic reticulum ATPase OS=Mus musculus OX=10090 GN=Vcp PE=1 SV=4;sp|Q7ZU99|TERA_DANRE Transitional endoplasmic r	32.0646	32.0128	32.021	31.9653	31.9509	32.1011		0.207435	0.0270589
	0.595052	0.651895	sp|P55083|MFAP4_HUMAN Microfibril-associated glycoprotein 4 OS=Homo sapiens OX=9606 GN=MFAP4 PE=1 SV=2	23.3208	26.5163	26.4951	25.9272	25.9221	26.3348		0.225445	-0.617288
	0.0898079	0.805704	sp|P55084|ECHB_HUMAN Trifunctional enzyme subunit beta, mitochondrial OS=Homo sapiens OX=9606 GN=HADHB PE=1 SV=3	31.287	31.3392	30.9671	31.4028	31.4648	31.6606		1.04669	-0.311677
	0.233338	0.911094	sp|P55145|MANF_HUMAN Mesencephalic astrocyte-derived neurotrophic factor OS=Homo sapiens OX=9606 GN=MANF PE=1 SV=3	27.1954	27.1871	27.1858	27.1352	27.3896	27.4465		0.632015	-0.134328
	0.272002	0.923483	sp|P55209|NP1L1_HUMAN Nucleosome assembly protein 1-like 1 OS=Homo sapiens OX=9606 GN=NAP1L1 PE=1 SV=1	29.3729	29.6553	29.4489	29.6218	29.6539	29.5459		0.565428	-0.114843
	0.0524723	0.830546	sp|P55258|RAB8A_MOUSE Ras-related protein Rab-8A OS=Mus musculus OX=10090 GN=Rab8a PE=1 SV=2;sp|P61006|RAB8A_HUMAN Ras-related protein Rab-8A OS=Homo sapiens OX=9606 GN=RAB8A PE=1 SV=1	25.9426	26.2315	25.9666	26.2938	26.3787	26.2717		1.28007	-0.267869
	0.276061	1.16108	sp|P55263|ADK_HUMAN Adenosine kinase OS=Homo sapiens OX=9606 GN=ADK PE=1 SV=2	27.4962	27.7966	27.2745	27.2752	27.458	27.1877		0.558995	0.215472
	0.805418	1.02553	sp|P55265|DSRAD_HUMAN Double-stranded RNA-specific adenosine deaminase OS=Homo sapiens OX=9606 GN=ADAR PE=1 SV=4	27.3794	27.1893	27.2395	27.3362	27.3806	26.9824		0.0939786	0.036375
	0.271562	0.81616	sp|P55268|LAMB2_HUMAN Laminin subunit beta-2 OS=Homo sapiens OX=9606 GN=LAMB2 PE=1 SV=2	27.5503	27.8011	27.7183	28.0357	27.582	28.3311		0.566131	-0.293077
	0.56564	0.896774	sp|P55287|CAD11_HUMAN Cadherin-11 OS=Homo sapiens OX=9606 GN=CDH11 PE=1 SV=2	26.0689	25.9069	26.5598	26.5748	26.0399	26.3924		0.24746	-0.157184
	0.0351859	1.16882	sp|P55735|SEC13_HUMAN Protein SEC13 homolog OS=Homo sapiens OX=9606 GN=SEC13 PE=1 SV=3	27.1378	27.06	27.1428	27.0219	26.8191	26.8244		1.45363	0.225057
	0.0997087	1.33809	sp|P55769|NH2L1_HUMAN NHP2-like protein 1 OS=Homo sapiens OX=9606 GN=SNU13 PE=1 SV=3	25.6921	25.7957	26.305	25.5038	25.607	25.4215		1.00127	0.42017
	0.0101592	1.30415	sp|P55786|PSA_HUMAN Puromycin-sensitive aminopeptidase OS=Homo sapiens OX=9606 GN=NPEPPS PE=1 SV=2	30.4751	30.5991	30.383	30.0969	30.2013	30.0097		1.99314	0.383113
	0.527751	0.821388	sp|P55809|SCOT1_HUMAN Succinyl-CoA:3-ketoacid coenzyme A transferase 1, mitochondrial OS=Homo sapiens OX=9606 GN=OXCT1 PE=1 SV=1	28.8279	29.2573	27.9888	28.9856	28.6693	29.2707		0.277571	-0.283864
	0.0989942	1.18324	sp|P55884|EIF3B_HUMAN Eukaryotic translation initiation factor 3 subunit B OS=Homo sapiens OX=9606 GN=EIF3B PE=1 SV=3	29.0129	29.1023	28.9981	28.9261	28.8794	28.5795		1.00439	0.242744
	0.558732	0.870743	sp|P55899|FCGRN_HUMAN IgG receptor FcRn large subunit p51 OS=Homo sapiens OX=9606 GN=FCGRT PE=1 SV=1;sp|Q8SPV9|FCGRN_MACFA IgG receptor FcRn large subunit p51 OS=Macaca fascicularis OX=9541 GN=FCGRT PE=2 SV=1	25.3891	25.2835	24.8307	24.9466	25.3059	25.8498		0.252796	-0.199681
	0.599525	1.14019	sp|P55957|BID_HUMAN BH3-interacting domain death agonist OS=Homo sapiens OX=9606 GN=BID PE=1 SV=1	27.0185	25.9771	26.722	26.3904	26.1709	26.5884		0.222192	0.189279
	0.00997707	0.648498	sp|P56134|ATPK_HUMAN ATP synthase subunit f, mitochondrial OS=Homo sapiens OX=9606 GN=ATP5MF PE=1 SV=3	28.1719	28.0076	27.7446	28.4944	28.6313	28.6729		2.001	-0.624826
	0.521033	1.11093	sp|P56192|SYMC_HUMAN Methionine--tRNA ligase, cytoplasmic OS=Homo sapiens OX=9606 GN=MARS1 PE=1 SV=2	28.4145	28.0883	28.1338	28.0917	28.3735	27.7161		0.283135	0.151771
	0.154403	0.666815	sp|P56377|AP1S2_HUMAN AP-1 complex subunit sigma-2 OS=Homo sapiens OX=9606 GN=AP1S2 PE=1 SV=1	22.5277	23.6312	23.1072	23.5691	23.8694	23.5815		0.811344	-0.584641
	0.367475	0.54665	sp|P56378|ATP68_HUMAN ATP synthase subunit ATP5MPL, mitochondrial OS=Homo sapiens OX=9606 GN=ATP5MPL PE=1 SV=1	25.398	22.7402	25.0698	24.8964	25.5236	25.402		0.434772	-0.871311
	0.0144756	0.658164	sp|P56381|ATP5E_HUMAN ATP synthase subunit epsilon, mitochondrial OS=Homo sapiens OX=9606 GN=ATP5F1E PE=1 SV=2;sp|Q5VTU8|AT5EL_HUMAN ATP synthase subunit epsilon-like protein, mitochondrial OS=Homo sapiens OX=9606 GN=ATP5F1EP2 PE=1 SV=1	26.9136	26.8435	26.4686	27.2824	27.3154	27.4383		1.83936	-0.603482
	0.0156594	0.764388	sp|P56385|ATP5I_HUMAN ATP synthase subunit e, mitochondrial OS=Homo sapiens OX=9606 GN=ATP5ME PE=1 SV=2	27.6667	27.3466	27.5306	27.9159	27.8538	27.9371		1.80522	-0.387623
	0.882534	1.01883	sp|O55135|IF6_MOUSE Eukaryotic translation initiation factor 6 OS=Mus musculus OX=10090 GN=Eif6 PE=1 SV=2;sp|P56537|IF6_HUMAN Eukaryotic translation initiation factor 6 OS=Homo sapiens OX=9606 GN=EIF6 PE=1 SV=1;sp|Q6ZM19|IF6_DANRE Eukaryotic translation in	27.7236	27.9193	27.9937	28.081	27.5675	27.9074		0.0542684	0.0269114
	0.238246	1.26954	sp|P56545|CTBP2_HUMAN C-terminal-binding protein 2 OS=Homo sapiens OX=9606 GN=CTBP2 PE=1 SV=1;sp|P56546|CTBP2_MOUSE C-terminal-binding protein 2 OS=Mus musculus OX=10090 GN=Ctbp2 PE=1 SV=2	24.8934	25.3689	24.5916	24.5135	24.8126	24.4948		0.622974	0.344309
	0.717485	0.930502	sp|P56556|NDUA6_HUMAN NADH dehydrogenase [ubiquinone] 1 alpha subcomplex subunit 6 OS=Homo sapiens OX=9606 GN=NDUFA6 PE=1 SV=4	26.7633	26.064	25.941	26.3096	26.2584	26.5121		0.144187	-0.103919
	0.834252	0.974389	sp|P57088|TMM33_HUMAN Transmembrane protein 33 OS=Homo sapiens OX=9606 GN=TMEM33 PE=1 SV=2	26.5853	26.2225	26.329	26.1598	26.5322	26.557		0.0787026	-0.0374298
	0.196881	1.21335	sp|P57105|SYJ2B_HUMAN Synaptojanin-2-binding protein OS=Homo sapiens OX=9606 GN=SYNJ2BP PE=1 SV=2	25.1956	25.0547	24.6704	24.5213	24.8162	24.7463		0.705796	0.278999
	0.464596	1.35299	sp|P57737|CORO7_HUMAN Coronin-7 OS=Homo sapiens OX=9606 GN=CORO7 PE=1 SV=2	25.0536	25.1532	24.8865	25.0717	25.185	23.5281		0.332925	0.436156
	0.795352	0.822933	sp|P58335|ANTR2_HUMAN Anthrax toxin receptor 2 OS=Homo sapiens OX=9606 GN=ANTXR2 PE=1 SV=5	25.0227	24.6074	23.5901	25.9539	22.8971	25.2127		0.0994406	-0.281153
	0.391054	1.20136	sp|P58546|MTPN_HUMAN Myotrophin OS=Homo sapiens OX=9606 GN=MTPN PE=1 SV=2	27.9515	27.6134	27.4922	27.382	27.0284	27.8526		0.407763	0.264669
	0.0144982	1.11503	sp|P59998|ARPC4_HUMAN Actin-related protein 2/3 complex subunit 4 OS=Homo sapiens OX=9606 GN=ARPC4 PE=1 SV=3;sp|P59999|ARPC4_MOUSE Actin-related protein 2/3 complex subunit 4 OS=Mus musculus OX=10090 GN=Arpc4 PE=1 SV=3	29.9588	29.8936	29.9037	29.7052	29.8167	29.7629		1.83869	0.157081
	0.733405	1.03909	sp|P60024|DX39B_PANTR Spliceosome RNA helicase DDX39B OS=Pa;sp|Q13838|DX39B_HUMAN Spliceosome RNA helicase DDX39B OS=Homo sapiens OX=9606 GN=DDX39B PE=1 SV=1;sp|Q9Z1N5|DX39B_MOUSE Spliceosome RNA helicase Ddx39b OS=Mus musculus OX=10090 GN=Ddx39b PE=1 SV=1	27.3871	27.7767	27.8475	27.5181	27.6462	27.6811		0.134656	0.0553207
	0.447704	3.15851	sp|P60033|CD81_HUMAN CD81 antigen OS=Homo sapiens OX=9606 GN=CD81 PE=1 SV=1	28.4148	28.8432	28.6785	23.0598	28.686	29.2129		0.349009	1.65924
	0.0313981	1.38803	sp|P60174|TPIS_HUMAN Triosephosphate isomerase OS=Homo sapiens OX=9606 GN=TPI1 PE=1 SV=3;sp|P60175|TPIS_PANTR Triosephosphate isomerase OS=Pan troglodytes OX=9598 GN=TPI1 PE=2 SV=2;sp|Q2QD07|TPIS_GORGO Triosephosphate isomerase OS=Gorilla gorilla gorilla O	33.0193	33.0553	33.3632	32.6247	32.8586	32.5354		1.5031	0.47304
	0.114702	1.19675	sp|P60228|EIF3E_HUMAN Eukaryotic translation initiation factor 3 subunit E OS=Homo sapiens OX=9606 GN=EIF3E PE=1 SV=1;sp|Q1LUA8|EI3EB_DANRE Eukaryotic translation initiation factor 3 subunit E-B OS=Danio rerio OX=7955 GN=eif3eb PE=3 SV=2	28.4442	28.4821	28.4344	28.3678	28.271	27.9445		0.94043	0.259116
	0.0633094	0.746664	sp|P60468|SC61B_HUMAN Protein transport protein Sec61 subunit beta OS=Homo sapiens OX=9606 GN=SEC61B PE=1 SV=2	28.7204	28.3935	28.9392	29.0412	29.0799	29.1965		1.19853	-0.421469
	0.516107	1.15076	sp|P60510|PP4C_HUMAN Serine/threonine-protein phosphatase 4 catalytic subunit OS=Homo sapiens OX=9606 GN=PPP4C PE=1 SV=1	23.5523	23.6093	23.3859	22.8626	23.8169	23.2601		0.28726	0.202589
	0.161752	1.16629	sp|P60660|MYL6_HUMAN Myosin light polypeptide 6 OS=Homo sapiens OX=9606 GN=MYL6 PE=1 SV=2	31.8998	31.7009	32.0826	31.6662	31.558	31.7933		0.79115	0.221926
	0.23668	0.94248	sp|P60709|ACTB_HUMAN Actin, cytoplasmic 1 OS=Homo sapiens OX=9606 GN=ACTB PE=1 SV=1;sp|P60710|ACTB_MOUSE Actin, cytoplasmic 1 OS=Mus musculus OX=10090 GN=Actb PE=1 SV=1;sp|P63261|ACTG_HUMAN Actin, cytoplasmic 2 OS=Homo sapiens OX=9606 GN=ACTG1 PE=1 SV=1	36.8066	36.6421	36.7723	36.896	36.8004	36.781		0.625838	-0.0854657
	0.051477	1.10749	sp|A5A6N4|IF4A1_PANTR Eukaryotic initiation factor 4A-I OS=Pan troglodytes OX=9598 GN=EIF4A1 PE=2 SV=1;sp|P60842|IF4A1_HUMAN Eukaryotic initiation factor 4A-I OS=Homo sapiens OX=9606 GN=EIF4A1 PE=1 SV=1	31.5803	31.4317	31.5989	31.386	31.406	31.377		1.28839	0.147297
	0.104967	0.836157	sp|P60866|RS20_HUMAN 40S ribosomal protein S20 OS=Homo sapiens OX=9606 GN=RPS20 PE=1 SV=1	28.3568	28.3794	28.7106	28.8185	28.7463	28.6564		0.978946	-0.258154
	0.664459	1.13258	sp|P60891|PRPS1_HUMAN Ribose-phosphate pyrophosphokinase 1 OS=Homo sapiens OX=9606 GN=PRPS1 PE=1 SV=2	28.4853	28.036	28.6175	27.5228	28.4619	28.6153		0.177532	0.179614
	0.0892846	1.14064	sp|P60900|PSA6_HUMAN Proteasome subunit alpha type-6 OS=Homo sapiens OX=9606 GN=PSMA6 PE=1 SV=1	28.994	28.9942	29.1698	28.9144	28.934	28.7401		1.04922	0.189844
	0.956562	1.01289	sp|P60953|CDC42_HUMAN Cell division control protein 42 homolog OS=Homo sapiens OX=9606 GN=CDC42 PE=1 SV=2	28.7792	28.914	28.8879	28.2817	28.8683	29.3757		0.0192871	0.0184752
	0.571349	1.07203	sp|P60981|DEST_HUMAN Destrin OS=Homo sapiens OX=9606 GN=DSTN PE=1 SV=3	29.1451	29.519	29.4377	29.0818	29.4832	29.2357		0.243099	0.100348
	0.179472	1.46024	sp|P60983|GMFB_HUMAN Glia maturation factor beta OS=Homo sapiens OX=9606 GN=GMFB PE=1 SV=2	27.8017	27.5325	28.0551	27.3115	27.7371	26.7021		0.746004	0.546204
	0.193896	1.38321	sp|P61009|SPCS3_HUMAN Signal peptidase complex subunit 3 OS=Homo sapiens OX=9606 GN=SPCS3 PE=1 SV=1	26.8623	26.5345	26.0097	25.7143	26.2979	25.9901		0.712432	0.468019
	0.0950622	1.28906	sp|P61011|SRP54_HUMAN Signal recognition particle 54 kDa protein OS=Homo sapiens OX=9606 GN=SRP54 PE=1 SV=1	27.2588	27.3944	27.3656	27.1682	27.1025	26.6492		1.02199	0.36632
	0.107565	0.807407	sp|P61018|RAB4B_HUMAN Ras-related protein Rab-4B OS=Homo sapiens OX=9606 GN=RAB4B PE=1 SV=1	24.5042	24.4449	24.0611	24.6665	24.5416	24.7279		0.968327	-0.308631
	0.0234759	0.888682	sp|P61019|RAB2A_HUMAN Ras-related protein Rab-2A OS=Homo sapiens OX=9606 GN=RAB2A PE=1 SV=1	28.9065	28.9024	28.8443	29.0086	29.0141	29.1412		1.62938	-0.170261
	0.355197	0.874992	sp|P61020|RAB5B_HUMAN Ras-related protein Rab-5B OS=Homo sapiens OX=9606 GN=RAB5B PE=1 SV=1	27.2353	27.1231	26.855	27.0788	27.5517	27.1608		0.44953	-0.192659
	0.0330664	0.799344	sp|P61026|RAB10_HUMAN Ras-related protein Rab-10 OS=Homo sapiens OX=9606 GN=RAB10 PE=1 SV=1	28.7444	28.5551	28.9011	29.0814	29.0297	29.0588		1.48061	-0.323112
	0.0108059	1.32799	sp|P61081|UBC12_HUMAN NEDD8-conjugating enzyme Ubc12 OS=Homo sapiens OX=9606 GN=UBE2M PE=1 SV=1	26.6726	26.629	26.7753	26.4339	26.1621	26.2532		1.96634	0.409246
	0.0523408	1.37573	sp|P61086|UBE2K_HUMAN Ubiquitin-conjugating enzyme E2 K OS=Homo sapiens OX=9606 GN=UBE2K PE=1 SV=3	27.4634	27.0446	27.5133	26.9326	26.7244	26.9837		1.28116	0.460195
	0.00841329	1.37776	sp|P61088|UBE2N_HUMAN Ubiquitin-conjugating enzyme E2 N OS=;sp|P61089|UBE2N_MOUSE Ubiquitin-conjugating enzyme E2 N OS=Mus musculus OX=10090 GN=Ube2n PE=1 SV=1;sp|Q0P5K3|UBE2N_BOVIN Ubiquitin-conjugating enzyme E2 N OS=Bos taurus OX=9913 GN=UBE2N PE=2 SV=1	29.6301	29.6867	29.709	29.2152	29.3723	29.0514		2.07503	0.462324
	0.082323	0.855198	sp|P61106|RAB14_HUMAN Ras-related protein Rab-14 OS=Homo sapiens OX=9606 GN=RAB14 PE=1 SV=4	28.8867	29.0564	29.0077	29.0897	29.1672	29.3708		1.08448	-0.22567
	0.589894	0.955648	sp|P61158|ARP3_HUMAN Actin-related protein 3 OS=Homo sapiens OX=9606 GN=ACTR3 PE=1 SV=3	30.691	30.7868	30.5653	30.7386	30.909	30.5918		0.229226	-0.0654494
	0.902588	0.991196	sp|P61160|ARP2_HUMAN Actin-related protein 2 OS=Homo sapiens OX=9606 GN=ACTR2 PE=1 SV=1;sp|Q56A35|ARP2B_DANRE Actin-related protein 2-B OS=Danio rerio OX=7955 GN=actr2b PE=2 SV=1	30.3152	30.5141	30.3804	30.4622	30.5227	30.263		0.0445104	-0.0127576
	0.928946	1.01011	sp|P61163|ACTZ_HUMAN Alpha-centractin OS=Homo sapiens OX=9606 GN=ACTR1A PE=1 SV=1	29.9978	30.0012	29.7627	29.9337	30.1178	29.6666		0.0320098	0.0145143
	0.0604936	1.17415	sp|P61201|CSN2_HUMAN COP9 signalosome complex subunit 2 OS=Homo sapiens OX=9606 GN=COPS2 PE=1 SV=1	27.1654	27.3543	27.1166	27.0502	27.013	26.8783		1.21829	0.23162
	0.0549113	1.25693	sp|P61204|ARF3_HUMAN ADP-ribosylation factor 3 OS=Homo sapiens OX=9606 GN=;sp|P84077|ARF1_HUMAN ADP-ribosylation factor 1 OS=Homo sapiens OX=9606 GN=ARF1 PE=1 SV=2;sp|P84079|ARF1_RAT ADP-ribosylation factor 1 OS=Rattus norvegicus OX=10116 GN=Arf1 PE=1 SV=2	30.824	30.785	30.8488	30.4013	30.7294	30.3373		1.26034	0.32991
	0.0980105	1.20786	sp|P61221|ABCE1_HUMAN ATP-binding cassette sub-family E member 1 OS=Homo sapiens OX=9606 GN=ABCE1 PE=1 SV=1	28.7256	28.7001	28.8923	28.6164	28.6069	28.2773		1.00873	0.272457
	0.261967	0.896671	sp|P61247|RS3A_HUMAN 40S ribosomal protein S3a OS=Homo sapiens OX=9606 GN=RPS3A PE=1 SV=2;sp|P97351|RS3A_MOUSE 40S ribosomal protein S3a OS=Mus musculus OX=10090 GN=Rps3a PE=1 SV=3	30.0946	30.266	30.5083	30.47	30.4395	30.4315		0.581753	-0.15735
	0.647972	0.89995	sp|P13008|RS26_DROME 40S ribosomal protein S26 OS=Drosophila melanoga;sp|P61251|RS26_MACFA 40S ribosomal protein S26 OS=Macaca fascicularis OX=9541 GN=RPS26 PE=3 SV=3;sp|P62854|RS26_HUMAN 40S ribosomal protein S26 OS=Homo sapiens OX=9606 GN=RPS26 PE=1 SV=3	27.7779	27.0793	27.3979	27.4391	27.2483	28.024		0.188444	-0.152083
	0.03863	0.790311	sp|P61254|RL26_HUMAN 60S ribosomal protein L26 OS=Homo sapiens OX=9606 GN=RPL26 PE=1 SV=1;sp|P61256|RL26_MACFA 60S ribosomal protein L26 OS=Macaca fascicularis OX=9541 GN=RPL26 PE=2 SV=1	28.4724	28.3413	28.6465	28.8956	28.8941	28.689		1.41307	-0.339507
	0.240846	0.869938	sp|P61270|RS11_MACFA 40S ribosomal protein S11 OS=Macaca fascicularis OX=95;sp|P62280|RS11_HUMAN 40S ribosomal protein S11 OS=Homo sapiens OX=9606 GN=RPS11 PE=1 SV=3;sp|P62281|RS11_MOUSE 40S ribosomal protein S11 OS=Mus musculus OX=10090 GN=Rps11 PE=1 SV=3	28.9647	28.7223	29.2021	29.1479	29.0928	29.2514		0.618261	-0.201015
	0.482684	1.08134	sp|P61289|PSME3_HUMAN Proteasome activator complex subunit 3 OS=Homo sapiens OX=9606 GN=PSME3 PE=1 SV=1	26.0748	25.9956	25.7809	25.7058	26.0701	25.7369		0.316337	0.112821
	0.295875	0.893232	sp|P61313|RL15_HUMAN 60S ribosomal protein L15 OS=Homo sapiens OX=9606 GN=RPL15 PE=1 SV=2	29.5357	29.576	29.8509	29.9104	29.909	29.6319		0.528892	-0.162893
	0.270937	0.93094	sp|P61353|RL27_HUMAN 60S ribosomal protein L27 OS=Homo sapiens OX=9606 GN=RPL27 PE=1 SV=2	29.3226	29.4385	29.5874	29.5059	29.595	29.5574		0.567132	-0.10324
	0.325615	0.811954	sp|P61421|VA0D1_HUMAN V-type proton ATPase subunit d 1 OS=Homo sapiens OX=9606 GN=ATP6V0D1 PE=1 SV=1;sp|Q6PGV1|VA0D1_DANRE V-type proton ATPase subunit d 1 OS=Danio rerio OX=7955 GN=atp6v0d1 PE=1 SV=1	28.1975	27.6737	27.7206	27.7752	28.2228	28.4953		0.487296	-0.300529
	0.0303273	0.862939	sp|P61586|RHOA_HUMAN Transforming protein RhoA OS=Homo sapiens OX=9606 GN=RHOA PE=1 SV=1;sp|Q7T2E8|RHOAC_DANRE Rho-related GTP-binding protein RhoA-C OS=Danio rerio O;sp|Q9QUI0|RHOA_MOUSE Transforming protein RhoA OS=Mus musculus OX=10090 GN=Rhoa PE=1 SV=1	29.1777	29.1771	29.3678	29.4338	29.4772	29.4497		1.51817	-0.212669
	0.153263	1.60102	sp|P61587|RND3_HUMAN Rho-related GTP-binding protein RhoE OS=Homo sapiens OX=9606 GN=RND3 PE=1 SV=1	27.1527	26.4156	26.5284	25.4013	26.3737	26.2848		0.814561	0.67899
	0.291442	0.885341	sp|P61604|CH10_HUMAN 10 kDa heat shock protein, mitochondrial OS=Homo sapiens OX=9606 GN=HSPE1 PE=1 SV=2	30.7083	30.8204	30.3548	30.8644	30.7418	30.8044		0.535448	-0.175694
	0.10245	0.745023	sp|P61619|S61A1_HUMAN Protein transport protein Sec61 subunit alpha isoform 1 OS=Homo sapiens OX=9606 GN=SEC61A1 PE=1 SV=2	28.2056	28.4415	28.5784	28.8831	29.0981	28.5183		0.98949	-0.424643
	0.501239	1.06519	sp|P61758|PFD3_HUMAN Prefoldin subunit 3 OS=Homo sapiens OX=9606 GN=VBP1 PE=1 SV=4	27.3719	27.3873	27.7194	27.4975	27.3377	27.3701		0.299955	0.0911128
	0.0033595	0.877284	sp|P61764|STXB1_HUMAN Syntaxin-binding protein 1 OS=Homo sapiens OX=9606 GN=STXBP1 PE=1 SV=1	27.5043	27.4818	27.4616	27.6162	27.6998	27.6984		2.47373	-0.188883
	0.690115	0.911788	sp|P61769|B2MG_HUMAN Beta-2-microglobulin OS=Homo sapiens OX=9606 GN=B2M PE=1 SV=1	29.0264	28.0833	28.5288	28.8494	28.8072	28.3816		0.161078	-0.13323
	0.170783	0.7884	sp|P61804|DAD1_MOUSE Dolichyl-diphosphooligosaccharide--protein glycosyltransferase subunit DAD1 OS=Mus musc;sp|P61806|DAD1_MESAU Dolichyl-diphosphooligosaccharide--protein glycosyltransferase subunit DAD1 OS=Mesocricetus auratus OX=10036 GN=DAD1 PE=3 SV=3	26.8717	26.6647	26.7161	26.7693	27.0655	27.4467		0.767555	-0.343
	0.00553689	1.43544	sp|P61923|COPZ1_HUMAN Coatomer subunit zeta-1 OS=Homo sapiens OX=9606 GN=COPZ1 PE=1 SV=1	28.7033	28.7839	29.0031	28.3726	28.2563	28.297		2.25673	0.521496
	0.0520375	1.38461	sp|P61960|UFM1_HUMAN Ubiquitin-fold modifier 1 OS=Homo sapiens OX=9606 GN=UFM1 PE=1 SV=1	28.6185	28.4983	28.3792	28.2792	28.0685	27.7398		1.28368	0.469481
	0.0668647	1.2432	sp|P61978|HNRPK_HUMAN Heterogeneous nuclear ribonucleoprotein K OS=Homo sapiens OX=9606 GN=HNRNPK PE=1 SV=1;sp|P61979|HNRPK_MOUSE Heterogeneous nuclear ribonucleoprotein K OS=Mus musculus OX=10090 GN=Hnrnpk PE=1 SV=1	31.509	31.7029	31.6513	31.4046	31.4319	31.0845		1.1748	0.314061
	0.23737	1.1417	sp|P61981|1433G_HUMAN 14-3-3 protein gamma OS=Homo sapiens OX=9606 GN=YWHAG PE=1 SV=2	30.9786	30.9338	31.351	30.9586	30.9052	30.826		0.624573	0.191183
	0.0419561	0.696466	sp|P62070|RRAS2_HUMAN Ras-related protein R-Ras2 OS=Homo sapiens OX=9606 GN=RRAS2 PE=1 SV=1	28.013	28.1857	27.5918	28.4691	28.4614	28.4256		1.3772	-0.521875
	0.104418	0.847252	sp|P62081|RS7_HUMAN 40S ribosomal protein S7 OS=Homo sapiens OX=9606 GN=RPS7 PE=1 SV=1	30.6537	30.8089	30.9768	30.9374	31.1657	31.0537		0.981226	-0.239137
	0.29772	0.814406	sp|P62084|RS7_DANRE 40S ribosomal protein S7 OS=Danio rerio OX=7955 GN=rps7 PE=2 SV=1	27.0452	27.728	27.3191	27.6762	27.396	27.9086		0.526192	-0.29618
	0.261468	1.12194	sp|P62136|PP1A_HUMAN Serine/threonine-protein phosphatase PP1-alpha catalytic subunit OS=Homo sapiens OX=9606 GN=PPP1CA PE=1 SV=1	29.3714	29.3631	29.4444	29.3173	29.3826	28.981		0.582582	0.165995
	0.960157	0.995646	sp|P62140|PP1B_HUMAN Serine/threonine-protein phosphatase PP1-beta catalytic subunit OS=Homo sapiens OX=9606 GN=PPP1CB PE=1 SV=3	26.8819	27.2358	27.0525	27.0629	26.9594	27.1668		0.0176578	-0.00629552
	0.263367	1.38394	sp|P62166|NCS1_HUMAN Neuronal calcium sensor 1 OS=Homo sapiens OX=9606 GN=NCS1 PE=1 SV=2	24.3204	25.0291	24.1103	24.3092	24.1795	23.5647		0.579439	0.468779
	0.767446	0.98215	sp|P62191|PRS4_HUMAN 26S proteasome regulatory subunit 4 OS=Homo sapiens OX=9606 GN=PSMC1 PE=1 SV=1;sp|Q90732|PRS4_CHICK 26S proteasome regulatory subunit 4 OS=Gallus gallus OX=9031 GN=PSMC1 PE=2 SV=1	29.0945	28.9539	29.1177	29.1084	29.1765	28.9591		0.114952	-0.0259844
	0.0159402	1.09625	sp|P62195|PRS8_HUMAN 26S proteasome regulatory subunit 8 OS=Homo sapiens OX=9606 GN=PSMC5 PE=1 SV=1;sp|P62197|PRS8_PIG 26S proteasome regulatory subunit 8 OS=Sus scrofa OX=9823 GN=PSMC5 PE=2 SV=1	29.4498	29.458	29.4014	29.2534	29.3499	29.3081		1.79751	0.132577
	0.0770669	0.866774	sp|P62241|RS8_HUMAN 40S ribosomal protein S8 OS=Homo sapiens OX=9606 GN=RPS8 PE=1 SV=2	30.1675	30.1699	30.3926	30.4879	30.36	30.5009		1.11313	-0.206271
	0.195298	0.896263	sp|P48149|RS15A_DROME 40S ribosomal protein S15Aa OS=Drosophila melanog;sp|P62244|RS15A_HUMAN 40S ribosomal protein S15a OS=Homo sapiens OX=9606 GN=RPS15A PE=1 SV=2;sp|Q6Q420|RS15A_DANRE 40S ribosomal protein S15a OS=Danio rerio OX=7955 GN=rps15a PE=2 SV=1	28.4211	28.5305	28.7478	28.6591	28.7706	28.7438		0.709301	-0.158007
	0.23514	0.867756	sp|P62249|RS16_HUMAN 40S ribosomal protein S16 OS=Homo sapiens OX=9606 GN=RPS16 PE=1 SV=2	29.5764	29.6616	30.051	29.9445	29.9762	29.9822		0.628674	-0.204639
	0.269236	1.46115	sp|P62256|UBE2H_HUMAN Ubiquitin-conjugating enzyme E2 H OS=Homo sapiens OX=9606 GN=UBE2H PE=1 SV=1	24.1701	24.384	24.5182	23.5304	23.2742	24.6264		0.569867	0.547106
	0.176824	1.1212	sp|P62258|1433E_HUMAN 14-3-3 protein epsilon OS=Homo sapiens OX=9606 GN=YWHAE PE=1 SV=1;sp|P62259|1433E_MOUSE 14-3-3 protein epsilon OS=Mus musculus OX=10090 GN=Ywhae PE=1 SV=1	32.4894	32.5339	32.5919	32.4965	32.4401	32.1835		0.752459	0.165042
	0.602988	0.960784	sp|P62263|RS14_HUMAN 40S ribosomal protein S14 OS=Homo sapiens OX=9606 GN=RPS14 PE=1 SV=3	29.328	29.328	29.5504	29.4843	29.568	29.3272		0.219691	-0.0577164
	0.815107	1.04051	sp|P62266|RS23_HUMAN 40S ribosomal protein S23 OS=Homo sapiens OX=9606 GN=RPS23 PE=1 SV=3;sp|Q8T3U2|RS23_DROME 40S ribosomal protein S23 OS=Drosophila melanogaster OX=7227 GN=RpS23 PE=1 SV=1	27.8584	27.3342	27.8094	27.6147	27.3355	27.8798		0.0887856	0.0572948
	0.143329	0.892722	sp|P62269|RS18_HUMAN 40S ribosomal protein S18 OS=Homo sapiens OX=9606 GN=RPS18 PE=1 SV=3;sp|Q8JGS9|RS18_DANRE 40S ribosomal protein S18 OS=Danio rerio OX=7955 GN=rps18 PE=2 SV=1	30.3245	30.3683	30.5791	30.6639	30.5878	30.5114		0.843665	-0.163717
	0.872021	0.907291	sp|P62273|RS29_HUMAN 40S ribosomal protein S29 OS=Homo sapiens OX=9606 GN=RPS29 PE=1 SV=2	24.884	26.8891	27.3898	26.8514	26.7768	25.9558		0.059473	-0.140362
	0.190121	0.863472	sp|P62277|RS13_HUMAN 40S ribosomal protein S13 OS=Homo sapiens OX=9606 GN=RPS13 PE=1 SV=2;sp|Q9WVH0|RS13_CRIGR 40S ribosomal protein S13 OS=Cricetulus griseus OX=10029 GN=RPS13 PE=3 SV=3	29.4172	29.7537	29.8215	29.8884	29.785	29.9544		0.720969	-0.211779
	0.287611	2.70415	sp|P62306|RUXF_HUMAN Small nuclear ribonucleoprotein F OS=Homo sapiens OX=9606 GN=SNRPF PE=1 SV=1	26.5891	27.3535	26.7826	26.6319	26.6113	23.1765		0.541195	1.43517
	0.09037	1.31121	sp|P62310|LSM3_HUMAN U6 snRNA-associated Sm-like protein LSm3 OS=Homo sapiens OX=9606 GN=LSM3 PE=1 SV=2	25.6385	25.5376	25.1742	24.9	25.2577	25.0199		1.04398	0.390896
	0.0595234	1.58196	sp|P62312|LSM6_HUMAN U6 snRNA-associated Sm-like protein LSm6 OS=Homo sapiens OX=9606 GN=LSM6 PE=1 SV=1	25.9908	26.4625	25.926	25.5657	25.73	25.0985		1.22531	0.661711
	0.745907	0.925128	sp|P62314|SMD1_HUMAN Small nuclear ribonucleoprotein Sm D1 OS=Homo sapiens OX=9606 GN=SNRPD1 PE=1 SV=1	27.5093	28.3417	27.9246	27.7746	28.4665	27.8713		0.127315	-0.112275
	0.523114	1.0581	sp|P62316|SMD2_HUMAN Small nuclear ribonucleoprotein Sm D2 OS=Homo sapiens OX=9606 GN=SNRPD2 PE=1 SV=1	27.0931	27.4622	27.2705	27.2818	27.1795	27.12		0.281403	0.0814813
	0.158896	1.26719	sp|P62318|SMD3_HUMAN Small nuclear ribonucleoprotein Sm D3 OS=Homo sapiens OX=9606 GN=SNRPD3 PE=1 SV=1	26.7674	27.387	27.2579	26.7437	26.731	26.9126		0.798887	0.341635
	0.606153	0.717239	sp|P62328|TYB4_HUMAN Thymosin beta-4 OS=Homo sapiens OX=9606 GN=TMSB4X PE=1 SV=2	29.3285	27.9588	29.2989	28.7382	28.4925	30.794		0.217418	-0.479475
	0.0344848	1.64987	sp|P62330|ARF6_HUMAN ADP-ribosylation factor 6 OS=Homo sapiens OX=9606 GN=ARF6 PE=1 SV=2	27.7251	27.8276	27.4319	27.0697	27.1944	26.5534		1.46237	0.722349
	0.0259713	1.1329	sp|P62333|PRS10_HUMAN 26S proteasome regulatory subunit 10B OS=Homo sapiens OX=9606 GN=PSMC6 PE=1 SV=1	29.4483	29.3988	29.418	29.3342	29.2288	29.1621		1.58551	0.180016
	0.551561	0.948607	sp|P62424|RL7A_HUMAN 60S ribosomal protein L7a OS=Homo sapiens OX=9606 GN=RPL7A PE=1 SV=2	30.24	30.4215	30.6065	30.4728	30.5964	30.4272		0.258406	-0.0761172
	0.332178	1.57564	sp|P62491|RB11A_HUMAN Ras-related protein Rab-11A OS=Homo sapiens OX=9606 GN=RAB11A PE=1 SV=3	26.2999	27.0888	26.4989	25.7627	25.1509	27.0062		0.478629	0.655937
	0.856658	0.987232	sp|P62495|ERF1_HUMAN Eukaryotic peptide chain release factor subunit 1 OS=Homo sapiens OX=9606 GN=ETF1 PE=1 SV=3	28.3675	28.1103	28.2394	28.1372	28.3375	28.2982		0.0671923	-0.0185394
	0.331269	0.924582	sp|P47836|RS4_CHICK 40S ribosomal protein S4 OS;sp|P62701|RS4X_HUMAN 40S ribosomal protein S4, X isoform OS=Homo sapiens OX=9606 GN=RPS4X PE=1 SV=2;sp|P62704|RS4X_MESAU 40S ribosomal protein S4, X isoform OS=Mesocricetus auratus OX=10036 GN=RPS4X PE=2 SV=2	30.1775	30.2045	30.4575	30.3943	30.4795	30.3051		0.47982	-0.113126
	0.162731	1.24056	sp|P62714|PP2AB_HUMAN Serine/threonine-protein phosphatase 2A catalytic subunit beta isoform OS=Homo sapiens OX=9606 G;sp|P67775|PP2AA_HUMAN Serine/threonine-protein phosphatase 2A catalytic subunit alpha isoform OS=Homo sapiens OX=9606 GN=PPP2CA PE=1 SV=1	27.9167	27.794	27.4932	27.3719	27.6729	27.226		0.78853	0.310994
	0.45497	1.34953	sp|P62736|ACTA_HUMAN Actin, aortic smooth muscle OS=Homo sapiens OX=9606 GN=ACTA2 PE=1 SV=1;sp|P63267|ACTH_HUMAN Actin, gamma-enteric smooth muscle OS=Homo sapiens OX=9606 GN=ACTG2 PE=1 SV=1	26.855	25.9968	27.6344	26.6364	25.9488	26.6036		0.342017	0.432458
	0.277835	0.911498	sp|P62750|RL23A_HUMAN 60S ribosomal protein L23a OS=Homo sapiens OX=9606 GN=RPL23A PE=1 SV=1	29.2226	28.9463	29.2688	29.3289	29.2122	29.2977		0.556213	-0.133688
	0.653119	0.948073	sp|P62753|RS6_HUMAN 40S ribosomal protein S6 OS=Homo sapiens OX=9606 GN=RPS6 PE=1 SV=1	29.1615	28.9584	29.4809	29.2804	29.1975	29.3538		0.185008	-0.0769304
	0.809118	0.870383	sp|P62805|H4_HUMAN Histone H4 OS=Homo sapiens OX=9606 GN=H4C1 PE=1 SV=2;sp|P62806|H4_MOUSE Histone H4 OS=Mus musculus OX=10090 GN=H4c1 PE=1 SV=2	29.2734	28.7971	29.593	28.5311	28.8408	30.8925		0.0919883	-0.200277
	0.0186968	0.717506	sp|P62820|RAB1A_HUMAN Ras-related protein Rab-1A OS=Homo sapiens OX=9606 GN=RAB1A PE=1 SV=3	27.5172	27.3798	27.5041	27.8206	27.8369	28.1804		1.72823	-0.478937
	0.006652	1.26013	sp|P62825|RAN_CANLF GTP-binding nuclear protein Ran OS=Canis lupus familiaris OX=9615 GN=RAN PE=1 SV=3;sp|P62826|RAN_HUMAN GTP-binding nuclear protein Ran OS=Homo sapiens OX=9606 GN=RAN PE=1 SV=3	30.593	30.7641	30.7748	30.4144	30.3906	30.3261		2.17705	0.333577
	0.0161016	0.811965	sp|P62829|RL23_HUMAN 60S ribosomal protein L23 OS=Homo sapiens OX=9606 GN=RPL23 PE=1 SV=1	27.5491	27.4403	27.4798	27.8819	27.6574	27.8315		1.79313	-0.30051
	0.787108	1.03507	sp|P62834|RAP1A_HUMAN Ras-related protein Rap-1A OS=Homo sapiens OX=9606 GN=RAP1A PE=1 SV=1	24.9792	24.8489	24.7169	24.9592	24.4893	24.9474		0.103966	0.0497309
	0.344818	1.09628	sp|P62841|RS15_HUMAN 40S ribosomal protein S15 OS=Homo sapiens OX=9606 GN=RPS15 PE=1 SV=2;sp|P62844|RS15_PIG 40S ribosomal protein S15 OS=Sus scrofa OX=9823 GN=RPS15 PE=1 SV=2	29.3329	29.7206	29.6451	29.3912	29.5045	29.4051		0.46241	0.132617
	0.0535001	0.888407	sp|P62847|RS24_HUMAN 40S ribosomal protein S24 OS=Homo sapiens OX=9606 GN=RPS24 PE=1 SV=1	28.1447	28.259	28.2352	28.3492	28.3151	28.4868		1.27165	-0.170707
	0.20422	0.893143	sp|P62851|RS25_HUMAN 40S ribosomal protein S25 OS=Homo sapiens OX=9606 GN=RPS25 PE=1 SV=1	28.6826	28.845	29.019	28.9835	28.9498	29.1024		0.689901	-0.163038
	0.940726	0.99467	sp|P62857|RS28_HUMAN 40S ribosomal protein S28 OS=Homo sapiens OX=9606 GN=RPS28 PE=1 SV=1	28.5947	28.7383	28.7975	28.6798	28.8654	28.6083		0.0265368	-0.00771077
	0.00278393	0.828682	sp|P62873|GBB1_HUMAN Guanine nucleotide-binding protein G(I)/G(S)/G(T) subunit beta-1 OS=Homo sapiens OX=9606 GN=GNB1 PE=1 SV=3	30.2078	30.2934	30.2452	30.4703	30.5825	30.5069		2.55534	-0.27111
	0.593776	0.714496	sp|P62877|RBX1_HUMAN E3 ubiquitin-protein ligase RBX1 OS=Homo sapiens OX=9606 GN=RBX1 PE=1 SV=1	24.2088	23.7807	26.0116	25.6045	24.1832	25.6684		0.226378	-0.485003
	0.451475	0.897363	sp|P62879|GBB2_HUMAN Guanine nucleotide-binding protein G(I)/G(S)/G(T) subunit beta-2 OS=Homo sapiens OX=9606 GN=GNB2 PE=1 SV=3;sp|P62880|GBB2_MOUSE Guanine nucleotide-binding protein G(I)/G(S)/G(T) subunit beta-2 OS=Mus musculus OX=10090 GN=Gnb2 PE=1 SV=3	28.2584	28.0964	27.8822	27.9653	28.247	28.4934		0.345367	-0.156237
	0.0390429	0.631163	sp|P62888|RL30_HUMAN 60S ribosomal protein L30 OS=Homo sapiens OX=9606 GN=RPL30 PE=1 SV=2;sp|Q76KA2|RL30_MACFA 60S ribosomal protein L30 OS=Macaca fascicularis OX=9541 GN=RPL30 PE=3 SV=3	26.5074	26.8259	27.2172	27.3773	27.5169	27.648		1.40846	-0.663916
	0.3882	1.07369	sp|P62891|RL39_HUMAN 60S ribosomal protein L39 OS=Homo s;sp|Q59GN2|R39L5_HUMAN Putative 60S ribosomal protein L39-like 5 OS=Homo sapiens OX=9606 GN=RPL39P5 PE=5 SV=2;sp|Q98TF5|RL39_CHICK 60S ribosomal protein L39 OS=Gallus gallus OX=9031 GN=RPL39 PE=3 SV=1	26.5465	26.2882	26.3656	26.2536	26.1982	26.4408		0.410944	0.102571
	0.203399	0.860023	sp|P62899|RL31_HUMAN 60S ribosomal protein L31 OS=Homo sapiens OX=9606 GN=RPL31 PE=1 SV=1	28.5131	28.1015	28.4235	28.5588	28.4448	28.6871		0.691651	-0.217552
	0.0802797	0.766649	sp|P62906|RL10A_HUMAN 60S ribosomal protein L10a OS=Homo sapiens OX=9606 GN=RPL10A PE=1 SV=2	28.889	28.8284	29.2982	29.2432	29.4523	29.4701		1.09539	-0.383361
	0.410935	1.10426	sp|P62910|RL32_HUMAN 60S ribosomal protein L32 OS=Homo sapiens OX=9606 GN=RPL32 PE=1 SV=2;sp|Q76KA3|RL32_MACFA 60S ribosomal protein L32 OS=Macaca fascicularis OX=9541 GN=RPL32 PE=2 SV=3	27.2217	27.5137	27.6503	27.5011	27.2161	27.2393		0.386227	0.14308
	0.00399593	0.701435	sp|P62913|RL11_HUMAN 60S ribosomal protein L11 OS=Homo sapiens OX=9606 GN=RPL11 PE=1 SV=2	29.0046	29.0345	29.2701	29.6399	29.579	29.625		2.39838	-0.511619
	0.443113	0.920617	sp|P62917|RL8_HUMAN 60S ribosomal protein L8 OS=Homo sapiens OX=9606 GN=RPL8 PE=1 SV=2	29.4726	29.6146	29.8405	29.9045	29.5936	29.7876		0.353485	-0.119326
	0.00586633	1.32148	sp|P62937|PPIA_HUMAN Peptidyl-prolyl cis-trans isomerase A OS=Homo sapiens OX=9606 GN=PPIA PE=1 SV=2	33.4426	33.3082	33.2268	32.9626	32.9668	32.8417		2.23163	0.402153
	0.0495285	1.31435	sp|P62942|FKB1A_HUMAN Peptidyl-prolyl cis-trans isomerase FKBP1A OS=Homo sapiens OX=9606 GN=FKBP1A PE=1 SV=2	30.1793	30.2492	30.3037	29.5942	30.0627	29.8923		1.30514	0.39435
	0.126809	0.835246	sp|P62979|RS27A_HUMAN Ubiquitin-40S ribosomal protein S27a OS=Homo sapiens OX=9606 GN=RPS27A PE=1 SV=2;sp|P62992|RS27A_BOVIN Ubiquitin-40S ribosomal pro;sp|P79781|RS27A_CHICK Ubiquitin-40S ribosomal protein S27a OS=Gallus gallus OX=9031 GN=RPS27A PE=2 SV=3	30.0209	29.9962	29.9989	29.9964	30.3787	30.42		0.896848	-0.259726
	0.0755755	1.14616	sp|P62993|GRB2_HUMAN Growth factor receptor-bound protein 2 OS=Homo sapiens OX=9606 GN=GRB2 PE=1 SV=1;sp|P62994|GRB2_RAT Growth factor receptor-bound protein 2 OS=Rattus norvegicus OX=10116 GN=Grb2 PE=1 SV=1;sp|Q60631|GRB2_MOUSE Growth factor receptor-boun	26.4978	26.3206	26.2746	26.1423	26.1022	26.2581		1.12162	0.196814
	0.818698	0.955076	sp|P62995|TRA2B_HUMAN Transformer-2 protein homolog beta OS=Homo sapiens OX=9606 GN=TRA2B PE=1 SV=1	24.8062	25.4002	25.6966	25.4081	25.2311	25.4626		0.0868763	-0.0663128
	0.761714	1.01256	sp|P63000|RAC1_HUMAN Ras-related C3 bot;sp|P63001|RAC1_MOUSE Ras-related C3 botulinum toxin substrate 1 OS=Mus musculus OX=10090 GN=Rac1 PE=1 SV=1;sp|Q6RUV5|RAC1_RAT Ras-related C3 botulinum toxin substrate 1 OS=Rattus norvegicus OX=10116 GN=Rac1 PE=1 SV=1	29.6797	29.7653	29.6729	29.7757	29.6157	29.6724		0.118208	0.0180066
	0.124551	1.1378	sp|P63010|AP2B1_HUMAN AP-2 complex subunit beta OS=Homo sapiens OX=9606 GN=AP2B1 PE=1 SV=1	30.8745	31.073	30.8032	30.7743	30.7907	30.6269		0.904654	0.186251
	0.105213	0.836385	sp|P63092|GNAS2_HUMAN Guanine nucleotide-binding protein G(s) subunit alpha isoforms short OS=Homo sapiens OX=9606 GN=GNAS P;sp|Q5JWF2|GNAS1_HUMAN Guanine nucleotide-binding protein G(s) subunit alpha isoforms XLas OS=Homo sapiens OX=9606 GN=GNAS PE=1 SV=2	28.1908	28.5501	28.522	28.7508	28.5987	28.6867		0.977931	-0.257762
	0.674561	1.14818	sp|P63096|GNAI1_HUMAN Guanine nucleotide-binding protein G(i) subunit alpha-1 OS=Homo sapiens OX=9606 GN=GNAI1 PE=1 SV=2	24.6061	25.206	25.8759	24.6023	25.038	25.4496		0.170979	0.199352
	0.398211	0.855195	sp|P63098|CANB1_HUMAN Calcineurin subunit B type 1 OS=Homo sapiens OX=9606 GN=PPP3R1 PE=1 SV=2;sp|P63099|CANB1_BOVIN Calcineurin subunit B type 1 OS=Bos taurus OX=9913 GN=PPP3R1 PE=1 SV=2	26.3734	26.449	26.0082	26.1127	26.7369	26.6581		0.399886	-0.225675
	0.000418391	1.19733	sp|P63104|1433Z_HUMAN 14-3-3 protein zeta/delta OS=Homo sapiens OX=9606 GN=YWHAZ PE=1 SV=1	32.8766	32.8837	32.9272	32.6594	32.6484	32.6003		3.37842	0.259827
	0.982295	0.999045	sp|P63151|2ABA_HUMAN Serine/threonine-protein phosphatase 2A 55 kDa regulatory subunit B alpha isoform OS=Homo sapiens OX=9606 GN=PPP2R2A PE=1 SV=1	27.3216	27.1261	27.2237	27.2458	27.2335	27.1962		0.00775795	-0.00137774
	0.590805	0.737321	sp|G2XKQ0|SUMO5_HUMAN Small ubiquitin-related modifier;sp|P63165|SUMO1_HUMAN Small ubiquitin-related modifier 1 OS=Homo sapiens OX=9606 GN=SUMO1 PE=1 SV=1;sp|P63166|SUMO1_MOUSE Small ubiquitin-related modifier 1 OS=Mus musculus OX=10090 GN=Sumo1 PE=1 SV=1	23.1575	25.3431	25.4555	25.217	25.1395	24.9186		0.228556	-0.439636
	0.540059	1.18427	sp|P63167|DYL1_HUMAN Dynein light chain 1, cytoplasmic OS=Homo sapiens OX=9606 GN=DYNLL1 PE=1 SV=1	24.3635	24.8696	24.4218	23.7343	24.3193	24.8694		0.267559	0.243996
	0.467704	1.08466	sp|P63172|DYLT1_HUMAN Dynein light chain Tctex-type 1 OS=Homo sapiens OX=9606 GN=DYNLT1 PE=1 SV=1	26.9484	27.0849	27.4243	26.9643	27.0893	27.0522		0.330029	0.117243
	0.76934	0.959269	sp|P63173|RL38_HUMAN 60S ribosomal protein L38 OS=Homo sapiens OX=9606 GN=RPL38 PE=1 SV=2;sp|Q8HXB9|RL38_MACFA 60S ribosomal protein L38 OS=Macaca fascicularis OX=9541 GN=RPL38 PE=3 SV=3	26.8866	27.2703	27.1281	27.0205	26.9804	27.464		0.113882	-0.0599925
	0.404472	1.17617	sp|P63208|SKP1_HUMAN S-phase kinase-associated protein 1 OS=Homo sapiens OX=9606 GN=SKP1 PE=1 SV=2	28.1131	28.2619	27.8295	27.6865	28.2614	27.5543		0.393111	0.234095
	0.266631	0.621682	sp|P63218|GBG5_HUMAN Guanine nucleotide-binding protein G(I)/G(S)/G(O) subunit gamma-5 OS=Homo sapiens OX=9606 GN=GNG5 PE=1 SV=3	23.3249	24.7787	25.0105	25.1882	25.0088	24.9743		0.574089	-0.68575
	0.350906	1.10109	sp|P63220|RS21_HUMAN 40S ribosomal protein S21 OS=Homo sapiens OX=9606 GN=RPS21 PE=1 SV=1	28.0892	28.2118	28.3354	28.2088	28.1574	27.8535		0.454809	0.138928
	0.367686	0.89741	sp|P63241|IF5A1_HUMAN Eukaryotic translation initiation factor 5A-1 OS=Homo sapiens OX=9606 GN=EIF5A PE=1 SV=2	30.5331	30.3157	30.6898	30.6381	30.8717	30.4972		0.434523	-0.156162
	0.777068	1.02705	sp|P63243|RACK1_BOVIN Receptor of activated protein C kinase 1 OS=Bos taurus OX=9913 GN=RACK1 PE=2 SV=3;sp|P63244|RACK1_HUMAN Receptor of activated protein C kinase 1 OS=Homo sapiens OX=9606 GN=RACK1 PE=1 SV=3	30.1054	30.2668	30.3511	30.261	30.3475	29.9993		0.109541	0.0385017
	0.710915	0.923505	sp|P63313|TYB10_HUMAN Thymosin beta-10 OS=Homo sapiens OX=9606 GN=TMSB10 PE=1 SV=2	26.678	26.4534	26.8072	26.5899	26.4044	27.2888		0.148182	-0.114809
	0.820021	0.96823	sp|B5DE31|YBOX1_DANRE Y-box-binding protein 1 OS=Danio rerio OX=7955 GN=ybx1 PE=1 SV=1;sp|P67809|YBOX1_HUMAN Y-box-binding protein 1 OS=Homo sapiens OX=9606 GN=YBX1 PE=1 SV=3	28.9438	29.1502	29.5928	29.2794	29.2556	29.2915		0.0861751	-0.0465781
	0.913008	0.985857	sp|P67812|SC11A_HUMAN Signal peptidase complex catalytic subunit SEC11A OS=Homo sapiens OX=9606 GN=SEC11A PE=1 SV=1	26.3563	26.1279	26.3669	25.9938	26.5155	26.4035		0.0395255	-0.0205498
	0.69772	0.969389	sp|P67870|CSK2B_HUMAN Casein kinase II subunit beta OS=Homo sapiens OX=9606 GN=CSNK2B PE=1 SV=1	25.1432	25.3935	25.4683	25.4192	25.4271	25.2933		0.156319	-0.0448526
	0.211836	1.18564	sp|P67936|TPM4_HUMAN Tropomyosin alpha-4 chain OS=Homo sapiens OX=9606 GN=TPM4 PE=1 SV=3	33.1813	33.1433	33.4188	33.271	32.7925	32.9429		0.674001	0.24566
	0.704678	1.05849	sp|P68032|ACTC_HUMAN Actin, alpha cardiac muscle 1 OS=Homo sapiens OX=9606 GN=ACTC1 PE=1 SV=1;sp|P68133|ACTS_HUMAN Actin, alpha skeletal muscle OS=Homo sapiens OX=9606 GN=ACTA1 PE=1 SV=1	33.6001	33.1789	33.8547	33.5452	33.4195	33.4229		0.152009	0.082002
	0.00597285	1.13008	sp|P68036|UB2L3_HUMAN Ubiquitin-conjugating enzyme E2 L3 OS=Homo sapiens OX=9606 GN=UBE2L3 PE=1 SV=1;sp|P68037|UB2L3_MOUSE Ubiquitin-conjugating enzyme E2 L3 OS=Mus musculus OX=10090 GN=Ube2l3 PE=1 SV=1	28.9354	28.9415	28.9027	28.8035	28.7503	28.6966		2.22382	0.176426
	0.58797	1.06396	sp|P62630|EF1A1_RAT Elongation factor 1-alpha 1 OS=R;sp|P68104|EF1A1_HUMAN Elongation factor 1-alpha 1 OS=Homo sapiens OX=9606 GN=EEF1A1 PE=1 SV=1;sp|Q5VTE0|EF1A3_HUMAN Putative elongation factor 1-alpha-like 3 OS=Homo sapiens OX=9606 GN=EEF1A1P5 PE=5 SV=1	34.2808	33.9943	34.475	34.2598	34.1701	34.052		0.230645	0.0894394
	0.47799	1.05839	sp|P68363|TBA1B_HUMAN Tubulin alpha-1B chain OS=Homo sapiens OX=9606 GN=TUBA1B PE=1 SV=1;sp|Q9BQE3|TBA1C_HUMAN Tubulin alpha-1C chain OS=Homo sapiens OX=9606 GN=TUBA1C PE=1 SV=1;sp|Q9NY65|TBA8_HUMAN Tubulin alpha-8 chain OS=Homo sapiens OX=9606 GN=TUBA8 PE	34.6918	34.3907	34.5513	34.5495	34.3518	34.4869		0.320581	0.0818736
	0.324644	0.787978	sp|P68366|TBA4A_HUMAN Tubulin alpha-4A chain OS=Homo sapiens OX=9606 GN=TUBA4A PE=1 SV=1	25.5385	25.7671	25.1518	26.2885	25.4361	25.7641		0.488592	-0.343773
	0.926916	1.00679	sp|P68371|TBB4B_HUMAN Tubulin beta-4B chain OS=Homo sapiens OX=9606 GN=TUBB4B PE=1 SV=1	32.0017	31.856	31.9212	31.7377	32.0324	31.9795		0.0329596	0.00976435
	0.00724666	1.36048	sp|P68402|PA1B2_HUMAN Platelet-activating factor acetylhydrolase IB subunit beta OS=Homo sapiens OX=9606 GN=PAFAH1B2 PE=1 SV=1	28.5683	28.7082	28.8222	28.2833	28.3221	28.161		2.13986	0.444113
	0.514286	0.711584	sp|P69849|NOMO3_HUMAN Nodal modulator 3 OS=Homo sapiens OX=9606 GN=NOMO3 PE=3 SV=2;sp|Q5JPE7|NOMO2_HUMAN Nodal modulator 2 OS=Homo sapiens OX=9606 GN=NOMO2 PE=1 SV=1	25.9198	24.1347	23.6862	24.9199	25.1913	25.1021		0.288795	-0.490894
	0.14259	1.28357	sp|P70288|HDAC2_MOUSE Histone deacetylase 2 OS=Mus musculus OX=10090 GN=Hdac2 PE=1 SV=1;sp|Q92769|HDAC2_HUMAN Histone deacetylase 2 OS=Homo sapiens OX=9606 GN=HDAC2 PE=1 SV=2	26.0271	26.6168	26.1522	25.9839	25.9927	25.7391		0.84591	0.360167
	0.0258333	1.22444	sp|P55795|HNRH2_HUMAN Heterogeneous nuclear ribonucleoprotein H2 OS=Homo sapiens OX=9606 GN=HNRNPH2 PE=1 SV=1;sp|P70333|HNRH2_MOUSE Heterogeneous nuclear ribonucleoprotein H2 OS=Mus musculus OX=10090 GN=Hnrnph2 PE=1 SV=1	29.6132	29.8922	29.759	29.4131	29.4785	29.4964		1.58782	0.292123
	0.969854	0.994212	sp|P78324|SHPS1_HUMAN Tyrosine-protein phosphatase non-receptor type substrate 1 OS=Homo sapiens OX=9606 GN=SIRPA PE=1 SV=2;sp|Q5TFQ8|SIRBL_HUMAN Signal-regulatory protein beta-1 isoform 3 OS=Homo sapiens OX=9606 GN=SIRPB1 PE=1 SV=1	25.4705	24.927	25.249	25.0254	25.1623	25.4839		0.0132937	-0.0083739
	0.165966	1.23741	sp|P78344|IF4G2_HUMAN Eukaryotic translation initiation factor 4 gamma 2 OS=Homo sapiens OX=9606 GN=EIF4G2 PE=1 SV=1	28.1633	27.9606	27.9796	27.9087	27.8849	27.3879		0.779981	0.30732
	0.317619	1.29918	sp|P78347|GTF2I_HUMAN General transcription factor II-I OS=Homo sapiens OX=9606 GN=GTF2I PE=1 SV=2;sp|Q9ESZ8|GTF2I_MOUSE General transcription factor II-I OS=Mus musculus OX=10090 GN=Gtf2i PE=1 SV=3	25.5301	25.6932	25.2652	25.4069	25.4431	24.5057		0.498093	0.3776
	0.110666	1.15747	sp|P78356|PI42B_HUMAN Phosphatidylinositol 5-phosphate 4-kinase type-2 beta OS=Homo sapiens OX=9606 GN=PIP4K2B PE=1 SV=1	24.941	25.0104	24.9927	24.9544	24.6055	24.7512		0.955987	0.210975
	0.250941	0.815985	sp|P78357|CNTP1_HUMAN Contactin-associated protein 1 OS=Homo sapiens OX=9606 GN=CNTNAP1 PE=1 SV=1	25.5384	24.8484	25.2985	25.3598	25.5692	25.6365		0.600428	-0.293386
	0.879604	0.989563	sp|P78371|TCPB_HUMAN T-complex protein 1 subunit beta OS=Homo sapiens OX=9606 GN=CCT2 PE=1 SV=4	30.6937	30.8244	30.724	30.805	30.8839	30.5986		0.0557127	-0.0151361
	0.159202	2.04612	sp|P78406|RAE1L_HUMAN mRNA export factor OS=Homo sapiens OX=9606 GN=RAE1 PE=1 SV=1	24.9648	24.8419	25.0565	23.8842	24.9698	22.9105		0.798051	1.03289
	0.43209	1.07835	sp|P78417|GSTO1_HUMAN Glutathione S-transferase omega-1 OS=Homo sapiens OX=9606 GN=GSTO1 PE=1 SV=2	30.3562	30.035	30.0076	30.0291	30.1168	29.9263		0.364426	0.10883
	0.0445979	1.18553	sp|P78527|PRKDC_HUMAN DNA-dependent protein kinase catalytic subunit OS=Homo sapiens OX=9606 GN=PRKDC PE=1 SV=3	31.1465	31.3898	31.2178	31.0074	31.0826	30.9274		1.35069	0.245533
	0.0666757	0.658292	sp|P78536|ADA17_HUMAN Disintegrin and metalloproteinase domain-containing protein 17 OS=Homo sapiens OX=9606 GN=ADAM17 PE=1 SV=1	24.058	24.5012	23.9891	24.5962	25.1459	24.6158		1.17603	-0.603201
	0.109811	1.20601	sp|P78559|MAP1A_HUMAN Microtubule-associated protein 1A OS=Homo sapiens OX=9606 GN=MAP1A PE=1 SV=6	28.8116	28.6315	28.6037	28.4375	28.5966	28.2019		0.959356	0.270247
	0.787471	1.05297	sp|P80217|IN35_HUMAN Interferon-induced 35 kDa protein OS=Homo sapiens OX=9606 GN=IFI35 PE=1 SV=5	25.7055	25.3073	25.9481	25.8396	25.6602	25.2376		0.103765	0.074468
	0.01621	0.599105	sp|P80303|NUCB2_HUMAN Nucleobindin-2 OS=Homo sapiens OX=9606 GN=NUCB2 PE=1 SV=3	27.8854	27.6649	28.0217	28.4643	28.4233	28.9018		1.79022	-0.739119
	0.745281	1.15014	sp|P80404|GABT_HUMAN 4-aminobutyrate aminotransferase, mitochondrial OS=Homo sapiens OX=9606 GN=ABAT PE=1 SV=3	24.0615	24.8231	22.9896	23.3972	24.1866	23.6851		0.12768	0.201812
	0.813765	0.922558	sp|P80723|BASP1_HUMAN Brain acid soluble protein 1 OS=Homo sapiens OX=9606 GN=BASP1 PE=1 SV=2	30.3635	29.9825	30.2748	29.6505	30.1478	31.1713		0.0895008	-0.116289
	0.491932	0.853417	sp|P82650|RT22_HUMAN 28S ribosomal protein S22, mitochondrial OS=Homo sapiens OX=9606 GN=MRPS22 PE=1 SV=1	26.356	26.7159	25.8109	26.5204	26.7833	26.2651		0.308095	-0.228677
	0.339325	0.809717	sp|P82673|RT35_HUMAN 28S ribosomal protein S35, mitochondrial OS=Homo sapiens OX=9606 GN=MRPS35 PE=1 SV=1	24.5553	25.4871	24.8641	25.1505	25.3228	25.3469		0.469384	-0.30451
	0.0580814	0.803817	sp|P82675|RT05_HUMAN 28S ribosomal protein S5, mitochondrial OS=Homo sapiens OX=9606 GN=MRPS5 PE=1 SV=2	25.3171	25.3925	25.0149	25.6128	25.5547	25.5022		1.23596	-0.315062
	0.428577	0.868538	sp|P82909|RT36_HUMAN 28S ribosomal protein S36, mitochondrial OS=Homo sapiens OX=9606 GN=MRPS36 PE=1 SV=2	26.0575	26.4511	25.7084	26.4391	26.2399	26.1481		0.367972	-0.20334
	0.0672379	0.775063	sp|P82914|RT15_HUMAN 28S ribosomal protein S15, mitochondrial OS=Homo sapiens OX=9606 GN=MRPS15 PE=1 SV=1	23.5231	23.5893	23.4364	23.9071	24.1151	23.6296		1.17239	-0.367615
	0.368878	0.71918	sp|P82921|RT21_HUMAN 28S ribosomal protein S21, mitochondrial OS=Homo sapiens OX=9606 GN=MRPS21 PE=1 SV=3	24.5788	24.4855	23.1393	24.6026	24.4077	24.6201		0.433117	-0.475575
	0.826893	1.03903	sp|P82930|RT34_HUMAN 28S ribosomal protein S34, mitochondrial OS=Homo sapiens OX=9606 GN=MRPS34 PE=1 SV=2	25.581	26.0449	25.2427	25.5615	25.4947	25.6466		0.0825509	0.0552336
	0.56248	0.909111	sp|P82933|RT09_HUMAN 28S ribosomal protein S9, mitochondrial OS=Homo sapiens OX=9606 GN=MRPS9 PE=1 SV=2	26.1254	26.3465	25.6908	25.9885	26.2775	26.3093		0.249893	-0.137472
	0.0619703	1.24318	sp|P82979|SARNP_HUMAN SAP domain-containing ribonucleoprotein OS=Homo sapiens OX=9606 GN=SARNP PE=1 SV=3	26.0598	26.4318	26.1509	25.829	25.8773	25.994		1.20782	0.314036
	0.851541	1.02372	sp|P83111|LACTB_HUMAN Serine beta-lactamase-like protein LACTB, mitochondrial OS=Homo sapiens OX=9606 GN=LACTB PE=1 SV=2	28.4492	28.3339	28.0258	28.0995	28.4599	28.148		0.0697945	0.0338281
	0.267461	0.861102	sp|P83731|RL24_HUMAN 60S ribosomal protein L24 OS=Homo sapiens OX=9606 GN=RPL24 PE=1 SV=1	28.1008	27.7429	27.8919	28.0747	27.9308	28.3774		0.57274	-0.215744
	0.0484243	1.35143	sp|P84085|ARF5_HUMAN ADP-ribosylation factor 5 OS=Homo sapiens OX=9606 GN=ARF5 PE=1 SV=2	27.5939	27.1856	27.5348	27.1557	27.0037	26.8515		1.31494	0.434484
	0.139005	1.20463	sp|P84090|ERH_HUMAN Enhancer of rudimentary homolog OS=Homo sapiens OX=9606 GN=ERH PE=1 SV=1;sp|Q98874|ERH_DANRE Enhancer of rudimentary homolog OS=Danio rerio OX=7955 GN=erh PE=3 SV=1	28.1221	28.3151	28.5471	28.0303	27.9409	28.2074		0.856968	0.268586
	0.08335	0.906219	sp|P84095|RHOG_HUMAN Rho-related GTP-binding protein RhoG OS=Homo sapiens OX=9606 GN=RHOG PE=1 SV=1	28.2016	28.055	28.0103	28.2626	28.242	28.1884		1.07909	-0.142068
	0.132832	0.890172	sp|P84098|RL19_HUMAN 60S ribosomal protein L19 OS=Homo sapiens OX=9606 GN=RPL19 PE=1 SV=1	29.0371	28.9863	29.1329	29.2618	29.0687	29.3293		0.876699	-0.167845
	0.517132	1.05454	sp|P84103|SRSF3_HUMAN Serine/arginine-rich splicing factor 3 OS=Homo sapiens OX=9606 GN=SRSF3 PE=1 SV=1	28.9641	29.0024	29.2669	29.0925	28.9162	28.9949		0.286398	0.076615
	0.0528595	0.610449	sp|P84157|MXRA7_HUMAN Matrix-remodeling-associated protein 7 OS=Homo sapiens OX=9606 GN=MXRA7 PE=1 SV=1	26.1871	25.7544	26.2621	26.5294	26.6169	27.1934		1.27688	-0.712056
	0.320091	0.845348	sp|P97321|SEPR_MOUSE Prolyl endopeptidase FAP OS=Mus musculus OX=10090 GN=Fap PE=1 SV=1	27.0733	26.37	26.5851	26.8539	26.8873	27.0144		0.494726	-0.242383
	0.0565552	2.00116	sp|P97471|SMAD4_MOUSE Mothers against decapentaplegic homolog 4 OS=Mus musculus OX=10090 GN=Smad4 PE=1 SV=2;sp|Q13485|SMAD4_HUMAN Mothers against decapentaplegic homolog 4 OS=Homo sapiens OX=9606 GN=SMAD4 PE=1 SV=1	25.055	25.2778	24.8067	24.308	24.4788	23.3502		1.24753	1.00084
	0.884082	1.01143	sp|O88797|DAB2_RAT Disabled homolog 2 OS=Rattus norvegicus OX=10116 GN=Dab2 PE=1 SV=1;sp|P98078|DAB2_MOUSE Disabled homolog 2 OS=Mus musculus OX=10090 GN=Dab2 PE=1 SV=2;sp|P98082|DAB2_HUMAN Disabled homolog 2 OS=Homo sapiens OX=9606 GN=DAB2 PE=1 SV=3	27.3376	27.3357	27.4432	27.4775	27.4311	27.1588		0.0535074	0.0163975
	0.381965	1.2625	sp|P98095|FBLN2_HUMAN Fibulin-2 OS=Homo sapiens OX=9606 GN=FBLN2 PE=1 SV=2	28.5662	27.8587	28.4726	28.3748	28.035	27.4789		0.417977	0.336288
	0.763761	0.942755	sp|P98160|PGBM_HUMAN Basement membrane-specific heparan sulfate proteoglycan core protein OS=Homo sapiens OX=9606 GN=HSPG2 PE=1 SV=4	26.752	26.2693	26.727	26.4176	26.495	27.0909		0.117042	-0.0850449
	0.196981	1.10308	sp|P98179|RBM3_HUMAN RNA-binding protein 3 OS=Homo sapiens OX=9606 GN=RBM3 PE=1 SV=1	29.0861	29.276	29.1951	29.1864	28.9433	29.0029		0.705575	0.141539
	0.0203134	0.587676	sp|P98194|AT2C1_HUMAN Calcium-transporting ATPase type 2C member 1 OS=Homo sapiens OX=9606 GN=ATP2C1 PE=1 SV=3	24.9705	24.3704	24.5255	25.1905	25.5054	25.4712		1.69222	-0.766907
	0.308145	0.880767	sp|P99999|CYC_HUMAN Cytochrome c OS=Homo sapiens OX=9606 GN=CYCS PE=1 SV=2	29.975	29.6824	29.4417	29.8328	29.881	29.9348		0.511245	-0.183168
	0.340595	1.36139	sp|Q00059|TFAM_HUMAN Transcription factor A, mitochondrial OS=Homo sapiens OX=9606 GN=TFAM PE=1 SV=1	25.6194	26.0812	24.8061	25.2122	24.7077	25.2516		0.467761	0.445081
	0.436211	1.11339	sp|Q00169|PIPNA_HUMAN Phosphatidylinositol transfer protein alpha isoform OS=Homo sapiens OX=9606 GN=PITPNA PE=1 SV=2	26.2899	26.5251	26.3455	26.1839	26.538	25.9737		0.360303	0.154957
	0.042588	0.681196	sp|P12234|MPCP_BOVIN Phosphate carrier protein, mitochondrial OS=Bos taurus OX=9913 GN=SLC25A3 PE=1 SV=1;sp|Q00325|MPCP_HUMAN Phosphate carrier protein, mitochondrial OS=Homo sapiens OX=9606 GN=SLC25A3 PE=1 SV=2	30.9314	31.0629	30.5432	31.2144	31.4026	31.5821		1.37071	-0.553858
	0.222113	0.915522	sp|Q00341|VIGLN_HUMAN Vigilin OS=Homo sapiens OX=9606 GN=HDLBP PE=1 SV=2	30.5694	30.4418	30.7371	30.7427	30.7181	30.6695		0.653425	-0.127333
	0.898112	1.00721	sp|Q00535|CDK5_HUMAN Cyclin-dependent-like kinase 5 OS=Homo sapiens OX=9606 GN=CDK5 PE=1 SV=3	25.2934	25.3366	25.1082	25.2834	25.1817	25.2421		0.0466696	0.0103664
	0.31662	1.33308	sp|Q00587|BORG5_HUMAN Cdc42 effector protein 1 OS=Homo sapiens OX=9606 GN=CDC42EP1 PE=1 SV=1	23.9679	23.9986	24.0285	24.0822	22.879	23.7895		0.499461	0.414762
	0.144948	0.939135	sp|Q00610|CLH1_HUMAN Clathrin heavy chain 1 OS=Homo sapiens OX=9606 GN=CLTC PE=1 SV=5	33.1452	33.0988	33.185	33.2051	33.319	33.1768		0.838789	-0.0905952
	0.359764	1.30915	sp|Q00653|NFKB2_HUMAN Nuclear factor NF-kappa-B p100 subunit OS=Homo sapiens OX=9606 GN=NFKB2 PE=1 SV=4	27.0163	25.9891	26.7586	26.2068	25.8234	26.5679		0.443982	0.388631
	0.0359446	1.25626	sp|Q00688|FKBP3_HUMAN Peptidyl-prolyl cis-trans isomerase FKBP3 OS=Homo sapiens OX=9606 GN=FKBP3 PE=1 SV=1	27.7869	27.8231	28.0497	27.6878	27.5169	27.4676		1.44437	0.329131
	0.0223095	0.68716	sp|Q00765|REEP5_HUMAN Receptor expression-enhancing protein 5 OS=Homo sapiens OX=9606 GN=REEP5 PE=1 SV=3	27.5885	27.2767	27.4269	27.7362	28.1208	28.059		1.65151	-0.541283
	0.443511	1.39792	sp|Q00796|DHSO_HUMAN Sorbitol dehydrogenase OS=Homo sapiens OX=9606 GN=SORD PE=1 SV=4	24.3375	24.3761	24.1989	24.3164	24.4554	22.6909		0.353095	0.483287
	0.801819	1.02279	sp|Q00839|HNRPU_HUMAN Heterogeneous nuclear ribonucleoprotein U OS=Homo sapiens OX=9606 GN=HNRNPU PE=1 SV=6	30.3617	30.7323	30.7113	30.6011	30.5546	30.5521		0.0959239	0.0325133
	0.634381	0.913051	sp|Q01082|SPTB2_HUMAN Spectrin beta chain, non-erythrocytic 1 OS=Homo sapiens OX=9606 GN=SPTBN1 PE=1 SV=2	31.9345	32.2577	32.2093	32.6953	32.2123	31.8875		0.19765	-0.131232
	0.0705631	1.28473	sp|Q01085|TIAR_HUMAN Nucleolysin TIAR OS=Homo sapiens OX=9606 GN=TIAL1 PE=1 SV=1	25.9232	25.8443	26.1761	25.8037	25.6274	25.428		1.15142	0.361464
	0.0211258	1.28391	sp|P0DME0|SETLP_HUMAN Protein SETSIP OS=Homo sapiens OX=9606 GN=SETSIP PE=1 SV=1;sp|Q01105|SET_HUMAN Protein SET OS=Homo sapiens OX=9606 GN=SET PE=1 SV=3	30.6855	30.7666	30.6211	30.4615	30.1623	30.3678		1.67519	0.36054
	0.00337126	1.30253	sp|Q01130|SRSF2_HUMAN Serine/arginine-rich splicing factor 2 OS=Homo sapiens OX=9606 GN=SRSF2 PE=1 SV=4	28.1962	28.219	28.1132	27.8806	27.7009	27.8028		2.47221	0.381317
	0.215898	1.36512	sp|Q01433|AMPD2_HUMAN AMP deaminase 2 OS=Homo sapiens OX=9606 GN=AMPD2 PE=1 SV=2	25.8577	25.7026	25.9037	24.8041	25.8215	25.4913		0.665751	0.449023
	0.869626	0.971619	sp|Q01484|ANK2_HUMAN Ankyrin-2 OS=Homo sapiens OX=9606 GN=ANK2 PE=1 SV=4	26.3785	27.0109	26.5919	26.9721	26.6711	26.4627		0.0606675	-0.041537
	0.935835	0.99303	sp|Q01518|CAP1_HUMAN Adenylyl cyclase-associated protein 1 OS=Homo sapiens OX=9606 GN=CAP1 PE=1 SV=5	31.91	31.7691	31.9501	31.9741	32.0064	31.679		0.0288008	-0.0100905
	0.240418	0.265822	sp|Q01628|IFM3_HUMAN Interferon-induced transmembrane protein 3 OS=Homo sapiens OX=9606 GN=IFITM3 PE=1 SV=2	23.2722	26.7853	27.7706	28.0602	28.1432	27.3593		0.619033	-1.91147
	0.505063	0.764609	sp|Q01650|LAT1_HUMAN Large neutral amino acids transporter small subunit 1 OS=Homo sapiens OX=9606 GN=SLC7A5 PE=1 SV=2	25.595	24.1754	25.7579	25.4101	25.3841	25.8957		0.296654	-0.387205
	0.311092	1.1261	sp|Q01658|NC2B_HUMAN Protein Dr1 OS=Homo sapiens OX=9606 GN=DR1 PE=1 SV=1	25.3217	25.6356	25.7679	25.4416	25.4944	25.2752		0.507111	0.171337
	0.841436	1.03753	sp|Q01813|PFKAP_HUMAN ATP-dependent 6-phosphofructokinase, platelet type OS=Homo sapiens OX=9606 GN=PFKP PE=1 SV=2	29.46	28.8278	29.3768	28.9158	29.4368	29.1526		0.074979	0.0531476
	0.017919	1.55898	sp|Q01844|EWS_HUMAN RNA-binding protein EWS OS=Homo sapiens OX=9606 GN=EWSR1 PE=1 SV=1	27.7623	28.214	27.9299	27.3222	27.5039	27.1584		1.74669	0.640605
	0.639114	1.11767	sp|Q01970|PLCB3_HUMAN 1-phosphatidylinositol 4,5-bisphosphate phosphodiesterase beta-3 OS=Homo sapiens OX=9606 GN=PLCB3 PE=1 SV=2	24.5945	25.6136	24.8441	24.8569	24.7191	24.9947		0.194422	0.1605
	0.28766	0.651526	sp|Q01995|TAGL_HUMAN Transgelin OS=Homo sapiens OX=9606 GN=TAGLN PE=1 SV=4	31.2442	30.141	31.8642	31.6696	31.7459	31.6882		0.54112	-0.618106
	0.133463	0.740404	sp|Q02218|ODO1_HUMAN 2-oxoglutarate dehydrogenase, mitochondrial OS=Homo sapiens OX=9606 GN=OGDH PE=1 SV=3	29.7852	30.1282	29.4093	30.3583	30.249	30.0162		0.874639	-0.433615
	0.878182	1.02962	sp|Q02252|MMSA_HUMAN Methylmalonate-semialdehyde dehydrogenase [acylating], mitochondrial OS=Homo sapiens OX=9606 GN=ALDH6A1 PE=1 SV=2	27.4938	27.9808	27.1088	27.5901	27.4531	27.4139		0.0564155	0.0421187
	0.887268	0.984858	sp|Q02543|RL18A_HUMAN 60S ribosomal protein L18a OS=Homo sapiens OX=9606 GN=RPL18A PE=1 SV=2;sp|Q7ZWJ4|RL18A_DANRE 60S ribosomal protein L18a OS=Danio rerio OX=7955 GN=rpl18a PE=2 SV=1	27.7932	27.9301	28.1642	27.9851	28.1532	27.8153		0.0519451	-0.0220127
	0.0261322	1.44375	sp|Q02790|FKBP4_HUMAN Peptidyl-prolyl cis-trans isomerase FKBP4 OS=Homo sapiens OX=9606 GN=FKBP4 PE=1 SV=3	27.4497	27.5415	27.4283	26.9789	27.1831	26.668		1.58282	0.529818
	0.222502	0.820536	sp|Q02809|PLOD1_HUMAN Procollagen-lysine,2-oxoglutarate 5-dioxygenase 1 OS=Homo sapiens OX=9606 GN=PLOD1 PE=1 SV=2	29.3763	28.963	29.2768	29.3631	29.3124	29.7965		0.652665	-0.285361
	0.391445	0.873117	sp|Q02818|NUCB1_HUMAN Nucleobindin-1 OS=Homo sapiens OX=9606 GN=NUCB1 PE=1 SV=4	28.8564	28.7509	28.3749	28.6159	28.8454	29.1082		0.407329	-0.195753
	0.228666	0.864641	sp|Q02878|RL6_HUMAN 60S ribosomal protein L6 OS=Homo sapiens OX=9606 GN=RPL6 PE=1 SV=3	30.6298	30.8747	31.0677	31.1117	31.1709	30.919		0.640799	-0.209827
	0.605983	1.13917	sp|Q02952|AKA12_HUMAN A-kinase anchor protein 12 OS=Homo sapiens OX=9606 GN=AKAP12 PE=1 SV=4	30.2033	30.9858	30.4043	30.6803	30.4727	29.8765		0.21754	0.187985
	0.046766	0.750784	sp|P22292|M2OM_BOVIN Mitochondrial 2-oxoglutarate/malate carrier protein OS=Bos taurus OX=9913 GN=SLC25A11 PE=1 SV=3;sp|Q02978|M2OM_HUMAN Mitochondrial 2-oxoglutarate/malate carrier protein OS=Homo sapiens OX=9606 GN=SLC25A11 PE=1 SV=3	28.7503	28.9492	28.6009	29.0502	29.1029	29.3878		1.33007	-0.413531
	0.0439832	0.681172	sp|Q03001|DYST_HUMAN Dystonin OS=Homo sapiens OX=9606 GN=DST PE=1 SV=4	26.0346	26.0025	25.7736	26.1473	26.6835	26.6417		1.35671	-0.553909
	0.0299536	0.722003	sp|Q03135|CAV1_HUMAN Caveolin-1 OS=Homo sapiens OX=9606 GN=CAV1 PE=1 SV=4	32.0725	32.2885	31.9718	32.7944	32.4961	32.452		1.52355	-0.469924
	0.126485	1.2791	sp|Q03154|ACY1_HUMAN Aminoacylase-1 OS=Homo sapiens OX=9606 GN=ACY1 PE=1 SV=1	27.3997	27.0124	26.9599	26.8606	26.9181	26.5279		0.897962	0.355129
	0.863055	1.11161	sp|Q03169|TNAP2_HUMAN Tumor necrosis factor alpha-induced protein 2 OS=Homo sapiens OX=9606 GN=TNFAIP2 PE=1 SV=2	28.563	26.3256	28.1741	28.202	27.7535	26.6492		0.0639614	0.152654
	0.0587664	1.73699	sp|Q03252|LMNB2_HUMAN Lamin-B2 OS=Homo sapiens OX=9606 GN=LMNB2 PE=1 SV=4	28.2355	28.9989	29.052	27.8489	28.2654	27.7825		1.23087	0.796586
	0.429338	0.843238	sp|Q03518|TAP1_HUMAN Antigen peptide transporter 1 OS=Homo sapiens OX=9606 GN=TAP1 PE=1 SV=2	27.1575	26.3898	26.9692	27.2892	27.1921	26.7732		0.367201	-0.245989
	0.233247	0.71175	sp|Q03519|TAP2_HUMAN Antigen peptide transporter 2 OS=Homo sapiens OX=9606 GN=TAP2 PE=1 SV=1	26.1391	25.5518	26.2498	26.7581	26.7322	25.922		0.632184	-0.490558
	0.0359398	1.32502	sp|Q04206|TF65_HUMAN Transcription factor p65 OS=Homo sapiens OX=9606 GN=RELA PE=1 SV=2;sp|Q04207|TF65_MOUSE Transcription factor p65 OS=Mus musculus OX=10090 GN=Rela PE=1 SV=1	26.559	26.3415	26.316	26.1759	26.0113	25.8113		1.44442	0.406011
	0.0247708	1.48761	sp|Q04323|UBXN1_HUMAN UBX domain-containing protein 1 OS=Homo sapiens OX=9606 GN=UBXN1 PE=1 SV=2	28.0166	28.1666	27.8781	27.7278	27.2875	27.3271		1.60606	0.572998
	0.511981	1.07463	sp|P41110|IF4G1_RABIT Eukaryotic translation initiation factor 4 gamma 1 OS=Oryctolagus cuniculus OX=9986 GN=EIF4G1 PE=1 SV=1;sp|Q04637|IF4G1_HUMAN Eukaryotic translation initiation factor 4 gamma 1 OS=Homo sapiens OX=9606 GN=EIF4G1 PE=1 SV=4	29.0829	28.7538	28.9586	28.9373	28.9345	28.612		0.290746	0.103844
	0.804705	1.00516	sp|Q04721|NOTC2_HUMAN Neurogenic locus notch homolog protein 2 OS=Homo sapiens OX=9606 GN=NOTCH2 PE=1 SV=3	26.6134	26.6395	26.5536	26.6043	26.571	26.6089		0.0943632	0.00742149
	0.695665	0.927383	sp|Q04760|LGUL_HUMAN Lactoylglutathione lyase OS=Homo sapiens OX=9606 GN=GLO1 PE=1 SV=4	26.4094	25.8059	25.9901	26.3858	25.804	26.3419		0.1576	-0.108762
	0.0466774	1.67289	sp|Q04828|AK1C1_HUMAN Aldo-keto reductase family 1 member C1 OS=Homo sapiens OX=9606 GN=AKR1C1 PE=1 SV=1	32.5428	32.4296	32.4651	31.2198	32.0192	31.9714		1.33089	0.742343
	0.428609	0.866553	sp|Q04837|SSBP_HUMAN Single-stranded DNA-binding protein, mitochondrial OS=Homo sapiens OX=9606 GN=SSBP1 PE=1 SV=1	28.8736	29.1342	28.3563	28.8915	29.0196	29.0729		0.367939	-0.20664
	0.680755	1.02263	sp|Q04917|1433F_HUMAN 14-3-3 protein eta OS=Homo sapiens OX=9606 GN=YWHAH PE=1 SV=4	29.8712	29.8566	30.0513	29.9485	29.9111	29.8226		0.167009	0.0322838
	0.186705	1.7209	sp|Q05193|DYN1_HUMAN Dynamin-1 OS=Homo sapiens OX=9606 GN=DNM1 PE=1 SV=2	27.464	28.3675	27.5359	27.6404	27.104	26.2735		0.728845	0.783166
	0.185914	1.18413	sp|P35831|PTN12_MOUSE Tyrosine-protein phosphatase non-receptor type 12 OS=Mus musculus OX=10090 GN=Ptpn12 PE=1 SV=3;sp|Q05209|PTN12_HUMAN Tyrosine-protein phosphatase non-receptor type 12 OS=Homo sapiens OX=9606 GN=PTPN12 PE=1 SV=3	25.4868	25.1297	25.6331	25.2189	25.1115	25.1877		0.730687	0.243825
	0.475095	0.843703	sp|Q05682|CALD1_HUMAN Caldesmon OS=Homo sapiens OX=9606 GN=CALD1 PE=1 SV=3	31.8371	31.2018	32.2369	32.1503	31.8822	31.9789		0.323219	-0.245193
	0.485499	0.611483	sp|Q05707|COEA1_HUMAN Collagen alpha-1(XIV) chain OS=Homo sapiens OX=9606 GN=COL14A1 PE=1 SV=3	27.7875	29.6637	26.633	29.1762	28.8005	28.2363		0.313812	-0.709616
	0.0743315	1.31768	sp|Q06124|PTN11_HUMAN Tyrosine-protein phosphatase non-receptor type 11 OS=Homo sapiens OX=9606 GN=PTPN11 PE=1 SV=3	27.3751	27.545	27.3856	27.2291	27.1553	26.7273		1.12883	0.398003
	0.771739	0.97783	sp|Q06136|KDSR_HUMAN 3-ketodihydrosphingosine reductase OS=Homo sapiens OX=9606 GN=KDSR PE=1 SV=1	26.0429	26.0112	25.9596	26.1791	26.091	25.8408		0.11253	-0.0323442
	0.168288	0.746992	sp|Q06210|GFPT1_HUMAN Glutamine--fructose-6-phosphate aminotransferase [isomerizing] 1 OS=Homo sapiens OX=9606 GN=GFPT1 PE=1 SV=3	28.4091	27.7461	28.403	28.8205	28.4058	28.5943		0.773947	-0.420835
	0.173243	1.65454	sp|Q06278|AOXA_HUMAN Aldehyde oxidase OS=Homo sapiens OX=9606 GN=AOX1 PE=1 SV=2	27.1123	25.8144	26.9672	26.21	25.7039	25.8007		0.761343	0.72643
	0.119195	1.24558	sp|Q06323|PSME1_HUMAN Proteasome activator complex subunit 1 OS=Homo sapiens OX=9606 GN=PSME1 PE=1 SV=1	29.8646	29.9977	29.7956	29.6886	29.7456	29.2732		0.923743	0.316818
	0.173037	0.651241	sp|P15943|APLP2_RAT Amyloid-like protein 2 OS=Rattus norvegicus OX=10116 GN=Aplp2 PE=1 SV=2;sp|Q06481|APLP2_HUMAN Amyloid-like protein 2 OS=Homo sapiens OX=9606 GN=APLP2 PE=1 SV=2	25.9086	25.5982	25.5277	25.8113	26.0915	26.9878		0.761862	-0.618738
	0.192399	1.10254	sp|Q06830|PRDX1_HUMAN Peroxiredoxin-1 OS=Homo sapiens OX=9606 GN=PRDX1 PE=1 SV=1	32.656	32.3721	32.5929	32.4084	32.4396	32.3506		0.715797	0.140837
	0.167134	0.853544	sp|Q07020|RL18_HUMAN 60S ribosomal protein L18 OS=Homo sapiens OX=9606 GN=RPL18 PE=1 SV=2	29.709	29.6912	30.0292	30.0569	30.1655	29.8924		0.776934	-0.228462
	0.845526	0.958424	sp|Q07021|C1QBP_HUMAN Complement component 1 Q subcomponent-binding protein, mitochondrial OS=Homo sapiens OX=9606 GN=C1QBP PE=1 SV=1	29.4636	29.5678	28.6759	29.1225	29.3752	29.3934		0.0728729	-0.061264
	0.0618934	0.631676	sp|Q07065|CKAP4_HUMAN Cytoskeleton-associated protein 4 OS=Homo sapiens OX=9606 GN=CKAP4 PE=1 SV=2	32.3994	32.2829	32.6859	32.906	32.8755	33.575		1.20836	-0.662743
	0.925302	0.984638	sp|Q07092|COGA1_HUMAN Collagen alpha-1(XVI) chain OS=Homo sapiens OX=9606 GN=COL16A1 PE=1 SV=2	24.8345	24.4543	24.2064	24.7455	24.5189	24.2977		0.0337166	-0.0223351
	0.600169	0.941585	sp|Q07157|ZO1_HUMAN Tight junction protein ZO-1 OS=Homo sapiens OX=9606 GN=TJP1 PE=1 SV=3	26.0669	26.1229	26.0477	26.4252	26.1709	25.9018		0.221727	-0.0868371
	0.0671178	1.28989	sp|Q07666|KHDR1_HUMAN KH domain-containing, RNA-binding, signal transduction-associated protein 1 OS=Homo sapiens OX=9606 GN=KHDRBS1 PE=1 SV=1	28.6082	28.9506	28.684	28.5881	28.2594	28.2935		1.17316	0.367247
	0.0525862	1.35389	sp|Q07812|BAX_HUMAN Apoptosis regulator BAX OS=Homo sapiens OX=9606 GN=BAX PE=1 SV=1	28.487	28.7175	28.6383	28.3955	28.2341	27.9019		1.27913	0.437113
	0.336731	0.859412	sp|Q07817|B2CL1_HUMAN Bcl-2-like protein 1 OS=Homo sapiens OX=9606 GN=BCL2L1 PE=1 SV=1	23.9699	24.5167	24.1049	24.2149	24.4207	24.6116		0.472717	-0.218578
	0.687194	1.0201	sp|Q07866|KLC1_HUMAN Kinesin light chain 1 OS=Homo sapiens OX=9606 GN=KLC1 PE=1 SV=2	28.7877	28.7255	28.8056	28.8118	28.7998	28.6211		0.162921	0.0287081
	0.058073	0.826314	sp|Q07954|LRP1_HUMAN Prolow-density lipoprotein receptor-related protein 1 OS=Homo sapiens OX=9606 GN=LRP1 PE=1 SV=2	31.9901	31.7108	31.7735	32.0547	32.0238	32.2216		1.23603	-0.275238
	0.26339	1.08409	sp|Q07955|SRSF1_HUMAN Serine/arginine-rich splicing factor 1 OS=Homo sapiens OX=9606 GN=SRSF1 PE=1 SV=2;sp|Q6NYA0|SRS1B_DANRE Serine/arginine-rich splicing factor 1B OS=Danio rerio OX=7955 GN=srsf1b PE=2 SV=1;sp|Q7SXP4|SRS1A_DANRE Serine/arginine-rich spli	27.8057	27.9567	27.9692	27.7845	27.9242	27.6734		0.579401	0.116489
	0.175394	1.21424	sp|Q07960|RHG01_HUMAN Rho GTPase-activating protein 1 OS=Homo sapiens OX=9606 GN=ARHGAP1 PE=1 SV=1	30.883	30.6345	30.5033	30.5956	30.4311	30.154		0.755985	0.28005
	0.0858653	1.18847	sp|P16298|PP2BB_HUMAN Serine/threonine-protein phosphatase 2B catalytic subunit beta isoform OS=Homo sapiens OX=9606 G;sp|Q08209|PP2BA_HUMAN Serine/threonine-protein phosphatase 2B catalytic subunit alpha isoform OS=Homo sapiens OX=9606 GN=PPP3CA PE=1 SV=1	27.5767	27.4935	27.5997	27.3902	27.4333	27.0991		1.06618	0.249103
	0.0283746	1.20222	sp|Q08211|DHX9_HUMAN ATP-dependent RNA helicase A OS=Homo sapiens OX=9606 GN=DHX9 PE=1 SV=4;sp|Q28141|DHX9_BOVIN ATP-dependent RNA helicase A OS=Bos taurus OX=9913 GN=DHX9 PE=1 SV=1	29.9098	30.1694	30.0125	29.7242	29.8068	29.7636		1.54707	0.265701
	0.237058	1.45332	sp|Q08257|QOR_HUMAN Quinone oxidoreductase OS=Homo sapiens OX=9606 GN=CRYZ PE=1 SV=1	29.1057	28.8093	28.6444	27.9341	29.0416	27.9658		0.625146	0.539351
	0.243764	1.09905	sp|Q08378|GOGA3_HUMAN Golgin subfamily A member 3 OS=Homo sapiens OX=9606 GN=GOLGA3 PE=1 SV=2	26.2425	26.3181	26.2598	25.9645	26.3005	26.1468		0.613031	0.136258
	0.343221	0.874474	sp|Q08379|GOGA2_HUMAN Golgin subfamily A member 2 OS=Homo sapiens OX=9606 GN=GOLGA2 PE=1 SV=3	24.6241	24.6897	25.1928	25.0527	25.0276	25.0068		0.464426	-0.193513
	0.416881	1.30312	sp|Q08380|LG3BP_HUMAN Galectin-3-binding protein OS=Homo sapiens OX=9606 GN=LGALS3BP PE=1 SV=1	24.562	24.105	23.972	24.5912	23.5273	23.3745		0.379988	0.381975
	0.164437	0.606261	sp|Q08431|MFGM_HUMAN Lactadherin OS=Homo sapiens OX=9606 GN=MFGE8 PE=1 SV=3	23.9836	24.0017	22.922	24.4275	23.9285	24.7174		0.784001	-0.721989
	0.164926	1.25029	sp|Q08623|HDHD1_HUMAN Pseudouridine-5-phosphatase OS=Homo sapiens OX=9606 GN=PUDP PE=1 SV=3	24.8625	25.2299	25.4641	24.9585	24.7186	24.9126		0.782712	0.322268
	0.0567858	0.165037	sp|Q08722|CD47_HUMAN Leukocyte surface antigen CD47 OS=Homo sapiens OX=9606 GN=CD47 PE=1 SV=1	22.8917	26.2373	24.2854	27.3405	26.943	26.9284		1.24576	-2.59914
	0.602713	1.161	sp|Q08752|PPID_HUMAN Peptidyl-prolyl cis-trans isomerase D OS=Homo sapiens OX=9606 GN=PPID PE=1 SV=3	24.3003	24.9697	24.5468	24.5852	24.8349	23.7506		0.219889	0.215373
	0.112963	1.37788	sp|Q08945|SSRP1_HUMAN FACT complex subunit SSRP1 OS=Homo sapiens OX=9606 GN=SSRP1 PE=1 SV=1	25.0937	25.6554	25.2654	25.1271	24.9124	24.5877		0.947063	0.462446
	0.198898	0.796231	sp|Q08AF3|SLFN5_HUMAN Schlafen family member 5 OS=Homo sapiens OX=9606 GN=SLFN5 PE=1 SV=1	25.383	25.2034	24.8848	25.6587	25.6252	25.1735		0.701369	-0.328742
	0.501258	1.16237	sp|Q08AM6|VAC14_HUMAN Protein VAC14 homolog OS=Homo sapiens OX=9606 GN=VAC14 PE=1 SV=1	27.4302	27.0923	27.216	26.7062	27.5802	26.8009		0.299938	0.217063
	0.0806469	1.23658	sp|Q08J23|NSUN2_HUMAN RNA cytosine C(5)-methyltransferase NSUN2 OS=Homo sapiens OX=9606 GN=NSUN2 PE=1 SV=2	27.102	27.0558	27.3392	26.7401	27.0541	26.7837		1.09341	0.306351
	0.0779362	1.30939	sp|Q09028|RBBP4_HUMAN Histone-binding protein RBBP4 OS=Homo sapiens OX=9606 GN=RBBP4 PE=1 SV=3	27.0205	27.2686	26.9772	26.957	26.4855	26.657		1.10826	0.388891
	0.25576	1.38763	sp|Q09161|NCBP1_HUMAN Nuclear cap-binding protein subunit 1 OS=Homo sapiens OX=9606 GN=NCBP1 PE=1 SV=1	23.1813	24.1485	24.057	23.2886	23.0309	23.6494		0.592168	0.472628
	0.730192	0.972761	sp|Q09666|AHNK_HUMAN Neuroblast differentiation-associated protein AHNAK OS=Homo sapiens OX=9606 GN=AHNAK PE=1 SV=2	35.3732	35.65	35.5074	35.5839	35.6547	35.4115		0.136563	-0.039842
	0.87573	1.05504	sp|Q0VDG4|SCRN3_HUMAN Secernin-3 OS=Homo sapiens OX=9606 GN=SCRN3 PE=1 SV=1	23.0072	23.6798	23.4011	24.0098	22.5522	23.2943		0.0576297	0.0772966
	0.0478024	0.527803	sp|Q10471|GALT2_HUMAN Polypeptide N-acetylgalactosaminyltransferase 2 OS=Homo sapiens OX=9606 GN=GALNT2 PE=1 SV=1	26.0128	25.3996	25.9887	26.4612	26.4671	27.2385		1.32055	-0.921928
	0.998617	0.999793	sp|Q10567|AP1B1_HUMAN AP-1 complex subunit beta-1 OS=Homo sapiens OX=9606 GN=AP1B1 PE=1 SV=2	27.181	27.3726	27.0881	27.1174	27.4871	27.0381		0.00060097	-0.000298182
	0.790142	1.03794	sp|Q10713|MPPA_HUMAN Mitochondrial-processing peptidase subunit alpha OS=Homo sapiens OX=9606 GN=PMPCA PE=1 SV=2	27.9664	28.1344	27.7645	27.7943	27.7018	28.208		0.102295	0.0537205
	0.0893685	1.12923	sp|Q12765|SCRN1_HUMAN Secernin-1 OS=Homo sapiens OX=9606 GN=SCRN1 PE=1 SV=2	27.5167	27.5258	27.4234	27.3884	27.381	27.1705		1.04882	0.175346
	0.0426195	1.38944	sp|Q12768|WASC5_HUMAN WASH complex subunit 5 OS=Homo sapiens OX=9606 GN=WASHC5 PE=1 SV=1	30.5102	30.5781	30.4998	29.881	30.3741	29.9096		1.37039	0.474499
	0.0559128	1.49737	sp|Q12769|NU160_HUMAN Nuclear pore complex protein Nup160 OS=Homo sapiens OX=9606 GN=NUP160 PE=1 SV=3	25.8866	25.661	25.3207	25.1721	24.7536	25.1953		1.25249	0.582428
	0.386435	1.07202	sp|Q12792|TWF1_HUMAN Twinfilin-1 OS=Homo sapiens OX=9606 GN=TWF1 PE=1 SV=3;sp|Q91YR1|TWF1_MOUSE Twinfilin-1 OS=Mus musculus OX=10090 GN=Twf1 PE=1 SV=2	28.2392	28.2128	28.4771	28.3283	28.1653	28.1346		0.412924	0.100328
	0.115514	0.76425	sp|Q12797|ASPH_HUMAN Aspartyl/asparaginyl beta-hydroxylase OS=Homo sapiens OX=9606 GN=ASPH PE=1 SV=3	30.1979	29.9138	30.2218	30.2277	30.4682	30.8013		0.937365	-0.387884
	0.880981	0.965373	sp|Q12841|FSTL1_HUMAN Follistatin-related protein 1 OS=Homo sapiens OX=9606 GN=FSTL1 PE=1 SV=1;sp|Q62632|FSTL1_RAT Follistatin-related protein 1 OS=Rattus norvegicus OX=10116 GN=Fstl1 PE=1 SV=1	26.7557	25.9041	26.0433	26.4316	25.9293	26.4946		0.0550336	-0.0508416
	0.0751788	0.862337	sp|Q12846|STX4_HUMAN Syntaxin-4 OS=Homo sapiens OX=9606 GN=STX4 PE=1 SV=2	28.1417	28.1101	28.1685	28.2698	28.5293	28.2622		1.1239	-0.213676
	0.264517	1.67011	sp|Q12874|SF3A3_HUMAN Splicing factor 3A subunit 3 OS=Homo sapiens OX=9606 GN=SF3A3 PE=1 SV=1	24.9378	25.7175	24.7495	25.2316	24.4111	23.5423		0.577546	0.739946
	0.378411	1.12287	sp|Q12884|SEPR_HUMAN Prolyl endopeptidase FAP OS=Homo sapiens OX=9606 GN=FAP PE=1 SV=5	31.1389	30.6319	30.7972	30.5325	30.7885	30.7455		0.422036	0.167186
	0.719918	1.02218	sp|Q12904|AIMP1_HUMAN Aminoacyl tRNA synthase complex-interacting multifunctional protein 1 OS=Homo sapiens OX=9606 GN=AIMP1 PE=1 SV=2	27.775	27.7089	27.9266	27.8638	27.7645	27.6873		0.142717	0.0316493
	0.253479	1.14598	sp|Q12905|ILF2_HUMAN Interleukin enhancer-binding factor 2 OS=Homo sapiens OX=9606 GN=ILF2 PE=1 SV=2	28.0516	28.3158	28.5024	27.9599	28.1844	28.1359		0.596059	0.196583
	0.61185	1.03796	sp|Q12906|ILF3_HUMAN Interleukin enhancer-binding factor 3 OS=Homo sapiens OX=9606 GN=ILF3 PE=1 SV=3	28.9712	29.0827	29.0161	28.8298	29.1438	28.9351		0.213355	0.0537523
	0.0191879	0.679365	sp|Q12907|LMAN2_HUMAN Vesicular integral-membrane protein VIP36 OS=Homo sapiens OX=9606 GN=LMAN2 PE=1 SV=1	28.8557	28.7775	28.8836	29.2446	29.2619	29.6835		1.71697	-0.557741
	0.483496	1.13336	sp|Q12929|EPS8_HUMAN Epidermal growth factor receptor kinase substrate 8 OS=Homo sapiens OX=9606 GN=EPS8 PE=1 SV=1	26.3342	26.7312	26.8957	26.1972	26.7661	26.456		0.315607	0.180607
	0.849435	1.01207	sp|Q12931|TRAP1_HUMAN Heat shock protein 75 kDa, mitochondrial OS=Homo sapiens OX=9606 GN=TRAP1 PE=1 SV=3	27.5931	27.5546	27.3369	27.4166	27.4999	27.5161		0.0708698	0.0173117
	0.525997	0.927108	sp|Q12959|DLG1_HUMAN Disks large homolog 1 OS=Homo sapiens OX=9606 GN=DLG1 PE=1 SV=2;sp|Q811D0|DLG1_MOUSE Disks large homolog 1 OS=Mus musculus OX=10090 GN=Dlg1 PE=1 SV=1	26.6502	27.0395	26.7863	26.7514	27.1267	26.9255		0.279017	-0.10919
	0.598356	1.04487	sp|Q12965|MYO1E_HUMAN Unconventional myosin-Ie OS=Homo sapiens OX=9606 GN=MYO1E PE=1 SV=2	27.4149	27.1651	27.1957	27.3336	27.0633	27.1888		0.22304	0.0633297
	0.0365583	1.41272	sp|Q12974|TP4A2_HUMAN Protein tyrosine phosphatase type IVA 2 OS=Homo sapiens OX=9606 GN=PTP4A2 PE=1 SV=1	24.7118	24.8269	24.3268	24.2318	24.0943	24.044		1.43701	0.498474
	0.550935	1.57315	sp|Q12979|ABR_HUMAN Active breakpoint cluster region-related protein OS=Homo sapiens OX=9606 GN=ABR PE=1 SV=2	25.3588	25.0217	25.1555	25.4253	25.6221	22.5276		0.258899	0.653654
	0.321009	0.868848	sp|Q12996|CSTF3_HUMAN Cleavage stimulation factor subunit 3 OS=Homo sapiens OX=9606 GN=CSTF3 PE=1 SV=1	24.4399	24.9059	24.537	24.683	25.0442	24.7641		0.493483	-0.202825
	0.96422	1.00906	sp|Q13011|ECH1_HUMAN Delta(3,5)-Delta(2,4)-dienoyl-CoA isomerase, mitochondrial OS=Homo sapiens OX=9606 GN=ECH1 PE=1 SV=2	28.1727	28.9053	28.0729	28.3497	28.2535	28.5086		0.0158239	0.0130189
	0.578195	1.10449	sp|Q13033|STRN3_HUMAN Striatin-3 OS=Homo sapiens OX=9606 GN=STRN3 PE=1 SV=3	25.3692	25.0916	25.1978	25.2992	24.6301	25.2991		0.237926	0.143385
	0.0876844	0.866777	sp|Q13045|FLII_HUMAN Protein flightless-1 homolog OS=Homo sapiens OX=9606 GN=FLII PE=1 SV=2	27.0983	27.1933	26.9832	27.3829	27.1619	27.3487		1.05708	-0.206267
	0.0701149	1.3383	sp|Q13057|COASY_HUMAN Bifunctional coenzyme A synthase OS=Homo sapiens OX=9606 GN=COASY PE=1 SV=4	26.9928	26.908	26.7824	26.3812	26.7857	26.2552		1.15419	0.420406
	0.0671475	0.601391	sp|Q13084|RM28_HUMAN 39S ribosomal protein L28, mitochondrial OS=Homo sapiens OX=9606 GN=MRPL28 PE=1 SV=4	25.4864	26.0581	25.2626	26.4953	25.9878	26.5249		1.17297	-0.733624
	0.0931165	1.19228	sp|Q13098|CSN1_HUMAN COP9 signalosome complex subunit 1 OS=Homo sapiens OX=9606 GN=GPS1 PE=1 SV=4	27.342	27.2496	27.1673	27.16	27.0331	26.8046		1.03097	0.253724
	0.142767	1.26556	sp|Q13126|MTAP_HUMAN S-methyl-5-thioadenosine phosphorylase OS=Homo sapiens OX=9606 GN=MTAP PE=1 SV=2	28.2148	28.0582	28.3556	28.1821	27.8096	27.6177		0.845372	0.339776
	0.132694	1.21652	sp|Q13131|AAPK1_HUMAN 5-AMP-activated protein kinase catalytic subunit alpha-1 OS=Homo sapiens OX=9606 GN=PRKAA1 PE=1 SV=4	25.7193	25.8038	25.7133	25.5016	25.696	25.1905		0.877149	0.282762
	0.394256	1.20896	sp|Q13148|TADBP_HUMAN TAR DNA-binding protein 43 OS=Homo sapiens OX=9606 GN=TARDBP PE=1 SV=1	28.1115	28.0908	28.1498	27.7341	28.3855	27.4112		0.404222	0.273772
	0.0108491	1.20029	sp|Q13151|ROA0_HUMAN Heterogeneous nuclear ribonucleoprotein A0 OS=Homo sapiens OX=9606 GN=HNRNPA0 PE=1 SV=1	27.8737	27.91	27.8457	27.7021	27.6262	27.511		1.96461	0.263388
	0.0917706	1.33192	sp|Q13155|AIMP2_HUMAN Aminoacyl tRNA synthase complex-interacting multifunctional protein 2 OS=Homo sapiens OX=9606 GN=AIMP2 PE=1 SV=2	27.1112	27.3017	27.3942	26.5251	26.971	27.0704		1.0373	0.413511
	0.0078665	0.652029	sp|O08807|PRDX4_MOUSE Peroxiredoxin-4 OS=Mus musculus OX=10090 GN=Prdx4 PE=1 SV=1;sp|Q13162|PRDX4_HUMAN Peroxiredoxin-4 OS=Homo sapiens OX=9606 GN=PRDX4 PE=1 SV=1	29.0196	29.0463	29.3808	29.7017	29.7399	29.8561		2.10422	-0.616993
	0.0451788	1.21229	sp|Q13177|PAK2_HUMAN Serine/threonine-protein kinase PAK 2 OS=Homo sapiens OX=9606 GN=PAK2 PE=1 SV=3	27.8492	28.0351	27.7666	27.7013	27.511	27.6055		1.34507	0.277732
	0.0129192	1.39306	sp|Q13185|CBX3_HUMAN Chromobox protein homolog 3 OS=Homo sapiens OX=9606 GN=CBX3 PE=1 SV=4	27.4785	27.7025	27.833	27.1156	27.2014	27.2622		1.88876	0.478254
	0.278274	1.30015	sp|Q13188|STK3_HUMAN Serine/threonine-protein kinase 3 OS=Homo sapiens OX=9606 GN=STK3 PE=1 SV=2	24.1576	25.0237	24.4813	23.8508	24.3939	24.2819		0.555527	0.37868
	0.112124	3.99877	sp|Q13190|STX5_HUMAN Syntaxin-5 OS=Homo sapiens OX=9606 GN=STX5 PE=1 SV=2	24.7672	25.6006	24.9476	24.9887	22.4027	21.9254		0.950302	1.99956
	0.000804693	1.11236	sp|Q13200|PSMD2_HUMAN 26S proteasome non-ATPase regulatory subunit 2 OS=Homo sapiens OX=9606 GN=PSMD2 PE=1 SV=3	30.0401	30.0574	30.0465	29.9198	29.8987	29.8646		3.09437	0.153624
	0.348717	0.836079	sp|Q13217|DNJC3_HUMAN DnaJ homolog subfamily C member 3 OS=Homo sapiens OX=9606 GN=DNAJC3 PE=1 SV=1;sp|Q27968|DNJC3_BOVIN DnaJ homolog subfamily C member 3;sp|Q91YW3|DNJC3_MOUSE DnaJ homolog subfamily C member 3 OS=Mus musculus OX=10090 GN=Dnajc3 PE=1 SV=1	28.2558	27.5819	28.0051	27.9197	28.3714	28.3265		0.457527	-0.258288
	0.10668	2.10479	sp|Q13228|SBP1_HUMAN Methanethiol oxidase OS=Homo sapiens OX=9606 GN=SELENBP1 PE=1 SV=2	26.626	28.0329	27.4198	26.9167	25.8833	26.0576		0.971915	1.07367
	0.800819	0.965521	sp|Q13247|SRSF6_HUMAN Serine/arginine-rich splicing factor 6 OS=Homo sapiens OX=9606 GN=SRSF6 PE=1 SV=2	26.0848	26.4432	26.6321	26.5914	26.4637	26.2569		0.0964656	-0.0506198
	0.0771242	1.19251	sp|Q13263|TIF1B_HUMAN Transcription intermediary factor 1-beta OS=Homo sapiens OX=9606 GN=TRIM28 PE=1 SV=5	29.4035	29.7208	29.6147	29.363	29.3932	29.2208		1.11281	0.253998
	0.169434	1.07227	sp|Q13283|G3BP1_HUMAN Ras GTPase-activating protein-binding protein 1 OS=Homo sapiens OX=9606 GN=G3BP1 PE=1 SV=1	28.7903	28.7596	28.9189	28.7069	28.7894	28.6705		0.770999	0.100667
	0.122416	3.10938	sp|Q13287|NMI_HUMAN N-myc-interactor OS=Homo sapiens OX=9606 GN=NMI PE=1 SV=2	24.9899	24.8633	25.2681	22.8635	25.0316	22.3163		0.912161	1.63663
	0.212825	1.18223	sp|Q13308|PTK7_HUMAN Inactive tyrosine-protein kinase 7 OS=Homo sapiens OX=9606 GN=PTK7 PE=1 SV=2;sp|Q8BKG3|PTK7_MOUSE Inactive tyrosine-protein kinase 7 OS=Mus musculus OX=10090 GN=Ptk7 PE=1 SV=1	28.7217	28.5572	28.9238	28.7239	28.2995	28.4548		0.671978	0.241508
	0.539849	1.08316	sp|Q13310|PABP4_HUMAN Polyadenylate-binding protein 4 OS=Homo sapiens OX=9606 GN=PABPC4 PE=1 SV=1	27.1996	26.9402	27.1499	27.1526	27.1147	26.6767		0.267727	0.115251
	0.497232	0.807064	sp|Q13325|IFIT5_HUMAN Interferon-induced protein with tetratricopeptide repeats 5 OS=Homo sapiens OX=9606 GN=IFIT5 PE=1 SV=1	26.2807	26.3163	25.9621	26.6832	27.0736	25.7299		0.303441	-0.309244
	0.021973	1.26441	sp|Q13347|EIF3I_HUMAN Eukaryotic translation initiation factor 3 subunit I OS=Homo sapiens OX=9606 GN=EIF3I PE=1 SV=1	28.5718	28.7709	28.6262	28.4211	28.352	28.1804		1.65811	0.338466
	0.040922	1.4155	sp|Q13363|CTBP1_HUMAN C-terminal-binding protein 1 OS=Homo sapiens OX=9606 GN=CTBP1 PE=1 SV=2	26.9084	26.9482	26.5763	26.4093	26.4496	26.07		1.38804	0.501308
	0.34436	1.27698	sp|Q13393|PLD1_HUMAN Phospholipase D1 OS=Homo sapiens OX=9606 GN=PLD1 PE=1 SV=1	26.7027	26.1645	25.9493	25.56	25.8203	26.378		0.462988	0.352741
	0.0160359	1.26861	sp|Q13404|UB2V1_HUMAN Ubiquitin-conjugating enzyme E2 variant 1 OS=Homo sapiens OX=9606 GN=UBE2V1 PE=1 SV=2;sp|Q3SZ52|UB2V1_BOVIN Ubiquitin-conjugating enzyme E2 variant 1 OS=Bos taurus OX=9913 GN=UBE2V1 PE=2 SV=1	28.6416	28.5257	28.6163	28.138	28.4011	28.2147		1.79491	0.343245
	0.183715	0.809726	sp|Q13405|RM49_HUMAN 39S ribosomal protein L49, mitochondrial OS=Homo sapiens OX=9606 GN=MRPL49 PE=1 SV=1	25.1713	25.3443	25.1815	25.1817	25.777	25.6519		0.735856	-0.304494
	0.127435	1.13382	sp|O88487|DC1I2_MOUSE Cytoplasmic dynein 1 intermediate chain 2 OS=Mus musculus OX=10090 GN=Dync1i2 PE=1 SV=1;sp|Q13409|DC1I2_HUMAN Cytoplasmic dynein 1 intermediate chain 2 OS=Homo sapiens OX=9606 GN=DYNC1I2 PE=1 SV=3	28.5759	28.4732	28.6981	28.4995	28.4347	28.2695		0.89471	0.18119
	0.193418	1.19368	sp|O55222|ILK_MOUSE Integrin-linked protein kinase OS=Mus musculus OX=10090 GN=Ilk PE=1 SV=2;sp|Q13418|ILK_HUMAN Integrin-linked protein kinase OS=Homo sapiens OX=9606 GN=ILK PE=1 SV=2	28.883	28.829	29.0996	28.7098	28.911	28.4245		0.713504	0.255414
	0.284802	0.812704	sp|Q13423|NNTM_HUMAN NAD(P) transhydrogenase, mitochondrial OS=Homo sapiens OX=9606 GN=NNT PE=1 SV=3	29.9964	30.1357	29.3636	30.0345	30.1706	30.1882		0.545457	-0.299199
	0.678136	0.957324	sp|Q13425|SNTB2_HUMAN Beta-2-syntrophin OS=Homo sapiens OX=9606 GN=SNTB2 PE=1 SV=1	26.404	26.5752	26.8413	26.7512	26.7062	26.5519		0.168683	-0.0629209
	0.0523534	1.38501	sp|Q13428|TCOF_HUMAN Treacle protein OS=Homo sapiens OX=9606 GN=TCOF1 PE=1 SV=3	24.6702	25.075	24.7583	24.5578	24.3924	24.1436		1.28105	0.469901
	0.778002	1.02642	sp|Q13435|SF3B2_HUMAN Splicing factor 3B subunit 2 OS=Homo sapiens OX=9606 GN=SF3B2 PE=1 SV=2	27.0104	27.4193	27.1621	27.2233	27.0976	27.1581		0.109019	0.0376212
	0.318548	0.530957	sp|Q13438|OS9_HUMAN Protein OS-9 OS=Homo sapiens OX=9606 GN=OS9 PE=1 SV=1	25.9528	25.7553	23.4676	26.066	26.0536	25.7961		0.496824	-0.913332
	0.0408283	1.29043	sp|Q13442|HAP28_HUMAN 28 kDa heat- and acid-stable phosphoprotein OS=Homo sapiens OX=9606 GN=PDAP1 PE=1 SV=1	27.2096	27.0665	27.2857	26.8865	26.9591	26.6126		1.38904	0.367848
	0.51685	1.0452	sp|Q13459|MYO9B_HUMAN Unconventional myosin-IXb OS=Homo sapiens OX=9606 GN=MYO9B PE=1 SV=3	26.2383	26.5084	26.434	26.2528	26.3852	26.3514		0.286636	0.0637824
	0.388268	1.09128	sp|P61584|ROCK1_PANTR Rho-associated protein kinase 1 (Fragment) OS=Pan troglodytes OX=9598 GN=ROCK1 PE=3 SV=1;sp|Q13464|ROCK1_HUMAN Rho-associated protein kinase 1 OS=Homo sapiens OX=9606 GN=ROCK1 PE=1 SV=1	26.6039	26.9083	26.5836	26.5371	26.7204	26.4602		0.410869	0.126024
	0.453018	0.814009	sp|Q13488|VPP3_HUMAN V-type proton ATPase 116 kDa subunit a isoform 3 OS=Homo sapiens OX=9606 GN=TCIRG1 PE=1 SV=3	28.2204	27.6342	28.0165	27.627	28.555	28.5797		0.343885	-0.296884
	0.133028	1.13204	sp|Q13492|PICAL_HUMAN Phosphatidylinositol-binding clathrin assembly protein OS=Homo sapiens OX=9606 GN=PICALM PE=1 SV=2	28.9963	29.0087	29.1286	29.0282	28.8287	28.7399		0.876056	0.17893
	0.859173	0.964528	sp|Q13501|SQSTM_HUMAN Sequestosome-1 OS=Homo sapiens OX=9606 GN=SQSTM1 PE=1 SV=1	27.7468	27.2706	27.354	27.2964	27.2566	27.9748		0.0659194	-0.0521043
	0.699784	0.957424	sp|Q13505|MTX1_HUMAN Metaxin-1 OS=Homo sapiens OX=9606 GN=MTX1 PE=1 SV=3	26.2757	26.2511	25.9589	26.1341	26.4477	26.0922		0.155036	-0.0627708
	0.52478	1.1108	sp|Q13509|TBB3_HUMAN Tubulin beta-3 chain OS=Homo sapiens OX=9606 GN=TUBB3 PE=1 SV=2;sp|Q9ERD7|TBB3_MOUSE Tubulin beta-3 chain OS=Mus musculus OX=10090 GN=Tubb3 PE=1 SV=1	30.506	29.7826	30.142	30.0951	30.0001	29.8806		0.280023	0.151602
	0.154215	0.754061	sp|Q13510|ASAH1_HUMAN Acid ceramidase OS=Homo sapiens OX=9606 GN=ASAH1 PE=1 SV=5	28.5273	28.6528	28.9678	28.7514	29.3893	29.229		0.811872	-0.407248
	0.652485	0.822544	sp|Q13526|PIN1_HUMAN Peptidyl-prolyl cis-trans isomerase NIMA-interacting 1 OS=Homo sapiens OX=9606 GN=PIN1 PE=1 SV=1	25.8817	24.0683	25.707	25.5755	25.5316	25.3955		0.18543	-0.281836
	0.566613	1.07553	sp|Q13555|KCC2G_HUMAN Calcium/calmodulin-dependent protein kinase type II subunit gamma OS=Homo sapiens OX=9606 GN=CAMK2G PE=1 SV=4	24.6947	24.6159	24.2579	24.6161	24.2809	24.3564		0.246714	0.10505
	0.767946	0.969349	sp|Q13557|KCC2D_HUMAN Calcium/calmodulin-dependent protein kinase type II subunit delta OS=Homo sapiens OX=9606 GN=CAMK2D PE=1 SV=3	29.7088	29.9894	29.5588	29.85	29.8749	29.6669		0.114669	-0.0449117
	0.0317775	1.18534	sp|Q13561|DCTN2_HUMAN Dynactin subunit 2 OS=Homo sapiens OX=9606 GN=DCTN2 PE=1 SV=4	29.1532	29.1462	29.0313	28.975	28.8688	28.751		1.49788	0.245299
	0.132283	1.30836	sp|Q13564|ULA1_HUMAN NEDD8-activating enzyme E1 regulatory subunit OS=Homo sapiens OX=9606 GN=NAE1 PE=1 SV=1	26.8449	27.3444	26.9893	26.8506	26.774	26.3908		0.878496	0.387755
	0.148476	1.84132	sp|Q13573|SNW1_HUMAN SNW domain-containing protein 1 OS=Homo sapiens OX=9606 GN=SNW1 PE=1 SV=1	24.5205	24.8089	24.5045	24.1319	22.7692	24.2905		0.828345	0.880742
	0.0358433	0.716439	sp|Q13586|STIM1_HUMAN Stromal interaction molecule 1 OS=Homo sapiens OX=9606 GN=STIM1 PE=1 SV=3	25.8175	25.7695	25.7051	26.5143	25.9913	26.2298		1.44559	-0.481085
	0.0175648	1.30132	sp|Q13596|SNX1_HUMAN Sorting nexin-1 OS=Homo sapiens OX=9606 GN=SNX1 PE=1 SV=3	29.0565	29.3071	29.2333	28.9182	28.8368	28.702		1.75536	0.379979
	0.0272648	2.17253	sp|Q13616|CUL1_HUMAN Cullin-1 OS=Homo sapiens OX=9606 GN=CUL1 PE=1 SV=2;sp|Q9WTX6|CUL1_MOUSE Cullin-1 OS=Mus musculus OX=10090 GN=Cul1 PE=1 SV=1	26.4072	26.4181	25.9184	25.3254	25.4933	24.5669		1.5644	1.11938
	0.0919601	1.32666	sp|Q13617|CUL2_HUMAN Cullin-2 OS=Homo sapiens OX=9606 GN=CUL2 PE=1 SV=2	26.0124	26.2312	25.788	25.6656	25.7957	25.3468		1.0364	0.407804
	0.178279	1.34682	sp|Q13618|CUL3_HUMAN Cullin-3 OS=Homo sapiens OX=9606 GN=CUL3 PE=1 SV=2	27.513	27.3399	27.1267	27.2764	26.9578	26.4568		0.748899	0.429555
	0.0116401	1.74427	sp|Q13619|CUL4A_HUMAN Cullin-4A OS=Homo sapiens OX=9606 GN=CUL4A PE=1 SV=3	25.0445	25.2317	24.7984	24.3111	23.9623	24.3933		1.93404	0.802626
	0.0846671	0.714438	sp|Q13620|CUL4B_HUMAN Cullin-4B OS=Homo sapiens OX=9606 GN=CUL4B PE=1 SV=4	27.1505	27.2802	27.5769	27.6117	27.6911	28.1602		1.07229	-0.485119
	0.0683324	1.20247	sp|Q13630|FCL_HUMAN GDP-L-fucose synthase OS=Homo sapiens OX=9606 GN=TSTA3 PE=1 SV=1	26.1474	26.038	26.298	26.0288	25.8925	25.7641		1.16537	0.266005
	0.767148	1.09554	sp|Q13636|RAB31_HUMAN Ras-related protein Rab-31 OS=Homo sapiens OX=9606 GN=RAB31 PE=1 SV=1	24.2628	24.657	23.8819	23.7681	23.8035	24.8351		0.115121	0.131636
	0.131085	0.908106	sp|Q13637|RAB32_HUMAN Ras-related protein Rab-32 OS=Homo sapiens OX=9606 GN=RAB32 PE=1 SV=3	25.9317	25.8163	25.9671	25.934	26.1285	26.0699		0.882446	-0.139068
	0.509827	0.844289	sp|Q13641|TPBG_HUMAN Trophoblast glycoprotein OS=Homo sapiens OX=9606 GN=TPBG PE=1 SV=1	26.4093	26.2537	26.4854	26.3009	26.2913	27.2888		0.292577	-0.244191
	0.0223241	0.855087	sp|Q13724|MOGS_HUMAN Mannosyl-oligosaccharide glucosidase OS=Homo sapiens OX=9606 GN=MOGS PE=1 SV=5	28.6103	28.556	28.6629	28.928	28.8384	28.7403		1.65123	-0.225857
	0.570841	0.913377	sp|Q13813|SPTN1_HUMAN Spectrin alpha chain, non-erythrocytic 1 OS=Homo sapiens OX=9606 GN=SPTAN1 PE=1 SV=3	32.3615	32.6007	32.6136	33.027	32.5774	32.3636		0.243485	-0.130717
	0.0510622	0.826696	sp|Q13867|BLMH_HUMAN Bleomycin hydrolase OS=Homo sapiens OX=9606 GN=BLMH PE=1 SV=1	25.3014	25.4116	25.261	25.6657	25.7088	25.4232		1.2919	-0.274571
	0.384042	0.850941	sp|Q13885|TBB2A_HUMAN Tubulin beta-2A chain OS=Homo sapiens OX=9606 GN=TUBB2A PE=1 SV=1;sp|Q9BVA1|TBB2B_HUMAN Tubulin beta-2B chain OS=Homo sapiens OX=9606 GN=TUBB2B PE=1 SV=1	29.4274	28.7606	29.2258	29.3058	29.1787	29.6279		0.415622	-0.232868
	0.0922937	1.34859	sp|Q13951|PEBB_HUMAN Core-binding factor subunit beta OS=Homo sapiens OX=9606 GN=CBFB PE=1 SV=2	24.3738	24.2731	24.1987	23.94	24.1239	23.4874		1.03483	0.431453
	0.955267	1.01181	sp|Q13976|KGP1_HUMAN cGMP-dependent protein kinase 1 OS=Homo sapiens OX=9606 GN=PRKG1 PE=1 SV=3	27.2061	26.4334	26.7519	26.9096	26.9953	26.4357		0.0198752	0.0169404
	0.000639897	1.27434	sp|Q14008|CKAP5_HUMAN Cytoskeleton-associated protein 5 OS=Homo sapiens OX=9606 GN=CKAP5 PE=1 SV=3	27.0824	27.0768	27.0653	26.7766	26.6562	26.7425		3.19389	0.349749
	0.234913	1.02793	sp|Q14011|CIRBP_HUMAN Cold-inducible RNA-binding protein OS=Homo sapiens OX=9606 GN=CIRBP PE=1 SV=1	27.8079	27.8707	27.83	27.8365	27.7621	27.7908		0.629093	0.039739
	0.514801	1.11319	sp|Q14019|COTL1_HUMAN Coactosin-like protein OS=Homo sapiens OX=9606 GN=COTL1 PE=1 SV=3	29.4338	28.7101	29.2128	29.031	28.9345	28.927		0.288361	0.154694
	0.366825	1.08591	sp|Q14103|HNRPD_HUMAN Heterogeneous nuclear ribonucleoprotein D0 OS=Homo sapiens OX=9606 GN=HNRNPD PE=1 SV=1	29.428	29.7012	29.8006	29.4779	29.5944	29.5008		0.435541	0.118911
	0.395093	0.841899	sp|Q14108|SCRB2_HUMAN Lysosome membrane protein 2 OS=Homo sapiens OX=9606 GN=SCARB2 PE=1 SV=2	31.6589	31.416	31.5149	31.4167	31.6569	32.2609		0.403301	-0.248281
	0.579289	1.4813	sp|Q14118|DAG1_HUMAN Dystroglycan OS=Homo sapiens OX=9606 GN=DAG1 PE=1 SV=2	24.705	24.9328	24.9555	22.4387	25.0167	25.4374		0.237105	0.566867
	0.597673	1.048	sp|Q14139|UBE4A_HUMAN Ubiquitin conjugation factor E4 A OS=Homo sapiens OX=9606 GN=UBE4A PE=1 SV=2	24.818	24.6919	24.5993	24.7869	24.4473	24.6721		0.223536	0.0676352
	0.0412964	1.19165	sp|Q14152|EIF3A_HUMAN Eukaryotic translation initiation factor 3 subunit A OS=Homo sapiens OX=9606 GN=EIF3A PE=1 SV=1	29.7649	29.7875	29.9043	29.7103	29.5184	29.4692		1.38409	0.252963
	0.712924	0.931681	sp|Q14155|ARHG7_HUMAN Rho guanine nucleotide exchange factor 7 OS=Homo sapiens OX=9606 GN=ARHGEF7 PE=1 SV=2	25.3991	26.0953	25.7784	26.0673	25.9715	25.5403		0.146957	-0.102093
	0.144824	1.38265	sp|Q14156|EFR3A_HUMAN Protein EFR3 homolog A OS=Homo sapiens OX=9606 GN=EFR3A PE=1 SV=2	24.9843	25.4751	24.9483	24.5328	24.42	25.0526		0.83916	0.467431
	0.045457	1.13964	sp|Q14157|UBP2L_HUMAN Ubiquitin-associated protein 2-like OS=Homo sapiens OX=9606 GN=UBAP2L PE=1 SV=2	27.6701	27.8437	27.8369	27.5827	27.6574	27.5449		1.3424	0.188584
	0.548993	1.07065	sp|Q14160|SCRIB_HUMAN Protein scribble homolog OS=Homo sapiens OX=9606 GN=SCRIB PE=1 SV=4	27.2502	27.5002	26.987	27.1984	27.1049	27.1387		0.260433	0.0984936
	0.133044	1.37099	sp|Q14161|GIT2_HUMAN ARF GTPase-activating protein GIT2 OS=Homo sapiens OX=9606 GN=GIT2 PE=1 SV=2	25.8072	26.1711	26.107	25.9745	25.2417	25.5035		0.876004	0.455213
	0.0567666	0.735274	sp|Q14165|MLEC_HUMAN Malectin OS=Homo sapiens OX=9606 GN=MLEC PE=1 SV=1	27.9358	27.9033	27.8239	28.1243	28.2148	28.6548		1.24591	-0.443647
	0.0447192	1.40857	sp|Q14166|TTL12_HUMAN Tubulin--tyrosine ligase-like protein 12 OS=Homo sapiens OX=9606 GN=TTLL12 PE=1 SV=2	26.8226	26.7133	26.4119	26.0486	26.0234	26.3932		1.34951	0.494233
	0.811832	1.03035	sp|Q14192|FHL2_HUMAN Four and a half LIM domains protein 2 OS=Homo sapiens OX=9606 GN=FHL2 PE=1 SV=3	26.9166	26.6769	27.1322	27.0758	26.7962	26.7243		0.090534	0.0431372
	0.459706	1.1288	sp|Q14195|DPYL3_HUMAN Dihydropyrimidinase-related protein 3 OS=Homo sapiens OX=9606 GN=DPYSL3 PE=1 SV=1	30.0753	29.7541	29.69	29.9923	29.621	29.3818		0.33752	0.174793
	0.312009	0.710912	sp|Q14197|ICT1_HUMAN Peptidyl-tRNA hydrolase ICT1, mitochondrial OS=Homo sapiens OX=9606 GN=MRPL58 PE=1 SV=1	24.3949	24.8577	23.4515	24.7972	24.5286	24.8551		0.505833	-0.492257
	0.066347	1.15808	sp|Q14203|DCTN1_HUMAN Dynactin subunit 1 OS=Homo sapiens OX=9606 GN=DCTN1 PE=1 SV=3	29.5125	29.4905	29.3552	29.3024	29.3167	29.1038		1.17818	0.211737
	0.0077564	1.16325	sp|Q14204|DYHC1_HUMAN Cytoplasmic dynein 1 heavy chain 1 OS=Homo sapiens OX=9606 GN=DYNC1H1 PE=1 SV=5	32.7991	32.7929	32.8201	32.5868	32.6604	32.5105		2.11034	0.218166
	0.332017	1.07797	sp|Q14240|IF4A2_HUMAN Eukaryotic initiation factor 4A-II OS=Homo sapiens OX=9606 GN=EIF4A2 PE=1 SV=2	27.2164	27.5237	27.3525	27.2174	27.3393	27.2109		0.47884	0.108318
	0.139088	1.09804	sp|Q14247|SRC8_HUMAN Src substrate cortactin OS=Homo sapiens OX=9606 GN=CTTN PE=1 SV=2	30.7198	30.6633	30.7115	30.5993	30.6643	30.4262		0.856711	0.13493
	0.135214	0.790549	sp|Q14254|FLOT2_HUMAN Flotillin-2 OS=Homo sapiens OX=9606 GN=FLOT2 PE=1 SV=2;sp|Q60634|FLOT2_MOUSE Flotillin-2 OS=Mus musculus OX=10090 GN=Flot2 PE=1 SV=2	27.772	27.5573	27.4062	27.6246	28.0369	28.0912		0.868978	-0.339073
	0.102932	0.757873	sp|Q14257|RCN2_HUMAN Reticulocalbin-2 OS=Homo sapiens OX=9606 GN=RCN2 PE=1 SV=1	27.7197	27.6304	27.7874	27.9474	27.9094	28.4806		0.987452	-0.399973
	0.531391	1.06082	sp|Q14258|TRI25_HUMAN E3 ubiquitin/ISG15 ligase TRIM25 OS=Homo sapiens OX=9606 GN=TRIM25 PE=1 SV=2	28.7971	28.6254	28.8818	28.7659	28.7971	28.4857		0.274586	0.0851777
	0.500963	0.883055	sp|Q14315|FLNC_HUMAN Filamin-C OS=Homo sapiens OX=9606 GN=FLNC PE=1 SV=3	32.9223	32.4115	33.0105	32.6798	32.987	33.2157		0.300194	-0.179426
	0.114443	0.865809	sp|Q14318|FKBP8_HUMAN Peptidyl-prolyl cis-trans isomerase FKBP8 OS=Homo sapiens OX=9606 GN=FKBP8 PE=1 SV=2	26.9976	27.1418	26.8244	27.2892	27.1346	27.1637		0.941413	-0.207879
	0.586096	0.947658	sp|Q14344|GNA13_HUMAN Guanine nucleotide-binding protein subunit alpha-13 OS=Homo sapiens OX=9606 GN=GNA13 PE=1 SV=2	27.3469	27.5989	27.5419	27.429	27.7817	27.5097		0.232031	-0.0775611
	0.45351	0.670457	sp|Q14392|LRC32_HUMAN Transforming growth factor beta activator LRRC32 OS=Homo sapiens OX=9606 GN=LRRC32 PE=1 SV=1	23.1828	23.4142	24.9772	24.2463	23.8425	25.2157		0.343414	-0.576782
	0.196844	0.928799	sp|Q14444|CAPR1_HUMAN Caprin-1 OS=Homo sapiens OX=9606 GN=CAPRIN1 PE=1 SV=2;sp|Q60865|CAPR1_MOUSE Caprin-1 OS=Mus musculus OX=10090 GN=Caprin1 PE=1 SV=2	27.9995	28.1412	28.0204	28.2594	28.1424	28.0789		0.705878	-0.106561
	0.230216	1.15608	sp|Q14498|RBM39_HUMAN RNA-binding protein 39 OS=Homo sapiens OX=9606 GN=RBM39 PE=1 SV=2	27.1327	27.3695	27.3179	27.2624	27.1089	26.8212		0.637864	0.209247
	0.716138	0.944082	sp|Q14554|PDIA5_HUMAN Protein disulfide-isomerase A5 OS=Homo sapiens OX=9606 GN=PDIA5 PE=1 SV=1	27.4207	27.3471	27.7347	27.4934	27.3338	27.9242		0.145003	-0.0830154
	0.0700702	1.40282	sp|Q14558|KPRA_HUMAN Phosphoribosyl pyrophosphate synthase-associated protein 1 OS=Homo sapiens OX=9606 GN=PRPSAP1 PE=1 SV=2	25.5553	25.8889	25.2117	25.0942	25.1062	24.9904		1.15447	0.488335
	0.0344215	0.720921	sp|Q14573|ITPR3_HUMAN Inositol 1,4,5-trisphosphate receptor type 3 OS=Homo sapiens OX=9606 GN=ITPR3 PE=1 SV=2	26.811	26.4886	26.4424	26.8779	27.0768	27.2035		1.46317	-0.472086
	0.0646765	1.88741	sp|Q14657|LAGE3_HUMAN EKC/KEOPS complex subunit LAGE3 OS=Homo sapiens OX=9606 GN=LAGE3 PE=1 SV=2	24.2261	24.5449	24.5332	23.0981	23.2503	24.2065		1.18925	0.91641
	0.105468	1.54494	sp|Q14669|TRIPC_HUMAN E3 ubiquitin-protein ligase TRIP12 OS=Homo sapiens OX=9606 GN=TRIP12 PE=1 SV=1	24.3038	24.27	24.385	23.1586	23.7242	24.1933		0.976879	0.627553
	0.0735822	1.20602	sp|Q14677|EPN4_HUMAN Clathrin interactor 1 OS=Homo sapiens OX=9606 GN=CLINT1 PE=1 SV=1	26.5524	26.5536	26.6956	26.4925	26.3551	26.1433		1.13323	0.270255
	0.521516	1.14038	sp|O93308|SMC1A_XENLA Structural maintenance of chromosomes protein 1A OS=Xenopus laevis OX=8355 GN=smc1a PE=1 SV=1;sp|Q14683|SMC1A_HUMAN Structural maintenance of chromosomes protein 1A OS=Homo sapiens OX=9606 GN=SMC1A PE=1 SV=2	26.3012	26.39	25.7788	25.8315	25.7252	26.3447		0.282732	0.189521
	0.704314	1.05464	sp|Q14696|MESD_HUMAN LRP chaperone MESD OS=Homo sapiens OX=9606 GN=MESD PE=1 SV=2	25.7599	25.5983	25.7664	25.4715	25.4321	25.9908		0.152234	0.0767543
	0.00253745	0.775796	sp|Q14697|GANAB_HUMAN Neutral alpha-glucosidase AB OS=Homo sapiens OX=9606 GN=GANAB PE=1 SV=3	32.1772	32.239	32.3176	32.6682	32.5439	32.6205		2.5956	-0.36625
	0.731315	0.919892	sp|Q14699|RFTN1_HUMAN Raftlin OS=Homo sapiens OX=9606 GN=RFTN1 PE=1 SV=4	26.8489	27.7117	27.6357	27.6118	27.1792	27.7667		0.135896	-0.120463
	0.607369	1.07904	sp|Q14728|MFS10_HUMAN Major facilitator superfamily domain-containing protein 10 OS=Homo sapiens OX=9606 GN=MFSD10 PE=1 SV=1	24.8704	25.2414	25.4747	24.9128	25.1366	25.2078		0.216547	0.109748
	0.0930243	0.87652	sp|Q14764|MVP_HUMAN Major vault protein OS=Homo sapiens OX=9606 GN=MVP PE=1 SV=4	32.5467	32.5496	32.736	32.692	32.8125	32.8981		1.0314	-0.190141
	0.11491	0.694825	sp|Q14767|LTBP2_HUMAN Latent-transforming growth factor beta-binding protein 2 OS=Homo sapiens OX=9606 GN=LTBP2 PE=1 SV=3	24.5517	24.3901	24.8426	25.5279	25.0827	24.7497		0.939642	-0.525278
	0.0756095	0.738933	sp|Q14789|GOGB1_HUMAN Golgin subfamily B member 1 OS=Homo sapiens OX=9606 GN=GOLGB1 PE=1 SV=2	26.2811	26.1539	26.5448	26.8519	26.4845	26.9529		1.12142	-0.436484
	0.129087	1.42567	sp|Q14839|CHD4_HUMAN Chromodomain-helicase-DNA-binding protein 4 OS=Homo sapiens OX=9606 GN=CHD4 PE=1 SV=2	26.2162	26.6814	26.2594	25.9302	26.2298	25.462		0.889116	0.511642
	0.787463	1.02822	sp|Q14847|LASP1_HUMAN LIM and SH3 domain protein 1 OS=Homo sapiens OX=9606 GN=LASP1 PE=1 SV=2	30.2338	30.2571	30.4775	30.486	30.2764	30.0855		0.10377	0.0401548
	0.629496	1.10472	sp|Q14914|PTGR1_HUMAN Prostaglandin reductase 1 OS=Homo sapiens OX=9606 GN=PTGR1 PE=1 SV=2	28.0861	27.5404	27.9484	27.9133	27.958	27.2725		0.201007	0.143686
	0.0697335	1.62965	sp|Q14919|NC2A_HUMAN Dr1-associated corepressor OS=Homo sapiens OX=9606 GN=DRAP1 PE=1 SV=3	25.498	25.452	25.4246	24.7626	24.2544	25.2439		1.15656	0.704563
	0.0395799	1.35559	sp|Q14938|NFIX_HUMAN Nuclear factor 1 X-type OS=Homo sapiens OX=9606 GN=NFIX PE=1 SV=2	26.3771	26.8389	26.7024	26.2939	26.1854	26.1223		1.40252	0.438924
	0.341384	1.13092	sp|Q14956|GPNMB_HUMAN Transmembrane glycoprotein NMB OS=Homo sapiens OX=9606 GN=GPNMB PE=1 SV=2	31.7309	32.0167	31.464	31.6041	31.4798	31.5953		0.466757	0.1775
	0.0318497	1.15126	sp|P52297|IMB_XENLA Importin subunit beta OS=Xenopus laevis OX=8355 GN=kpnb1 PE=1 SV=3;sp|Q14974|IMB1_HUMAN Importin subunit beta-1 OS=Homo sapiens OX=9606 GN=KPNB1 PE=1 SV=2	30.7709	30.8826	30.8222	30.676	30.6759	30.5142		1.49689	0.203215
	0.102422	1.35332	sp|Q14980|NUMA1_HUMAN Nuclear mitotic apparatus protein 1 OS=Homo sapiens OX=9606 GN=NUMA1 PE=1 SV=2	27.3836	27.6132	27.449	26.7958	27.4302	26.9103		0.989608	0.436508
	0.529195	1.07504	sp|Q14C86|GAPD1_HUMAN GTPase-activating protein and VPS9 domain-containing protein 1 OS=Homo sapiens OX=9606 GN=GAPVD1 PE=1 SV=2	24.8456	24.426	24.8533	24.5912	24.7058	24.5147		0.276384	0.104392
	0.0988541	0.88185	sp|Q15005|SPCS2_HUMAN Signal peptidase complex subunit 2 OS=Homo sapiens OX=9606 GN=SPCS2 PE=1 SV=3	28.3364	28.0789	28.1938	28.312	28.4514	28.3899		1.00501	-0.181395
	0.172455	0.806758	sp|Q15006|EMC2_HUMAN ER membrane protein complex subunit 2 OS=Homo sapiens OX=9606 GN=EMC2 PE=1 SV=1	25.5651	25.1544	25.7187	25.6336	25.9037	25.8303		0.763325	-0.309792
	0.0525375	1.16674	sp|Q15008|PSMD6_HUMAN 26S proteasome non-ATPase regulatory subunit 6 OS=Homo sapiens OX=9606 GN=PSMD6 PE=1 SV=1	28.2072	28.1395	28.257	28.1265	27.9143	27.8953		1.27953	0.222488
	0.0583584	1.17838	sp|Q15018|ABRX2_HUMAN BRISC complex subunit Abraxas 2 OS=Homo sapiens OX=9606 GN=ABRAXAS2 PE=1 SV=2;sp|Q3TCJ1|ABRX2_MOUSE BRISC complex subunit Abraxas 2 OS=Mus musculus OX=10090 GN=Abraxas2 PE=1 SV=1	25.2951	25.1905	25.4745	25.1224	25.0128	25.1145		1.2339	0.236808
	0.209633	1.08969	sp|Q15019|SEPT2_HUMAN Septin-2 OS=Homo sapiens OX=9606 GN=SEPTIN2 PE=1 SV=1	31.5623	31.64	31.7949	31.6228	31.5427	31.4598		0.67854	0.123924
	0.381423	1.10369	sp|Q15020|SART3_HUMAN Squamous cell carcinoma antigen recognized by T-cells 3 OS=Homo sapiens OX=9606 GN=SART3 PE=1 SV=1;sp|Q9JLI8|SART3_MOUSE Squamous cell carcinoma antigen recognized by T-cells 3 OS=Mus musculus OX=10090 GN=Sart3 PE=1 SV=1	26.3495	26.6775	26.6041	26.611	26.3147	26.2783		0.418594	0.142341
	0.634173	0.944154	sp|Q15029|U5S1_HUMAN 116 kDa U5 small nuclear ribonucleoprotein component OS=Homo sapiens OX=9606 GN=EFTUD2 PE=1 SV=1	26.7297	27.1473	26.9395	27.2225	26.857	26.9859		0.197792	-0.0829061
	0.258396	0.442407	sp|Q15031|SYLM_HUMAN Probable leucine--tRNA ligase, mitochondrial OS=Homo sapiens OX=9606 GN=LARS2 PE=1 SV=2	24.6251	24.5736	21.9368	24.873	24.716	25.0762		0.587713	-1.17655
	0.177017	1.26565	sp|Q15036|SNX17_HUMAN Sorting nexin-17 OS=Homo sapiens OX=9606 GN=SNX17 PE=1 SV=1	26.0972	26.1759	26.2141	25.5281	26.2163	25.7233		0.751984	0.339875
	0.269999	1.27605	sp|Q15041|AR6P1_HUMAN ADP-ribosylation factor-like protein 6-interacting protein 1 OS=Homo sapiens OX=9606 GN=ARL6IP1 PE=1 SV=2	25.9821	26.1557	25.5614	25.1727	25.5692	25.9022		0.568638	0.351681
	0.367285	1.20628	sp|Q15042|RB3GP_HUMAN Rab3 GTPase-activating protein catalytic subunit OS=Homo sapiens OX=9606 GN=RAB3GAP1 PE=1 SV=3	25.2535	25.3438	25.6288	25.5199	24.6918	25.2028		0.434997	0.270562
	0.319832	0.61399	sp|Q15043|S39AE_HUMAN Metal cation symporter ZIP14 OS=Homo sapiens OX=9606 GN=SLC39A14 PE=1 SV=3	26.9474	25.0228	26.3438	26.6671	27.2909	26.4671		0.495078	-0.703712
	0.471749	1.0426	sp|Q15046|SYK_HUMAN Lysine--tRNA ligase OS=Homo sapiens OX=9606 GN=KARS1 PE=1 SV=3	27.8277	28.0226	27.9229	27.9658	27.8169	27.8099		0.326289	0.0601908
	0.0304567	1.33621	sp|Q15056|IF4H_HUMAN Eukaryotic translation initiation factor 4H OS=Homo sapiens OX=9606 GN=EIF4H PE=1 SV=5;sp|Q9WUK2|IF4H_MOUSE Eukaryotic translation initiation factor 4H OS=Mus musculus OX=10090 GN=Eif4h PE=1 SV=3	29.474	29.5367	29.6086	29.3556	28.9487	29.0606		1.51632	0.418149
	0.0266304	1.33236	sp|Q15057|ACAP2_HUMAN Arf-GAP with coiled-coil, ANK repeat and PH domain-containing protein 2 OS=Homo sapiens OX=9606 GN=ACAP2 PE=1 SV=3	26.9698	27.0242	26.7816	26.4104	26.7029	26.4203		1.57462	0.413985
	0.268761	0.819142	sp|Q15067|ACOX1_HUMAN Peroxisomal acyl-coenzyme A oxidase 1 OS=Homo sapiens OX=9606 GN=ACOX1 PE=1 SV=3	28.7025	28.1114	28.3614	28.3972	28.765	28.8765		0.570633	-0.287814
	0.024723	1.35479	sp|Q15075|EEA1_HUMAN Early endosome antigen 1 OS=Homo sapiens OX=9606 GN=EEA1 PE=1 SV=2	31.8752	31.7986	31.6493	31.1504	31.5169	31.3416		1.6069	0.438064
	0.0674246	0.637074	sp|Q15084|PDIA6_HUMAN Protein disulfide-isomerase A6 OS=Homo sapiens OX=9606 GN=PDIA6 PE=1 SV=1	31.7159	31.5385	31.7149	32.399	31.8275	32.6942		1.17118	-0.650468
	0.0938296	1.54986	sp|Q15102|PA1B3_HUMAN Platelet-activating factor acetylhydrolase IB subunit gamma OS=Homo sapiens OX=9606 GN=PAFAH1B3 PE=1 SV=1	26.3025	25.8918	25.3501	25.14	25.3872	25.1208		1.02766	0.632134
	0.66315	1.12224	sp|Q15121|PEA15_HUMAN Astrocytic phosphoprotein PEA-15 OS=Homo sapiens OX=9606 GN=PEA15 PE=1 SV=2;sp|Q62048|PEA15_MOUSE Astrocytic phosphoprotein PEA-15 OS=Mus musculus OX=10090 GN=Pea15 PE=1 SV=1	29.8721	29.4588	29.8672	28.9144	29.9337	29.8509		0.178388	0.166387
	0.306671	1.17077	sp|Q15126|PMVK_HUMAN Phosphomevalonate kinase OS=Homo sapiens OX=9606 GN=PMVK PE=1 SV=3	25.9274	26.498	26.0053	25.8525	25.8277	26.0681		0.513327	0.227461
	0.00746936	0.704743	sp|Q15149|PLEC_HUMAN Plectin OS=Homo sapiens OX=9606 GN=PLEC PE=1 SV=3	34.3499	34.1327	34.2707	34.6818	34.6734	34.9127		2.12672	-0.504831
	0.152867	0.854438	sp|Q15155|NOMO1_HUMAN Nodal modulator 1 OS=Homo sapiens OX=9606 GN=NOMO1 PE=1 SV=5	28.6117	28.4877	28.4347	28.5253	28.7581	28.9314		0.815685	-0.226952
	0.376292	0.810112	sp|Q15165|PON2_HUMAN Serum paraoxonase/arylesterase 2 OS=Homo sapiens OX=9606 GN=PON2 PE=1 SV=4	27.646	27.6449	27.4443	27.3279	28.3493	27.9695		0.424475	-0.303807
	0.069193	1.22482	sp|Q15181|IPYR_HUMAN Inorganic pyrophosphatase OS=Homo sapiens OX=9606 GN=PPA1 PE=1 SV=2	29.2129	29.2471	29.3012	29.0993	29.0531	28.7311		1.15994	0.292574
	0.561466	1.11026	sp|Q15208|STK38_HUMAN Serine/threonine-protein kinase 38 OS=Homo sapiens OX=9606 GN=STK38 PE=1 SV=1	25.5322	25.415	25.2654	25.436	25.5196	24.8043		0.250676	0.150901
	0.327957	1.21059	sp|Q15233|NONO_HUMAN Non-POU domain-containing octamer-binding protein OS=Homo sapiens OX=9606 GN=NONO PE=1 SV=4	29.3019	30.0016	29.7855	29.5812	29.5308	29.1498		0.484184	0.275711
	0.0351833	1.41248	sp|P58389|PTPA_MOUSE Serine/threonine-protein phosphatase 2A activator OS=Mus musculus OX=10090 GN=Ptpa PE=1 SV=1;sp|Q15257|PTPA_HUMAN Serine/threonine-protein phosphatase 2A activator OS=Homo sapiens OX=9606 GN=PTPA PE=1 SV=3	27.7656	27.6914	27.4718	27.3539	26.8992	27.181		1.45366	0.498234
	0.180957	1.79799	sp|Q15276|RABE1_HUMAN Rab GTPase-binding effector protein 1 OS=Homo sapiens OX=9606 GN=RABEP1 PE=1 SV=2	24.3812	24.7001	24.5281	24.1439	24.2637	22.6626		0.742425	0.846387
	0.751773	1.03935	sp|Q15286|RAB35_HUMAN Ras-related protein Rab-35 OS=Homo sapiens OX=9606 GN=RAB35 PE=1 SV=1	26.8545	26.6321	26.5322	26.4162	26.871	26.5646		0.123913	0.0556806
	0.374097	0.868848	sp|Q15293|RCN1_HUMAN Reticulocalbin-1 OS=Homo sapiens OX=9606 GN=RCN1 PE=1 SV=1	30.8283	30.8202	31.0018	31.0743	30.7562	31.4282		0.427016	-0.202824
	0.312168	0.84059	sp|Q15363|TMED2_HUMAN Transmembrane emp24 domain-containing protein 2 OS=Homo sapiens OX=9606 GN=TMED2 PE=1 SV=1	28.6673	28.4897	28.5365	28.7509	28.4873	29.2069		0.505611	-0.250526
	0.20411	1.19074	sp|Q15365|PCBP1_HUMAN Poly(rC)-binding protein 1 OS=Homo sapiens OX=9606 GN=PCBP1 PE=1 SV=2	29.6319	29.7478	29.7954	29.5877	29.6726	29.1592		0.690135	0.251863
	0.00498468	1.13142	sp|Q15366|PCBP2_HUMAN Poly(rC)-binding protein 2 OS=Homo sapiens OX=9606 GN=PCBP2 PE=1 SV=1	29.4985	29.5212	29.5382	29.3043	29.3998	29.3193		2.30236	0.178132
	0.00878854	1.32893	sp|Q15369|ELOC_HUMAN Elongin-C OS=Homo sapiens OX=9606 GN=ELOC PE=1 SV=1	27.2206	26.9409	27.0723	26.6672	26.7183	26.6175		2.05608	0.410261
	0.025086	1.24452	sp|Q15370|ELOB_HUMAN Elongin-B OS=Homo sapiens OX=9606 GN=ELOB PE=1 SV=1	26.8965	26.7019	26.7632	26.5002	26.5756	26.339		1.60057	0.315587
	0.450064	0.771456	sp|Q15382|RHEB_HUMAN GTP-binding protein Rheb OS=Homo sapiens OX=9606 GN=RHEB PE=1 SV=1	24.9332	24.5941	23.4643	24.817	24.6642	24.6334		0.346726	-0.374344
	0.346612	1.14458	sp|Q15386|UBE3C_HUMAN Ubiquitin-protein ligase E3C OS=Homo sapiens OX=9606 GN=UBE3C PE=1 SV=3	24.7047	25.1742	25.1474	24.6176	24.9546	24.8698		0.460156	0.194814
	0.427217	1.65852	sp|Q15392|DHC24_HUMAN Delta(24)-sterol reductase OS=Homo sapiens OX=9606 GN=DHCR24 PE=1 SV=2	24.927	25.3918	23.033	23.0614	23.6456	24.455		0.369352	0.729897
	0.752744	1.01408	sp|Q15393|SF3B3_HUMAN Splicing factor 3B subunit 3 OS=Homo sapiens OX=9606 GN=SF3B3 PE=1 SV=4;sp|Q1LVE8|SF3B3_DANRE Splicing factor 3B subunit 3 OS=Danio rerio OX=7955 GN=sf3b3 PE=2 SV=1	26.5618	26.7576	26.6442	26.6078	26.6706	26.6246		0.123353	0.020174
	0.0149609	1.29991	sp|Q15404|RSU1_HUMAN Ras suppressor protein 1 OS=Homo sapiens OX=9606 GN=RSU1 PE=1 SV=3	29.795	29.8663	30.0781	29.5699	29.4619	29.5724		1.82504	0.378412
	0.808013	1.04565	sp|Q15417|CNN3_HUMAN Calponin-3 OS=Homo sapiens OX=9606 GN=CNN3 PE=1 SV=1	29.5888	29.4497	30.1166	29.9024	29.6507	29.4088		0.0925816	0.0644029
	0.114818	1.93346	sp|Q15424|SAFB1_HUMAN Scaffold attachment factor B1 OS=Homo sapiens OX=9606 GN=SAFB PE=1 SV=4	24.7802	25.4896	24.7788	24.4128	24.5338	23.2483		0.939991	0.951186
	0.9966	0.999535	sp|Q15427|SF3B4_HUMAN Splicing factor 3B subunit 4 OS=Homo sapiens OX=9606 GN=SF3B4 PE=1 SV=1	25.2869	25.6664	25.5685	25.6662	25.5193	25.3382		0.00147913	-0.000671387
	0.0734135	1.35852	sp|Q15435|PP1R7_HUMAN Protein phosphatase 1 regulatory subunit 7 OS=Homo sapiens OX=9606 GN=PPP1R7 PE=1 SV=1;sp|Q3UM45|PP1R7_MOUSE Protein phos;sp|Q5HZV9|PP1R7_RAT Protein phosphatase 1 regulatory subunit 7 OS=Rattus norvegicus OX=10116 GN=Ppp1r7 PE=1 SV=1	29.2119	29.1206	28.8577	28.8755	28.6304	28.3582		1.13422	0.442039
	0.26983	1.10402	sp|Q15436|SC23A_HUMAN Protein transport protein Sec23A OS=Homo sapiens OX=9606 GN=SEC23A PE=1 SV=2	30.0916	29.8681	30.1833	29.9496	29.9803	29.7848		0.56891	0.142764
	0.390304	0.780596	sp|Q15437|SC23B_HUMAN Protein transport protein Sec23B OS=Homo sapiens OX=9606 GN=SEC23B PE=1 SV=2	22.5577	22.5984	22.5186	22.6874	23.6404	22.4191		0.408597	-0.357353
	0.0158179	1.28618	sp|Q15459|SF3A1_HUMAN Splicing factor 3A subunit 1 OS=Homo sapiens OX=9606 GN=SF3A1 PE=1 SV=1	26.6171	26.8038	26.5709	26.3551	26.1899	26.3575		1.80085	0.363092
	0.307449	1.29978	sp|Q15477|SKIV2_HUMAN Helicase SKI2W OS=Homo sapiens OX=9606 GN=SKIV2L PE=1 SV=3	26.412	26.7562	26.5391	26.3109	26.6535	25.6081		0.512227	0.378263
	0.47136	0.851242	sp|Q15526|SURF1_HUMAN Surfeit locus protein 1 OS=Homo sapiens OX=9606 GN=SURF1 PE=1 SV=1	24.7469	25.1572	24.3951	24.8771	24.7435	25.3758		0.326648	-0.23236
	0.357309	0.6817	sp|Q15582|BGH3_HUMAN Transforming growth factor-beta-induced protein ig-h3 OS=Homo sapiens OX=9606 GN=TGFBI PE=1 SV=1	31.1769	30.0471	31.5948	30.9801	31.8517	31.6454		0.446956	-0.552791
	0.0286734	1.62174	sp|Q15628|TRADD_HUMAN Tumor necrosis factor receptor type 1-associated DEATH domain protein OS=Homo sapiens OX=9606 GN=TRADD PE=1 SV=2	26.0475	25.4843	25.9634	24.944	25.1247	25.334		1.54252	0.697542
	0.0430534	1.26063	sp|Q15631|TSN_HUMAN Translin OS=Homo sapiens OX=9606 GN=TSN PE=1 SV=1	28.1452	28.2158	27.9826	27.8237	27.9118	27.6055		1.36599	0.334148
	0.0232393	1.26923	sp|Q15637|SF01_HUMAN Splicing factor 1 OS=Homo sapiens OX=9606 GN=SF1 PE=1 SV=4;sp|Q64213|SF01_MOUSE Splicing factor 1 OS=Mus musculus OX=10090 GN=Sf1 PE=1 SV=6	27.7743	27.8926	27.6875	27.4417	27.5713	27.3095		1.63378	0.343948
	0.0203292	1.18452	sp|Q15642|CIP4_HUMAN Cdc42-interacting protein 4 OS=Homo sapiens OX=9606 GN=TRIP10 PE=1 SV=3	27.4269	27.6354	27.5692	27.2733	27.3444	27.2808		1.69188	0.244308
	0.0494323	1.35287	sp|Q15654|TRIP6_HUMAN Thyroid receptor-interacting protein 6 OS=Homo sapiens OX=9606 GN=TRIP6 PE=1 SV=3	26.6702	26.9633	26.5091	26.3619	26.1135	26.3592		1.30599	0.436018
	0.114467	1.16602	sp|Q15691|MARE1_HUMAN Microtubule-associated protein RP/EB family member 1 OS=Homo sapiens OX=9606 GN=MAPRE1 PE=1 SV=3	28.8528	28.8058	28.7124	28.6757	28.6659	28.3647		0.941322	0.221593
	0.922315	1.00807	sp|Q15717|ELAV1_HUMAN ELAV-like protein 1 OS=Homo sapiens OX=9606 GN=ELAVL1 PE=1 SV=2	27.6205	27.9344	27.768	27.7744	27.8693	27.6444		0.0351209	0.0115916
	0.662082	0.914926	sp|Q15738|NSDHL_HUMAN Sterol-4-alpha-carboxylate 3-dehydrogenase, decarboxylating OS=Homo sapiens OX=9606 GN=NSDHL PE=1 SV=2	27.0432	27.2025	26.9933	26.7925	27.131	27.7003		0.179088	-0.128272
	0.178376	0.702284	sp|Q15746|MYLK_HUMAN Myosin light chain kinase, smooth muscle OS=Homo sapiens OX=9606 GN=MYLK PE=1 SV=4	26.6469	26.0328	25.8089	26.3148	26.947	26.7565		0.748664	-0.509874
	0.499351	0.858029	sp|Q15758|AAAT_HUMAN Neutral amino acid transporter B(0) OS=Homo sapiens OX=9606 GN=SLC1A5 PE=1 SV=2	27.2075	27.1767	27.7009	27.3513	28.0715	27.3251		0.301594	-0.220901
	0.25082	1.53289	sp|Q15813|TBCE_HUMAN Tubulin-specific chaperone E OS=Homo sapiens OX=9606 GN=TBCE PE=1 SV=1	26.2771	26.1293	25.4274	25.2317	26.0246	24.7287		0.600637	0.616252
	0.113147	2.24951	sp|Q15814|TBCC_HUMAN Tubulin-specific chaperone C OS=Homo sapiens OX=9606 GN=TBCC PE=1 SV=2	26.2818	26.2355	25.8607	25.5103	25.5277	23.8311		0.946355	1.16961
	0.839588	1.04334	sp|Q15819|UB2V2_HUMAN Ubiquitin-conjugating enzyme E2 variant 2 OS=Homo sapiens OX=9606 GN=UBE2V2 PE=1 SV=4	26.1932	26.1803	26.561	26.6862	25.8049	26.2598		0.0759338	0.0612049
	0.0519002	0.792818	sp|Q15836|VAMP3_HUMAN Vesicle-associated membrane protein 3 OS=Homo sapiens OX=9606 GN=VAMP3 PE=1 SV=3	28.8555	28.8867	28.8645	28.9965	29.1964	29.4185		1.28483	-0.334939
	0.352903	0.934017	sp|Q15907|RB11B_HUMAN Ras-related protein Rab-11B OS=Homo sapiens OX=9606 GN=RAB11B PE=1 SV=4	29.5483	29.4052	29.5358	29.4418	29.6213	29.7216		0.452345	-0.0984796
	0.398886	1.08828	sp|Q15942|ZYX_HUMAN Zyxin OS=Homo sapiens OX=9606 GN=ZYX PE=1 SV=1	29.9591	30.3805	30.1588	30.083	30.0927	29.9566		0.399151	0.122053
	0.219942	0.805838	sp|P55931|ETFD_PIG Electron transfer flavoprotein-ubiquinone oxidoreductase, mitochondrial OS=Sus scrofa OX=9823 GN=ETFD;sp|Q16134|ETFD_HUMAN Electron transfer flavoprotein-ubiquinone oxidoreductase, mitochondrial OS=Homo sapiens OX=9606 GN=ETFDH PE=1 SV=2	26.9134	27.1813	26.9283	27.4829	26.9289	27.5456		0.657692	-0.311438
	0.049023	1.1553	sp|Q16181|SEPT7_HUMAN Septin-7 OS=Homo sapiens OX=9606 GN=SEPTIN7 PE=1 SV=2	31.0677	31.0662	31.188	30.9546	30.9684	30.774		1.3096	0.208272
	0.389416	1.08399	sp|Q16186|ADRM1_HUMAN Proteasomal ubiquitin receptor ADRM1 OS=Homo sapiens OX=9606 GN=ADRM1 PE=1 SV=2;sp|Q9JMB5|ADRM1_RAT Proteasomal ubiquitin receptor ADRM1 OS=Rattus norvegicus OX=10116 GN=Adrm1 PE=1 SV=2	26.3437	26.144	26.319	26.2364	26.2735	25.9477		0.409586	0.116353
	0.0153697	1.46806	sp|Q16204|CCDC6_HUMAN Coiled-coil domain-containing protein 6 OS=Homo sapiens OX=9606 GN=CCDC6 PE=1 SV=2	25.3653	25.5148	25.2373	25.0189	24.6378	24.7989		1.81334	0.553906
	0.560765	1.08775	sp|Q16222|UAP1_HUMAN UDP-N-acetylhexosamine pyrophosphorylase OS=Homo sapiens OX=9606 GN=UAP1 PE=1 SV=3	27.2513	27.039	26.9944	27.314	26.8689	26.7379		0.251219	0.12134
	0.304922	0.738996	sp|Q16363|LAMA4_HUMAN Laminin subunit alpha-4 OS=Homo sapiens OX=9606 GN=LAMA4 PE=1 SV=4	26.0923	26.0382	27.1062	26.6663	26.7772	27.1024		0.515812	-0.436361
	0.460925	1.12116	sp|Q16401|PSMD5_HUMAN 26S proteasome non-ATPase regulatory subunit 5 OS=Homo sapiens OX=9606 GN=PSMD5 PE=1 SV=3	28.4157	28.507	27.9564	28.2828	27.9166	28.1848		0.33637	0.164998
	0.220658	1.39547	sp|Q16513|PKN2_HUMAN Serine/threonine-protein kinase N2 OS=Homo sapiens OX=9606 GN=PKN2 PE=1 SV=1	24.8822	25.0167	24.9362	24.6855	24.8907	23.8165		0.656281	0.480748
	0.527732	0.80298	sp|Q16527|CSRP2_HUMAN Cysteine and glycine-rich protein 2 OS=Homo sapiens OX=9606 GN=CSRP2 PE=1 SV=3	27.1283	26.3275	27.7182	26.939	27.6175	27.5671		0.277587	-0.316563
	0.00529563	1.27168	sp|Q16531|DDB1_HUMAN DNA damage-binding protein 1 OS=Homo sapiens OX=9606 GN=DDB1 PE=1 SV=1	29.0232	29.1511	29.0356	28.7088	28.8126	28.6483		2.27608	0.346738
	0.0210627	1.71535	sp|Q16537|2A5E_HUMAN Serine/threonine-protein phosphatase 2A 56 kDa regulatory subunit epsilon isoform OS=Homo sapiens OX=9606 GN=PPP2R5E PE=1 SV=1	25.5878	26.2102	25.5991	24.9466	25.0045	25.1105		1.67649	0.778502
	0.0335317	1.38645	sp|P47811|MK14_MOUSE Mitogen-activated protein kinase 14 OS=Mus musculus OX=10090 GN=Mapk14 PE=1 SV=3;sp|Q16539|MK14_HUMAN Mitogen-activated protein kinase 14 OS=Homo sapiens OX=9606 GN=MAPK14 PE=1 SV=3	26.9576	27.1238	26.8109	26.6814	26.5197	26.277		1.47454	0.471395
	0.097611	0.53861	sp|Q16540|RM23_HUMAN 39S ribosomal protein L23, mitochondrial OS=Homo sapiens OX=9606 GN=MRPL23 PE=1 SV=1	24.9806	24.0943	23.6515	25.1174	24.9042	25.3829		1.0105	-0.892686
	0.298609	1.07448	sp|Q16543|CDC37_HUMAN Hsp90 co-chaperone Cdc37 OS=Homo sapiens OX=9606 GN=CDC37 PE=1 SV=1	28.2186	28.038	28.0553	28.0742	28.0561	27.8707		0.524897	0.103633
	0.00267476	1.39868	sp|Q16555|DPYL2_HUMAN Dihydropyrimidinase-related protein 2 OS=Homo sapiens OX=9606 GN=DPYSL2 PE=1 SV=1	33.0466	33.0242	33.1195	32.6296	32.6619	32.4466		2.57272	0.484069
	0.088021	0.158528	sp|Q16563|SYPL1_HUMAN Synaptophysin-like protein 1 OS=Homo sapiens OX=9606 GN=SYPL1 PE=1 SV=1	26.9707	23.681	23.2378	27.0862	27.2904	27.4845		1.05541	-2.65719
	0.612932	1.23071	sp|Q16576|RBBP7_HUMAN Histone-binding protein RBBP7 OS=Homo sapiens OX=9606 GN=RBBP7 PE=1 SV=1	24.8844	26.2377	25.6067	25.4959	24.5332	25.8012		0.212588	0.299489
	0.0253672	0.527491	sp|Q16585|SGCB_HUMAN Beta-sarcoglycan OS=Homo sapiens OX=9606 GN=SGCB PE=1 SV=1	24.6418	24.1859	24.7989	25.6164	25.0853	25.6933		1.59573	-0.92278
	0.928899	0.933336	sp|Q16610|ECM1_HUMAN Extracellular matrix protein 1 OS=Homo sapiens OX=9606 GN=ECM1 PE=1 SV=2	25.4513	24.6273	24.2255	26.222	22.9542	25.4266		0.0320314	-0.0995318
	0.38337	1.17615	sp|Q16629|SRSF7_HUMAN Serine/arginine-rich splicing factor 7 OS=Homo sapiens OX=9606 GN=SRSF7 PE=1 SV=1	26.2943	27.0577	26.9502	26.5106	26.5703	26.519		0.416382	0.234076
	0.473869	1.13433	sp|Q16630|CPSF6_HUMAN Cleavage and polyadenylation specificity factor subunit 6 OS=Homo sapiens OX=9606 GN=CPSF6 PE=1 SV=2	26.0683	26.4614	26.6305	26.135	25.9711	26.5085		0.324342	0.181844
	0.0401804	0.739179	sp|Q16643|DREB_HUMAN Drebrin OS=Homo sapiens OX=9606 GN=DBN1 PE=1 SV=4	28.001	27.929	28.0916	28.4477	28.6796	28.2022		1.39599	-0.436005
	0.045484	0.495637	sp|Q16647|PTGIS_HUMAN Prostacyclin synthase OS=Homo sapiens OX=9606 GN=PTGIS PE=1 SV=1	29.9034	30.6769	30.0688	31.6599	30.752	31.2752		1.34214	-1.01265
	0.0847899	1.29224	sp|Q16658|FSCN1_HUMAN Fascin OS=Homo sapiens OX=9606 GN=FSCN1 PE=1 SV=3;sp|Q61553|FSCN1_MOUSE Fascin OS=Mus musculus OX=10090 GN=Fscn1 PE=1 SV=4	31.0707	31.462	31.0036	30.916	30.8507	30.6601		1.07166	0.369873
	0.203427	1.1778	sp|Q16666|IF16_HUMAN Gamma-interferon-inducible protein 16 OS=Homo sapiens OX=9606 GN=IFI16 PE=1 SV=3	28.4458	28.571	28.7984	28.4321	28.5313	28.1437		0.691592	0.236094
	0.458896	0.732617	sp|Q16678|CP1B1_HUMAN Cytochrome P450 1B1 OS=Homo sapiens OX=9606 GN=CYP1B1 PE=1 SV=2	28.7985	27.5485	28.7447	29.4211	28.8617	28.1555		0.338286	-0.448868
	0.697714	1.10489	sp|Q16698|DECR_HUMAN 2,4-dienoyl-CoA reductase, mitochondrial OS=Homo sapiens OX=9606 GN=DECR1 PE=1 SV=1	29.2793	29.2615	28.5909	28.3844	29.1035	29.2121		0.156322	0.1439
	0.0450084	0.641274	sp|Q16706|MA2A1_HUMAN Alpha-mannosidase 2 OS=Homo sapiens OX=9606 GN=MAN2A1 PE=1 SV=2	25.042	24.6303	25.3332	25.5762	25.5328	25.8195		1.34671	-0.640986
	0.394588	0.870857	sp|O88696|CLPP_MOUSE ATP-dependent Clp protease proteolytic subunit, mitochondrial OS=Mus musculus OX=10090 GN=Clpp PE=1 SV=1;sp|Q16740|CLPP_HUMAN ATP-dependent Clp protease proteolytic subunit, mitochondrial OS=Homo sapiens OX=9606 GN=CLPP PE=1 SV=1	26.0388	26.2274	25.557	26.2427	26.025	26.1539		0.403856	-0.199492
	0.827967	0.970029	sp|Q16762|THTR_HUMAN Thiosulfate sulfurtransferase OS=Homo sapiens OX=9606 GN=TST PE=1 SV=4	26.772	26.8795	26.5163	26.4552	26.922	26.9223		0.0819869	-0.0439008
	0.0265893	1.517	sp|Q16774|KGUA_HUMAN Guanylate kinase OS=Homo sapiens OX=9606 GN=GUK1 PE=1 SV=2	27.4795	27.3311	27.5995	27.1682	26.6355	26.8028		1.57529	0.601218
	0.320165	1.49034	sp|Q16775|GLO2_HUMAN Hydroxyacylglutathione hydrolase, mitochondrial OS=Homo sapiens OX=9606 GN=HAGH PE=1 SV=2;sp|Q4R6C1|GLO2_MACFA Hydroxyacylglutathione hydrolase, mitochondrial OS=Macaca fascicularis OX=9541 GN=HAGH PE=2 SV=2	25.289	25.0712	24.7283	23.5017	24.8151	25.0448		0.494627	0.575645
	0.0750568	0.807033	sp|Q16795|NDUA9_HUMAN NADH dehydrogenase [ubiquinone] 1 alpha subcomplex subunit 9, mitochondrial OS=Homo sapiens OX=9606 GN=NDUFA9 PE=1 SV=2	28.5118	28.342	28.1106	28.6888	28.686	28.5175		1.12461	-0.3093
	0.69101	1.14116	sp|Q16798|MAON_HUMAN NADP-dependent malic enzyme, mitochondrial OS=Homo sapiens OX=9606 GN=ME3 PE=2 SV=2	25.6712	26.613	25.2643	25.8069	25.2678	25.9023		0.160516	0.190496
	0.582878	0.880305	sp|Q16822|PCKGM_HUMAN Phosphoenolpyruvate carboxykinase [GTP], mitochondrial OS=Homo sapiens OX=9606 GN=PCK2 PE=1 SV=4	29.7747	29.2591	29.732	29.9867	30.0762	29.2545		0.234422	-0.183925
	0.950096	0.989542	sp|Q16832|DDR2_HUMAN Discoidin domain-containing receptor 2 OS=Homo sapiens OX=9606 GN=DDR2 PE=1 SV=2	25.5268	24.9406	25.3661	25.2022	25.0984	25.5785		0.0222323	-0.0151666
	0.400693	0.831317	sp|Q16836|HCDH_HUMAN Hydroxyacyl-coenzyme A dehydrogenase, mitochondrial OS=Homo sapiens OX=9606 GN=HADH PE=1 SV=3	29.1874	29.6683	28.7761	29.6669	29.505	29.2595		0.397188	-0.266529
	0.674992	1.05051	sp|Q16850|CP51A_HUMAN Lanosterol 14-alpha demethylase OS=Homo sapiens OX=9606 GN=CYP51A1 PE=1 SV=3	26.8024	26.93	26.7078	26.5901	26.6074	27.0295		0.170701	0.071092
	0.747989	1.06332	sp|Q16851|UGPA_HUMAN UTP--glucose-1-phosphate uridylyltransferase OS=Homo sapiens OX=9606 GN=UGP2 PE=1 SV=5;sp|Q91ZJ5|UGPA_MOUSE UTP--glucose-1-phosphate uridylyltransferase OS=Mus musculus OX=10090 GN=Ugp2 PE=1 SV=3	30.4389	30.032	30.6619	30.544	30.3802	29.9428		0.126105	0.0885766
	0.0605612	0.652923	sp|Q16864|VATF_HUMAN V-type proton ATPase subunit F OS=Homo sapiens OX=9606 GN=ATP6V1F PE=1 SV=2	26.3621	25.8084	25.852	26.4828	26.9363	26.4485		1.21781	-0.615016
	0.48859	0.898215	sp|Q16881|TRXR1_HUMAN Thioredoxin reductase 1, cytoplasmic OS=Homo sapiens OX=9606 GN=TXNRD1 PE=1 SV=3	30.584	30.3298	30.8706	30.4903	30.8616	30.8971		0.311055	-0.154868
	0.285629	0.886236	sp|Q16891|MIC60_HUMAN MICOS complex subunit MIC60 OS=Homo sapiens OX=9606 GN=IMMT PE=1 SV=1	29.8914	30.1881	30.0351	29.9908	30.2888	30.3578		0.544198	-0.174238
	0.603282	1.04813	sp|Q1KMD3|HNRL2_HUMAN Heterogeneous nuclear ribonucleoprotein U-like protein 2 OS=Homo sapiens OX=9606 GN=HNRNPUL2 PE=1 SV=1	28.9018	29.2616	29.0868	29.1372	28.9521	28.9574		0.21948	0.0678228
	0.265231	0.892051	sp|Q27J81|INF2_HUMAN Inverted formin-2 OS=Homo sapiens OX=9606 GN=INF2 PE=1 SV=2	28.3223	28.3951	28.039	28.4267	28.5269	28.2973		0.576375	-0.164802
	0.316047	0.542763	sp|Q2M2I8|AAK1_HUMAN AP2-associated protein kinase 1 OS=Homo sapiens OX=9606 GN=AAK1 PE=1 SV=3	25.1134	22.7186	24.8341	25.3133	25.1741	24.8235		0.500249	-0.881606
	0.0736449	1.32456	sp|Q2M389|WASC4_HUMAN WASH complex subunit 4 OS=Homo sapiens OX=9606 GN=WASHC4 PE=1 SV=2	27.5856	27.4132	27.5511	27.2086	27.3261	26.7986		1.13286	0.405518
	0.607234	1.25388	sp|Q2NL82|TSR1_HUMAN Pre-rRNA-processing protein TSR1 homolog OS=Homo sapiens OX=9606 GN=TSR1 PE=1 SV=1	24.1865	24.0936	23.6773	24.2133	24.2349	22.53		0.216644	0.3264
	0.0201025	1.36005	sp|Q2TAA2|IAH1_HUMAN Isoamyl acetate-hydrolyzing esterase 1 homolog OS=Homo sapiens OX=9606 GN=IAH1 PE=1 SV=1	26.304	26.4749	26.2916	26.1119	25.7681	25.8595		1.69675	0.443663
	0.232471	1.87632	sp|Q2TAL8|QRIC1_HUMAN Glutamine-rich protein 1 OS=Homo sapiens OX=9606 GN=QRICH1 PE=1 SV=1	24.1905	24.4026	24.0633	22.4274	24.5503	22.955		0.633632	0.907906
	0.80526	1.0544	sp|Q32MZ4|LRRF1_HUMAN Leucine-rich repeat flightless-interacting protein 1 OS=Homo sapiens OX=9606 GN=LRRFIP1 PE=1 SV=2	25.0949	24.9748	25.8558	25.336	25.3074	25.0528		0.0940637	0.0764211
	0.060475	0.763953	sp|Q32P28|P3H1_HUMAN Prolyl 3-hydroxylase 1 OS=Homo sapiens OX=9606 GN=P3H1 PE=1 SV=2	28.4739	28.6313	28.9605	29.096	28.9941	29.141		1.21842	-0.388444
	0.00988207	1.47084	sp|Q32P44|EMAL3_HUMAN Echinoderm microtubule-associated protein-like 3 OS=Homo sapiens OX=9606 GN=EML3 PE=1 SV=1	25.8239	26.0418	25.9644	25.4813	25.4965	25.1825		2.00515	0.556641
	0.240406	1.39597	sp|Q3KQU3|MA7D1_HUMAN MAP7 domain-containing protein 1 OS=Homo sapiens OX=9606 GN=MAP7D1 PE=1 SV=1	24.3403	23.9954	23.903	23.7699	24.0519	22.9731		0.619055	0.481272
	0.862405	0.913851	sp|Q3KQV9|UAP1L_HUMAN UDP-N-acetylhexosamine pyrophosphorylase-like protein 1 OS=Homo sapiens OX=9606 GN=UAP1L1 PE=1 SV=2	26.8923	27.1338	25.0566	26.4231	26.9612	26.0882		0.0642889	-0.12997
	0.107639	1.40933	sp|Q3LXA3|TKFC_HUMAN Triokinase/FMN cyclase OS=Homo sapiens OX=9606 GN=TKFC PE=1 SV=2	25.8399	25.8896	25.2716	25.423	25.1302	24.9628		0.968031	0.495008
	0.416861	1.31122	sp|Q3SXM5|HSDL1_HUMAN Inactive hydroxysteroid dehydrogenase-like protein 1 OS=Homo sapiens OX=9606 GN=HSDL1 PE=1 SV=3	23.773	23.5347	23.109	23.0657	23.7577	22.4206		0.380009	0.390909
	0.027909	0.76971	sp|Q3SY69|AL1L2_HUMAN Mitochondrial 10-formyltetrahydrofolate dehydrogenase OS=Homo sapiens OX=9606 GN=ALDH1L2 PE=1 SV=2	30.3531	30.1102	30.3477	30.6799	30.7645	30.4995		1.55426	-0.377613
	0.569068	0.95095	sp|Q3ZCQ8|TIM50_HUMAN Mitochondrial import inner membrane translocase subunit TIM50 OS=Homo sapiens OX=9606 GN=TIMM50 PE=1 SV=2	27.3125	27.2131	27.3299	27.2291	27.2646	27.5794		0.244836	-0.0725587
	0.0951251	0.579658	sp|Q460N5|PAR14_HUMAN Protein mono-ADP-ribosyltransferase PARP14 OS=Homo sapiens OX=9606 GN=PARP14 PE=1 SV=3	24.7614	24.805	25.459	26.2853	25.7933	25.307		1.02171	-0.786725
	0.227315	1.73103	sp|Q495W5|FUT11_HUMAN Alpha-(1,3)-fucosyltransferase 11 OS=Homo sapiens OX=9606 GN=FUT11 PE=1 SV=1	24.584	24.5225	24.586	23.8399	22.779	24.6987		0.643371	0.791634
	0.548011	1.13702	sp|Q49A26|GLYR1_HUMAN Putative oxidoreductase GLYR1 OS=Homo sapiens OX=9606 GN=GLYR1 PE=1 SV=4	23.8326	24.4177	23.838	24.2433	23.5599	23.7293		0.261211	0.185263
	0.191338	1.12901	sp|Q4G0F5|VP26B_HUMAN Vacuolar protein sorting-associated protein 26B OS=Homo sapiens OX=9606 GN=VPS26B PE=1 SV=2	26.0968	26.0869	25.8407	25.9506	25.8507	25.6978		0.7182	0.175064
	0.282613	1.70801	sp|Q4G0J3|LARP7_HUMAN La-related protein 7 OS=Homo sapiens OX=9606 GN=LARP7 PE=1 SV=1	25.1061	25.2488	24.9732	25.0674	23.1094	24.8344		0.548808	0.772313
	0.461756	1.06276	sp|Q4G0N4|NAKD2_HUMAN NAD kinase 2, mitochondrial OS=Homo sapiens OX=9606 GN=NADK2 PE=1 SV=2	25.401	25.2263	25.2598	25.3916	25.1488	25.0833		0.335588	0.0878105
	0.797358	0.942862	sp|Q4G176|ACSF3_HUMAN Malonate--CoA ligase ACSF3, mitochondrial OS=Homo sapiens OX=9606 GN=ACSF3 PE=1 SV=3	25.676	25.9842	24.9474	25.6659	25.5525	25.6439		0.0983466	-0.0848815
	0.400566	0.902704	sp|Q4KMQ2|ANO6_HUMAN Anoctamin-6 OS=Homo sapiens OX=9606 GN=ANO6 PE=1 SV=2	27.3262	27.3112	27.1289	27.1242	27.6031	27.4821		0.397326	-0.147675
	0.135418	0.836704	sp|Q4V9L6|TM119_HUMAN Transmembrane protein 119 OS=Homo sapiens OX=9606 GN=TMEM119 PE=1 SV=1	27.7553	27.8972	27.9914	28.3435	28.1425	27.9295		0.868323	-0.257211
	0.0644116	1.33296	sp|Q4VC31|CCD58_HUMAN Coiled-coil domain-containing protein 58 OS=Homo sapiens OX=9606 GN=CCDC58 PE=1 SV=1	25.4377	25.458	25.4456	25.3405	24.9737	24.7832		1.19104	0.414636
	0.120653	1.17737	sp|Q52LJ0|FA98B_HUMAN Protein FAM98B OS=Homo sapiens OX=9606 GN=FAM98B PE=1 SV=2	24.4721	24.6419	24.5291	24.1116	24.3386	24.4861		0.918461	0.235572
	0.341472	1.2312	sp|Q53EL6|PDCD4_HUMAN Programmed cell death protein 4 OS=Homo sapiens OX=9606 GN=PDCD4 PE=1 SV=2	27.162	27.8792	27.2863	27.1177	27.4461	26.8635		0.466645	0.300065
	0.167589	0.751401	sp|Q53EP0|FND3B_HUMAN Fibronectin type III domain-containing protein 3B OS=Homo sapiens OX=9606 GN=FNDC3B PE=1 SV=2	25.5329	24.8449	25.6122	25.766	25.6915	25.7695		0.775753	-0.412346
	0.0664838	1.24397	sp|Q53FA7|QORX_HUMAN Quinone oxidoreductase PIG3 OS=Homo sapiens OX=9606 GN=TP53I3 PE=1 SV=2	26.7588	26.9829	26.8367	26.7424	26.3739	26.5172		1.17728	0.314948
	0.60028	1.24386	sp|Q53GL7|PAR10_HUMAN Protein mono-ADP-ribosyltransferase PARP10 OS=Homo sapiens OX=9606 GN=PARP10 PE=1 SV=2	24.4654	24.4318	25.1757	23.5136	25.2393	24.3755		0.221646	0.314823
	0.101443	2.24626	sp|Q53GS9|SNUT2_HUMAN U4/U6.U5 tri-snRNP-associated protein 2 OS=Homo sapiens OX=9606 GN=USP39 PE=1 SV=2	24.0539	24.9461	24.6247	23.8974	22.4045	23.8202		0.993776	1.16753
	0.774019	1.04641	sp|Q53H12|AGK_HUMAN Acylglycerol kinase, mitochondrial OS=Homo sapiens OX=9606 GN=AGK PE=1 SV=2	27.4603	27.7038	27.1294	27.0998	27.501	27.4963		0.111248	0.0654532
	0.221231	0.812114	sp|Q53H82|LACB2_HUMAN Endoribonuclease LACTB2 OS=Homo sapiens OX=9606 GN=LACTB2 PE=1 SV=2	23.5627	22.8706	23.094	23.5498	23.4271	23.4511		0.655154	-0.300246
	0.0436893	1.42154	sp|Q53T59|H1BP3_HUMAN HCLS1-binding protein 3 OS=Homo sapiens OX=9606 GN=HS1BP3 PE=1 SV=1	26.4254	26.4815	26.5662	25.8612	26.3186	25.7709		1.35962	0.507455
	0.200378	0.696896	sp|Q53TN4|CYBR1_HUMAN Cytochrome b reductase 1 OS=Homo sapiens OX=9606 GN=CYBRD1 PE=1 SV=1	26.3757	27.3437	26.3674	27.0805	27.1497	27.4196		0.69815	-0.520984
	0.0113479	1.20555	sp|Q567U6|CCD93_HUMAN Coiled-coil domain-containing protein 93 OS=Homo sapiens OX=9606 GN=CCDC93 PE=1 SV=2	26.5809	26.6799	26.6288	26.2902	26.3248	26.4655		1.94508	0.269693
	0.557415	1.19509	sp|Q58FF8|H90B2_HUMAN Putative heat shock protein HSP 90-beta 2 OS=Homo sapiens OX=9606 GN=HSP90AB2P PE=1 SV=2	27.9719	27.6924	27.1703	27.445	27.8691	26.7491		0.253821	0.257125
	0.117969	0.804305	sp|Q5BJH7|YIF1B_HUMAN Protein YIF1B OS=Homo sapiens OX=9606 GN=YIF1B PE=1 SV=1	25.982	25.8189	26.0292	26.0941	26.1322	26.5463		0.928233	-0.314185
	0.0526228	1.3745	sp|Q5BKZ1|ZN326_HUMAN DBIRD complex subunit ZNF326 OS=Homo sapiens OX=9606 GN=ZNF326 PE=1 SV=2	23.8657	24.2204	24.4199	23.619	23.7557	23.7545		1.27883	0.45891
	0.709277	0.891988	sp|Q5EBL4|RIPL1_HUMAN RILP-like protein 1 OS=Homo sapiens OX=9606 GN=RILPL1 PE=1 SV=1	23.3145	24.0189	24.6832	24.2746	24.2974	23.9394		0.149184	-0.164903
	0.855661	1.02191	sp|Q5GLZ8|HERC4_HUMAN Probable E3 ubiquitin-protein ligase HERC4 OS=Homo sapiens OX=9606 GN=HERC4 PE=1 SV=1	27.3432	27.2835	27.041	27.2631	27.3756	26.9352		0.0676985	0.0312678
	0.762316	1.07333	sp|Q5H9L2|TCAL5_HUMAN Transcription elongation factor A protein-like 5 OS=Homo sapiens OX=9606 GN=TCEAL5 PE=1 SV=1;sp|Q6IPX3|TCAL6_HUMAN Tran;sp|Q969E4|TCAL3_HUMAN Transcription elongation factor A protein-like 3 OS=Homo sapiens OX=9606 GN=TCEAL3 PE=1 SV=1	25.4261	24.4674	24.6577	24.7562	24.9459	24.543		0.117865	0.102095
	0.0839514	1.88782	sp|Q5H9R7|PP6R3_HUMAN Serine/threonine-protein phosphatase 6 regulatory subunit 3 OS=Homo sapiens OX=9606 GN=PPP6R3 PE=1 SV=2	24.7944	23.8247	23.8387	22.7737	23.5763	23.3576		1.07597	0.916721
	0.0765047	0.623961	sp|Q5HYI8|RABL3_HUMAN Rab-like protein 3 OS=Homo sapiens OX=9606 GN=RABL3 PE=1 SV=1	23.4255	24.1135	24.3198	24.5599	24.5179	24.8225		1.11631	-0.680471
	0.492559	1.56789	sp|Q5I0H4|TMCO1_RAT Calcium load-activated calcium channel OS=Rattus norvegicus OX=10116 GN=Tmco1 PE=2 SV=1;sp|Q9UM00|TMCO1_HUMAN Calcium load-activated calcium channel OS=Homo sapiens OX=9606 GN=TMCO1 PE=1 SV=2	24.9523	24.6403	24.7271	24.6836	22.4454	25.2442		0.307542	0.648829
	0.124137	0.811185	sp|Q5JRA6|TGO1_HUMAN Transport and Golgi organization protein 1 homolog OS=Homo sapiens OX=9606 GN=MIA3 PE=1 SV=1	26.3883	26.2716	26.5433	26.6436	26.9591	26.5062		0.9061	-0.301897
	0.112238	0.675426	sp|Q5JRX3|PREP_HUMAN Presequence protease, mitochondrial OS=Homo sapiens OX=9606 GN=PITRM1 PE=1 SV=3	28.8894	28.4017	28.0579	28.7359	29.151	29.1605		0.949861	-0.56613
	0.983356	0.997345	sp|Q5JSH3|WDR44_HUMAN WD repeat-containing protein 44 OS=Homo sapiens OX=9606 GN=WDR44 PE=1 SV=1	27.294	26.8419	27.3782	27.2676	27.1319	27.1261		0.00728925	-0.00383504
	0.3082	1.76217	sp|Q5JSL3|DOC11_HUMAN Dedicator of cytokinesis protein 11 OS=Homo sapiens OX=9606 GN=DOCK11 PE=1 SV=2	24.1388	25.4846	24.8511	22.8426	24.547	24.6328		0.511167	0.81735
	0.599705	0.944298	sp|Q5JTH9|RRP12_HUMAN RRP12-like protein OS=Homo sapiens OX=9606 GN=RRP12 PE=1 SV=2	24.5543	24.4536	24.8607	24.5987	24.6599	24.858		0.222062	-0.0826855
	0.141733	0.915589	sp|Q5JTV8|TOIP1_HUMAN Torsin-1A-interacting protein 1 OS=Homo sapiens OX=9606 GN=TOR1AIP1 PE=1 SV=2	28.7108	28.8294	28.9498	28.9405	28.973	28.9581		0.848529	-0.127228
	0.387407	1.23572	sp|Q5JTZ9|SYAM_HUMAN Alanine--tRNA ligase, mitochondrial OS=Homo sapiens OX=9606 GN=AARS2 PE=1 SV=1	26.5383	26.5799	25.8073	26.3816	25.7734	25.8544		0.411833	0.305356
	0.200757	0.576453	sp|Q5JVS0|HABP4_HUMAN Intracellular hyaluronan-binding protein 4 OS=Homo sapiens OX=9606 GN=HABP4 PE=1 SV=1	23.6025	23.3918	21.9504	23.8074	23.75	23.7714		0.69733	-0.794724
	0.784308	0.894116	sp|Q5K4L6|S27A3_HUMAN Solute carrier family 27 member 3 OS=Homo sapiens OX=9606 GN=SLC27A3 PE=1 SV=4	24.3107	25.8239	24.2614	25.3663	24.7407	24.7734		0.105513	-0.161465
	0.611618	0.799681	sp|Q5K651|SAMD9_HUMAN Sterile alpha motif domain-containing protein 9 OS=Homo sapiens OX=9606 GN=SAMD9 PE=1 SV=1	23.907	24.065	22.3787	24.2356	23.4814	23.6012		0.21352	-0.322503
	0.762391	0.901472	sp|Q5KU26|COL12_HUMAN Collectin-12 OS=Homo sapiens OX=9606 GN=COLEC12 PE=1 SV=3	25.0202	26.4561	25.6709	26.1456	25.4696	25.9809		0.117822	-0.149645
	0.419552	1.1674	sp|Q5QJ74|TBCEL_HUMAN Tubulin-specific chaperone cofactor E-like protein OS=Homo sapiens OX=9606 GN=TBCEL PE=1 SV=2	26.3361	26.0688	26.3692	26.0255	26.4368	25.6419		0.377214	0.223302
	0.102935	0.638506	sp|Q5RI15|COX20_HUMAN Cytochrome c oxidase assembly protein COX20, mitochondrial OS=Homo sapiens OX=9606 GN=COX20 PE=1 SV=2	24.3031	24.3947	24.196	24.5889	25.5454	24.701		0.987438	-0.647229
	0.327217	1.13244	sp|Q5SSJ5|HP1B3_HUMAN Heterochromatin protein 1-binding protein 3 OS=Homo sapiens OX=9606 GN=HP1BP3 PE=1 SV=1	29.1553	29.679	29.5298	29.1975	29.3316	29.2966		0.485164	0.179433
	0.590517	1.07736	sp|Q5SW79|CE170_HUMAN Centrosomal protein of 170 kDa OS=Homo sapiens OX=9606 GN=CEP170 PE=1 SV=1	25.666	26.0558	25.4702	25.4967	25.7141	25.6586		0.228768	0.107502
	0.208375	1.12088	sp|Q5T1M5|FKB15_HUMAN FK506-binding protein 15 OS=Homo sapiens OX=9606 GN=FKBP15 PE=1 SV=2	26.6902	26.761	26.542	26.512	26.6473	26.34		0.681154	0.164637
	0.13135	1.41804	sp|Q5T2E6|ARMD3_HUMAN Armadillo-like helical domain-containing protein 3 OS=Homo sapiens OX=9606 GN=ARMH3 PE=1 SV=1	25.4578	25.1679	25.2983	24.6026	25.3063	24.5034		0.881568	0.503897
	0.198667	0.60318	sp|Q5T4B2|GT253_HUMAN Inactive glycosyltransferase 25 family member 3 OS=Homo sapiens OX=9606 GN=CERCAM PE=1 SV=1	25.3449	24.1978	24.0293	25.7165	25.0446	24.9989		0.701875	-0.729339
	0.221121	1.07023	sp|Q5T4S7|UBR4_HUMAN E3 ubiquitin-protein ligase UBR4 OS=Homo sapiens OX=9606 GN=UBR4 PE=1 SV=1	28.2708	28.2499	28.1561	28.028	28.2278	28.1273		0.655371	0.0979195
	0.321413	0.956255	sp|Q5T653|RM02_HUMAN 39S ribosomal protein L2, mitochondrial OS=Homo sapiens OX=9606 GN=MRPL2 PE=1 SV=2	24.1476	24.0149	24.1803	24.133	24.1788	24.2246		0.492936	-0.064532
	0.130868	1.19498	sp|Q5T6V5|QSPP_HUMAN Queuosine salvage protein OS=Homo sapiens OX=9606 GN=C9orf64 PE=1 SV=1	25.7209	25.6309	25.9576	25.6847	25.3599	25.4938		0.883168	0.256989
	0.370696	1.24692	sp|Q5TAQ9|DCAF8_HUMAN DDB1- and CUL4-associated factor 8 OS=Homo sapiens OX=9606 GN=DCAF8 PE=1 SV=1;sp|Q8N7N5|DCAF8_MOUSE DDB1- and CUL4-associated factor 8 OS=Mus musculus OX=10090 GN=Dcaf8 PE=1 SV=1	24.6006	24.3282	24.6081	24.7615	23.7297	24.0906		0.430982	0.318365
	0.0696171	0.749023	sp|Q5THK1|PR14L_HUMAN Protein PRR14L OS=Homo sapiens OX=9606 GN=PRR14L PE=1 SV=1	26.5925	26.3107	26.6498	26.8249	26.7793	27.1995		1.15728	-0.416917
	0.098541	0.761325	sp|Q5UCC4|EMC10_HUMAN ER membrane protein complex subunit 10 OS=Homo sapiens OX=9606 GN=EMC10 PE=1 SV=1	24.2636	24.1793	23.9759	24.4741	24.2859	24.8389		1.00638	-0.393415
	0.134973	1.23295	sp|Q5VSL9|STRP1_HUMAN Striatin-interacting protein 1 OS=Homo sapiens OX=9606 GN=STRIP1 PE=1 SV=1	25.7701	25.2592	25.3247	25.1259	25.1345	25.1874		0.869753	0.302113
	0.0362334	1.97143	sp|Q5VW36|FOCAD_HUMAN Focadhesin OS=Homo sapiens OX=9606 GN=FOCAD PE=1 SV=1	24.3721	24.5248	23.8135	23.1774	22.9048	23.6906		1.44089	0.979241
	0.0559644	3.13554	sp|Q5VWZ2|LYPL1_HUMAN Lysophospholipase-like protein 1 OS=Homo sapiens OX=9606 GN=LYPLAL1 PE=1 SV=3	24.6365	25.0372	24.649	24.3215	22.3806	22.6745		1.25209	1.64871
	0.446357	1.10654	sp|Q5VYK3|ECM29_HUMAN Proteasome adapter and scaffold protein ECM29 OS=Homo sapiens OX=9606 GN=ECPAS PE=1 SV=2	27.7935	27.9399	28.2095	27.601	28.0179	27.8858		0.350318	0.146053
	0.0490865	0.705781	sp|Q5XKP0|MIC13_HUMAN MICOS complex subunit MIC13 OS=Homo sapiens OX=9606 GN=MICOS13 PE=1 SV=1	25.5757	25.4316	25.2527	25.6157	26.0621	26.0903		1.30904	-0.502707
	0.0523366	0.708238	sp|Q5ZPR3|CD276_HUMAN CD276 antigen OS=Homo sapiens OX=9606 GN=CD276 PE=1 SV=1	27.0253	27.0342	27.0334	27.1989	27.5594	27.8277		1.28119	-0.497694
	0.515485	0.795515	sp|Q63HN8|RN213_HUMAN E3 ubiquitin-protein ligase RNF213 OS=Homo sapiens OX=9606 GN=RNF213 PE=1 SV=3	26.3256	26.2753	25.3418	26.9363	26.2066	25.79		0.287784	-0.330039
	0.0154077	1.32915	sp|Q641Q2|WAC2A_HUMAN WASH complex subunit 2A OS=Homo sapiens OX=9606 GN=WASHC2A PE=1 SV=3	28.0613	28.1689	27.9099	27.6533	27.7443	27.511		1.81226	0.410499
	0.111113	1.31633	sp|Q66K14|TBC9B_HUMAN TBC1 domain family member 9B OS=Homo sapiens OX=9606 GN=TBC1D9B PE=1 SV=3	25.9589	25.802	25.649	25.7519	25.2472	25.2213		0.954234	0.396517
	0.226909	1.17942	sp|Q66K74|MAP1S_HUMAN Microtubule-associated protein 1S OS=Homo sapiens OX=9606 GN=MAP1S PE=1 SV=2	27.4755	27.8301	27.6996	27.3392	27.2633	27.6884		0.644149	0.238075
	0.587614	0.708596	sp|Q66K79|CBPZ_HUMAN Carboxypeptidase Z OS=Homo sapiens OX=9606 GN=CPZ PE=1 SV=2	23.6977	25.1731	26.5105	25.4657	25.331	26.0755		0.230908	-0.496964
	0.0253335	0.681158	sp|Q68CQ7|GL8D1_HUMAN Glycosyltransferase 8 domain-containing protein 1 OS=Homo sapiens OX=9606 GN=GLT8D1 PE=1 SV=2	24.7166	24.605	25.0039	25.4668	25.3996	25.121		1.5963	-0.553939
	0.576628	1.22153	sp|Q68CZ2|TENS3_HUMAN Tensin-3 OS=Homo sapiens OX=9606 GN=TNS3 PE=1 SV=2	26.8767	26.9864	27.7119	26.1808	27.5495	26.9786		0.239104	0.288691
	0.367432	1.12222	sp|Q68EM7|RHG17_HUMAN Rho GTPase-activating protein 17 OS=Homo sapiens OX=9606 GN=ARHGAP17 PE=1 SV=1	27.7874	27.5039	27.6159	27.4539	27.7221	27.2322		0.434823	0.166354
	0.0863719	2.53271	sp|Q6BCY4|NB5R2_HUMAN NADH-cytochrome b5 reductase 2 OS=Homo sapiens OX=9606 GN=CYB5R2 PE=1 SV=1	24.1521	24.5547	24.4141	24.0784	22.0729	22.9477		1.06363	1.34068
	0.00351601	0.752653	sp|Q6DD88|ATLA3_HUMAN Atlastin-3 OS=Homo sapiens OX=9606 GN=ATL3 PE=1 SV=1	30.1797	30.0971	30.036	30.4214	30.5206	30.6007		2.45395	-0.409943
	0.20018	1.35692	sp|Q6DKJ4|NXN_HUMAN Nucleoredoxin OS=Homo sapiens OX=9606 GN=NXN PE=1 SV=2	25.8842	25.6788	25.9097	25.0144	25.9282	25.2091		0.698578	0.440334
	0.660022	0.919641	sp|Q6EMK4|VASN_HUMAN Vasorin OS=Homo sapiens OX=9606 GN=VASN PE=1 SV=1	29.0554	29.2312	29.0498	29.6082	28.7651	29.3256		0.180441	-0.120858
	0.0260853	1.87025	sp|Q6GMV2|SMYD5_HUMAN SET and MYND domain-containing protein 5 OS=Homo sapiens OX=9606 GN=SMYD5 PE=1 SV=2	23.5285	23.7911	24.102	23.1212	23.092	22.4987		1.5836	0.903233
	0.731921	0.960259	sp|Q6IAA8|LTOR1_HUMAN Ragulator complex protein LAMTOR1 OS=Homo sapiens OX=9606 GN=LAMTOR1 PE=1 SV=2	29.0584	28.9194	28.9303	28.855	28.896	29.3327		0.135536	-0.0585047
	0.920471	0.978806	sp|Q6IAN0|DRS7B_HUMAN Dehydrogenase/reductase SDR family member 7B OS=Homo sapiens OX=9606 GN=DHRS7B PE=1 SV=2	25.2583	25.7381	25.1991	25.2671	25.1278	25.8934		0.0359898	-0.0309048
	0.0500962	1.23405	sp|Q6IBS0|TWF2_HUMAN Twinfilin-2 OS=Homo sapiens OX=9606 GN=TWF2 PE=1 SV=2	27.4711	27.6911	27.6221	27.347	27.4081	27.119		1.3002	0.303397
	0.871751	0.965619	sp|Q6ICL3|TNG2_HUMAN Transport and Golgi organization protein 2 homolog OS=Homo sapiens OX=9606 GN=TANGO2 PE=1 SV=1	24.7909	24.6298	25.0551	25.0668	25.21	24.3504		0.0596075	-0.0504742
	0.0487678	1.43022	sp|Q6IQ22|RAB12_HUMAN Ras-related protein Rab-12 OS=Homo sapiens OX=9606 GN=RAB12 PE=1 SV=3	23.795	24.2516	23.7042	23.364	23.2973	23.5409		1.31187	0.516238
	0.536003	1.11465	sp|Q6L8Q7|PDE12_HUMAN 2,5-phosphodiesterase 12 OS=Homo sapiens OX=9606 GN=PDE12 PE=1 SV=2	25.166	25.3625	25.4102	24.7713	25.1674	25.5303		0.270833	0.156585
	0.583602	0.8934	sp|Q6NUK1|SCMC1_HUMAN Calcium-binding mitochondrial carrier protein SCaMC-1 OS=Homo sapiens OX=9606 GN=SLC25A24 PE=1 SV=2	29.4203	29.8378	28.9146	29.4691	29.5274	29.664		0.233883	-0.162622
	0.00320895	0.780229	sp|Q6NUM9|RETST_HUMAN All-trans-retinol 13,14-reductase OS=Homo sapiens OX=9606 GN=RETSAT PE=1 SV=2	26.6629	26.613	26.4936	26.9631	26.9837	26.8968		2.49364	-0.358031
	0.45334	1.19556	sp|Q6NVY1|HIBCH_HUMAN 3-hydroxyisobutyryl-CoA hydrolase, mitochondrial OS=Homo sapiens OX=9606 GN=HIBCH PE=1 SV=2	27.4192	27.721	26.7099	27.1761	27.0052	26.8957		0.343576	0.257687
	0.0603243	0.744854	sp|Q6NYC8|PPR18_HUMAN Phostensin OS=Homo sapiens OX=9606 GN=PPP1R18 PE=1 SV=1	26.3747	25.9546	26.3779	26.8067	26.6594	26.516		1.21951	-0.424971
	0.923129	1.06734	sp|Q6NZ67|MZT2B_HUMAN Mitotic-spindle organizing protein 2B OS=Homo sapiens OX=9606 GN=MZT2B PE=1 SV=1;sp|Q6P582|MZT2A_HUMAN Mitotic-spindle organizing protein 2A OS=Homo sapiens OX=9606 GN=MZT2A PE=1 SV=2	23.4463	25.3213	22.2153	23.472	23.8593	23.3696		0.0347374	0.0940164
	0.209176	0.857942	sp|Q6NZI2|CAVN1_HUMAN Caveolae-associated protein 1 OS=Homo sapiens OX=9606 GN=CAVIN1 PE=1 SV=1	32.7724	32.9962	32.7402	33.2373	32.8196	33.115		0.679488	-0.221048
	0.316561	0.781395	sp|Q6P1M0|S27A4_HUMAN Long-chain fatty acid transport protein 4 OS=Homo sapiens OX=9606 GN=SLC27A4 PE=1 SV=1	23.7151	24.3837	24.5922	24.2626	24.7036	24.7925		0.499542	-0.355876
	0.0452833	3.56791	sp|Q6P1N0|C2D1A_HUMAN Coiled-coil and C2 domain-containing protein 1A OS=Homo sapiens OX=9606 GN=CC2D1A PE=1 SV=1	24.6511	24.7378	25.3253	22.9581	24.1643	22.0866		1.34406	1.83508
	0.557979	0.836079	sp|Q6P1X6|CH082_HUMAN UPF0598 protein C8orf82 OS=Homo sapiens OX=9606 GN=C8orf82 PE=1 SV=2	24.5661	24.8765	24.0451	25.0615	24.1067	25.0944		0.253383	-0.258289
	0.536008	1.095	sp|Q6P2E9|EDC4_HUMAN Enhancer of mRNA-decapping protein 4 OS=Homo sapiens OX=9606 GN=EDC4 PE=1 SV=1	25.4705	25.7159	25.8208	25.2409	25.5689	25.8046		0.270829	0.13093
	0.755843	1.03379	sp|Q6P2Q9|PRP8_HUMAN Pre-mRNA-processing-splicing factor 8 OS=Homo sapiens OX=9606 GN=PRPF8 PE=1 SV=2	27.2995	27.6996	27.5307	27.5701	27.5222	27.2936		0.121568	0.0479469
	0.795308	0.90267	sp|Q6P587|FAHD1_HUMAN Acylpyruvase FAHD1, mitochondrial OS=Homo sapiens OX=9606 GN=FAHD1 PE=1 SV=2	26.8577	27.8841	26.3346	27.5077	27.3885	26.6234		0.0994645	-0.14773
	0.703959	1.06101	sp|Q6P996|PDXD1_HUMAN Pyridoxal-dependent decarboxylase domain-containing protein 1 OS=Homo sapiens OX=9606 GN=PDXDC1 PE=1 SV=2	25.2743	25.581	25.0503	25.4664	24.9752	25.2077		0.152453	0.085439
	0.868662	0.958819	sp|Q6P9B6|MEAK7_HUMAN MTOR-associated protein MEAK7 OS=Homo sapiens OX=9606 GN=MEAK7 PE=1 SV=2	26.7347	27.3863	26.5092	26.5025	27.2334	27.0762		0.0611494	-0.0606702
	0.470384	1.10551	sp|Q6PGP7|TTC37_HUMAN Tetratricopeptide repeat protein 37 OS=Homo sapiens OX=9606 GN=TTC37 PE=1 SV=1	26.5353	26.4162	26.5724	26.5202	26.5566	26.0129		0.327547	0.144718
	0.468127	1.24396	sp|Q6PI78|TMM65_HUMAN Transmembrane protein 65 OS=Homo sapiens OX=9606 GN=TMEM65 PE=1 SV=2	24.456	24.6047	23.4077	23.6619	24.0503	23.8115		0.329636	0.314938
	0.0483197	0.488252	sp|Q6PIU2|NCEH1_HUMAN Neutral cholesterol ester hydrolase 1 OS=Homo sapiens OX=9606 GN=NCEH1 PE=1 SV=3	27.464	26.8184	26.8978	28.1555	27.5349	28.5927		1.31588	-1.0343
	0.393848	1.11245	sp|Q6PKG0|LARP1_HUMAN La-related protein 1 OS=Homo sapiens OX=9606 GN=LARP1 PE=1 SV=2	26.3527	26.3354	26.2591	26.4009	26.223	25.8621		0.404672	0.153746
	0.14591	1.25723	sp|Q6QNY1|BL1S2_HUMAN Biogenesis of lysosome-related organelles complex 1 subunit 2 OS=Homo sapiens OX=9606 GN=BLOC1S2 PE=1 SV=1	24.7318	25.1191	24.4983	24.3972	24.4929	24.4684		0.835914	0.330251
	0.119157	0.706421	sp|Q6RW13|ATRAP_HUMAN Type-1 angiotensin II receptor-associated protein OS=Homo sapiens OX=9606 GN=AGTRAP PE=1 SV=1	25.9877	25.4284	26.2803	26.3412	26.3758	26.4835		0.923882	-0.5014
	0.846937	1.02653	sp|Q6UB35|C1TM_HUMAN Monofunctional C1-tetrahydrofolate synthase, mitochondrial OS=Homo sapiens OX=9606 GN=MTHFD1L PE=1 SV=1	28.2683	27.9036	27.7046	27.9683	27.7646	28.0302		0.0721488	0.037782
	0.0678046	0.832901	sp|Q6UW68|TM205_HUMAN Transmembrane protein 205 OS=Homo sapiens OX=9606 GN=TMEM205 PE=1 SV=1	26.7763	26.6619	26.5728	26.8173	27.1072	26.8779		1.16874	-0.263784
	0.195163	1.56996	sp|Q6UWE0|LRSM1_HUMAN E3 ubiquitin-protein ligase LRSAM1 OS=Homo sapiens OX=9606 GN=LRSAM1 PE=1 SV=1	25.4388	24.9483	25.0428	25.0367	23.7344	24.7066		0.709603	0.650729
	0.303352	1.53014	sp|Q6UWF9|F180A_HUMAN Protein FAM180A OS=Homo sapiens OX=9606 GN=FAM180A PE=2 SV=1	25.2355	26.1415	24.7629	25.2041	24.1271	24.9679		0.518053	0.61366
	0.0781868	1.47487	sp|Q6UXN9|WDR82_HUMAN WD repeat-containing protein 82 OS=Homo sapiens OX=9606 GN=WDR82 PE=1 SV=1	25.7284	25.8864	25.7899	25.2817	25.6238	24.8174		1.10687	0.560593
[truncated: 954 more rows]

## Sheet: APBD vs HC (-)48h+24h
found to be significant by Volcano plot	p-value	LFQ ratio APBD/ HC	Fasta headers	LFQ intensity APBD-85(-)-48h+24h	LFQ intensity APBD-89(-)-48h+24h	LFQ intensity APBD-90(-)-48h+24h	LFQ intensity HC-0730(-)-48h+24h	LFQ intensity HC-0878(-)-48h+24h	LFQ intensity HC-1016(-)-48h+24h		-LOG(P-value)	log Difference
[truncated: 2,897 more rows]

[truncated: 7 more sheets: APBD vs HC (+)48h, APBD vs HC (+)48h+24h, APBD(+)48h vs APBD(-)48h, APBD(+) vs APBD(-)48h+24h, HC(+) vs HC(-)48h, HC(+) vs HC(-)48h+24h, Legend]
