# Supplementary material for: Alleviation of a polyglucosan storage disorder by enhancement of autophagic glycogen catabolism
Source: EMBO Mol Med. 2021 Sep 6;13(10):e14554. doi: 10.15252/emmm.202114554 (PMC8495453; doi:10.15252/emmm.202114554)
Supplement: Supplementary file 4 — Dataset EV2 [file EMMM-13-e14554-s003.xlsx]

## Sheet: Sheet1
		Residue number - please pay attantion: The residue numbers represent the N-terminal only
site	ranking	30	31	32	39	43	44	45	50	52	53	54	55	56	62	63	64	65	66	67	68	83	84	85	88	90	91	92	93	94	95	96	97	98	106	107	108	109	110	117	118	119	120	121	122	123	124	125	126
ftsite_HN_B99990004_site_1_pv.csv	1	-	-	-	-	-	-	-	-	-	-	-	-	-	-	-	-	-	-	-	-	-	-	-	-	-	-	-	-	-	-	-	-	-	-	-	-	-	-	-	-	-	-	-	-	-	-	-	-
fpocket_HC.B99990001_site_3_pv.csv	2	-	-	-	-	-	-	-	-	-	+	+	+	+	-	-	-	-	-	-	-	-	-	-	-	-	-	-	-	-	-	-	-	-	-	-	-	-	-	-	-	-	-	+	-	-	+	+	+
sitemap_HN.B99990004_site_1_pv.csv	3	-	-	-	-	-	-	-	+	+	+	+	+	-	+	-	-	-	-	+	-	-	-	-	-	-	-	-	-	-	-	-	-	-	-	-	-	-	-	-	+	-	+	+	+	-	-	+	-
fpocket_HC.B99990001_site_8_pv.csv	3	-	-	-	-	-	-	-	-	-	+	+	+	+	+	-	-	-	-	-	-	-	-	-	-	-	-	-	-	-	-	-	-	-	-	-	-	-	-	+	-	-	-	-	-	-	+	+	+
fpocket_HN.B99990005_site_6_pv.csv	4	-	-	-	-	-	-	-	-	+	-	+	-	-	-	+	+	+	+	+	+	-	-	-	-	-	-	-	-	+	-	-	+	+	-	-	-	-	-	-	-	-	+	+	+	+	+	+	-
fpocket_HC.B99990003_site_3_pv.csv	4	-	-	-	-	-	-	-	-	-	+	+	+	+	-	-	-	-	-	-	-	-	-	-	-	-	-	-	-	-	-	-	-	-	-	-	-	-	-	-	-	-	-	+	-	-	+	+	+
ftsite_HC_B99990003_site_3_pv.csv	5	-	-	-	-	-	-	-	-	-	+	+	+	+	-	-	-	-	-	-	-	-	-	-	-	-	-	-	-	-	-	-	-	-	-	-	-	-	-	-	-	-	-	+	-	-	+	+	+
fpocket_HN.B99990004_site_3_pv.csv	7	-	-	-	-	-	-	-	+	+	+	+	+	-	+	-	-	-	-	+	-	-	-	-	-	-	-	-	-	-	-	-	-	-	-	-	-	-	-	-	+	-	+	+	+	-	-	+	-
sitemap_HC.B99990001_site_2_pv.csv	9	-	-	-	-	-	-	-	-	-	+	+	+	+	-	-	-	-	-	-	-	-	-	-	-	-	-	-	-	-	-	-	-	-	-	-	-	-	-	-	-	-	-	+	-	-	+	+	+
fpocket_HN.B99990001_site_7_pv.csv	10	+	+	+	+	+	+	+	-	-	-	-	-	-	-	-	-	-	-	-	-	-	-	-	-	-	-	-	-	-	-	-	-	-	-	-	-	-	-	-	-	-	-	-	-	-	-	-	-
fpocket_HN.B99990001_site_3_pv.csv	13	-	-	-	-	-	-	-	-	-	-	-	-	-	-	-	-	-	-	-	-	-	-	-	-	-	-	-	-	-	-	-	-	-	-	-	-	-	-	-	-	-	-	-	-	-	-	-	-
fpocket_HN.B99990004_site_4_pv.csv	14	-	-	-	-	-	-	-	-	-	-	-	-	-	-	-	-	-	-	-	-	+	+	+	-	-	-	-	-	-	-	-	-	-	+	+	+	+	+	-	-	-	-	-	-	-	-	-	-
fpocket_HC.B99990001_site_6_pv.csv	15	-	-	-	-	-	-	-	-	-	-	-	-	-	-	-	-	-	-	-	-	-	-	-	-	+	+	+	+	+	+	+	-	-	-	-	-	-	-	-	+	+	+	-	-	-	-	-	-
sitemap_HN.B99990004_site_4_pv.csv	16	-	-	-	-	-	-	-	-	-	-	-	-	-	-	-	-	-	-	+	-	-	-	-	-	-	-	-	-	+	+	+	+	+	-	-	-	-	-	-	-	-	+	+	+	+	+	+	-
fpocket_HC.B99990005_site_3_pv.csv	16	-	-	-	-	-	-	-	-	-	-	-	-	-	-	-	-	-	-	-	-	-	-	-	-	+	+	+	+	+	+	+	-	-	-	-	-	-	-	-	+	+	+	-	-	-	-	-	-
fpocket_HN.B99990001_site_6_pv.csv	20	-	-	-	-	-	-	-	-	+	+	+	+	-	-	-	-	-	-	-	-	-	-	-	-	-	-	-	-	-	-	-	-	-	-	-	-	-	-	-	+	+	+	-	+	-	-	+	-
fpocket_HC.B99990002_site_4_pv.csv	21	-	-	-	-	-	-	-	-	-	-	-	-	-	-	-	-	-	-	-	-	-	-	-	+	-	+	+	+	+	+	+	-	-	-	-	-	-	-	-	+	+	+	-	-	-	-	-	-
ftsite_HN_B99990004_site_2_pv.csv	24	-	-	-	-	-	-	-	+	+	+	+	+	-	+	-	-	-	-	+	-	-	-	-	-	-	-	-	-	-	-	-	-	-	-	-	-	-	-	-	+	-	+	+	+	-	-	+	-
sitemap_5gv0_site_1_pv.csv	25
ftsite_HC_B99990001_site_2_pv.csv	25						Magenta, Ftsite prediction
sitemap_HN.B99990001_site_2_pv.csv	26						Turquoise, Fpocket prediction
fpocket_HN.B99990005_site_1_pv.csv	27						Green, Sitemap prediction
ftsite_HN_B99990005_site_1_pv.csv	28						"+ sign", residue at less than 5A from ligand
sitemap_HN.B99990001_site_1_pv.csv	32						"- sign", residue at more than 5A from ligand
sitemap_HC.B99990003_site_2_pv.csv	32
fpocket_HN.B99990003_site_6_pv.csv	33
ftsite_HC_B99990001_site_1_pv.csv	36
ftsite_HC_B99990003_site_2_pv.csv	38
ftsite_HN_B99990001_site_2_pv.csv	41
ftsite_HN_B99990002_site_3_pv.csv	45
ftsite_HC_B99990002_site_1_pv.csv	45
fpocket_5gv0_site_4_pv.csv	47
ftsite_5gv0_pse_site_2_pv.csv	47
fpocket_HN.B99990003_site_1_pv.csv	52
fpocket_HN.B99990004_site_6_pv.csv	54
ftsite_HN_B99990004_site_3_pv.csv	54
sitemap_HN.B99990003_site_1_pv.csv	57
fpocket_HC.B99990003_site_4_pv.csv	57
fpocket_HN.B99990004_site_1_pv.csv	59
fpocket_HN.B99990005_site_5_pv.csv	60
sitemap_HN.B99990005_site_1_pv.csv	61
fpocket_HN.B99990005_site_7_pv.csv	65
fpocket_HC.B99990004_site_2_pv.csv	66
fpocket_HN.B99990005_site_3_pv.csv	68
ftsite_HN_B99990005_site_2_pv.csv	75
sitemap_HC.B99990004_site_1_pv.csv	75
fpocket_HC.B99990005_site_7_pv.csv	77
fpocket_HC.B99990005_site_1_pv.csv	83
ftsite_HN_B99990005_site_3_pv.csv	85
ftsite_HC_B99990004_site_1_pv.csv	90
fpocket_HC.B99990004_site_3_pv.csv	93
sitemap_HC.B99990003_site_1_pv.csv	94
fpocket_HC.B99990005_site_4_pv.csv	95
ftsite_HN_B99990003_site_3_pv.csv	98
fpocket_HC.B99990002_site_5_pv.csv	100
fpocket_5gv0_site_2_pv.csv	102
fpocket_HN.B99990002_site_4_pv.csv	110
fpocket_HN.B99990004_site_2_pv.csv	110
ftsite_HN_B99990001_site_1_pv.csv	111
sitemap_5gv0_site_2_pv.csv	111
sitemap_HN.B99990005_site_2_pv.csv	115
ftsite_5gv0_pse_site_1_pv.csv	116
sitemap_HC.B99990002_site_1_pv.csv	116
fpocket_HC.B99990002_site_3_pv.csv	118
fpocket_HC.B99990001_site_7_pv.csv	119
fpocket_HC.B99990005_site_2_pv.csv	124
fpocket_HC.B99990002_site_2_pv.csv	125
fpocket_HN.B99990001_site_4_pv.csv	127
ftsite_HC_B99990001_site_3_pv.csv	127
fpocket_HN.B99990001_site_2_pv.csv	130
fpocket_HC.B99990004_site_6_pv.csv	130
fpocket_HN.B99990003_site_4_pv.csv	131
fpocket_HN.B99990002_site_5_pv.csv	135
fpocket_HC.B99990001_site_4_pv.csv	140
sitemap_HC.B99990003_site_3_pv.csv	140
fpocket_HC.B99990003_site_2_pv.csv	141
fpocket_HC.B99990004_site_5_pv.csv	143
fpocket_5gv0_site_3_pv.csv	145
ftsite_HC_B99990005_site_2_pv.csv	145
fpocket_HC.B99990004_site_1_pv.csv	148
fpocket_HC.B99990004_site_7_pv.csv	149
fpocket_HC.B99990002_site_1_pv.csv	150
ftsite_HC_B99990004_site_3_pv.csv	153
sitemap_HC.B99990005_site_2_pv.csv	158
ftsite_HN_B99990003_site_2_pv.csv	159
fpocket_HN.B99990002_site_3_pv.csv	163
ftsite_HC_B99990005_site_1_pv.csv	163
fpocket_HC.B99990001_site_5_pv.csv	166
fpocket_HN.B99990003_site_5_pv.csv	170
sitemap_HN.B99990004_site_2_pv.csv	175
fpocket_HC.B99990001_site_2_pv.csv	183
ftsite_HC_B99990003_site_1_pv.csv	185
fpocket_HN.B99990001_site_1_pv.csv	186
fpocket_HN.B99990003_site_3_pv.csv	186
ftsite_HC_B99990005_site_3_pv.csv	187
ftsite_HN_B99990001_site_3_pv.csv	189
ftsite_HN_B99990003_site_1_pv.csv	190
sitemap_HN.B99990002_site_1_pv.csv	190
sitemap_HC.B99990005_site_1_pv.csv	190
fpocket_HC.B99990005_site_5_pv.csv	191
ftsite_HC_B99990002_site_2_pv.csv	192
fpocket_HC.B99990003_site_1_pv.csv	194
fpocket_HC.B99990003_site_5_pv.csv	197
fpocket_5gv0_site_5_pv.csv	199
ftsite_HC_B99990004_site_2_pv.csv	200
sitemap_HC.B99990005_site_3_pv.csv	200
fpocket_HC.B99990005_site_8_pv.csv	205
sitemap_HC.B99990001_site_1_pv.csv	206
ftsite_HC_B99990002_site_3_pv.csv	207
fpocket_HN.B99990005_site_4_pv.csv	210
fpocket_HN.B99990002_site_6_pv.csv	215
sitemap_HN.B99990004_site_3_pv.csv	216
sitemap_HN.B99990002_site_3_pv.csv	219
ftsite_HN_B99990002_site_2_pv.csv	220
fpocket_HN.B99990002_site_2_pv.csv	221
fpocket_HN.B99990004_site_5_pv.csv	221
sitemap_HN.B99990001_site_3_pv.csv	224
fpocket_5gv0_site_1_pv.csv
fpocket_HN.B99990001_site_5_pv.csv
fpocket_HN.B99990002_site_1_pv.csv
fpocket_HN.B99990003_site_2_pv.csv
fpocket_HN.B99990005_site_2_pv.csv
ftsite_5gv0_pse_site_3_pv.csv
ftsite_HN_B99990002_site_1_pv.csv
sitemap_HN.B99990002_site_2_pv.csv
sitemap_HN.B99990003_site_2_pv.csv
sitemap_HN.B99990005_site_3_pv.csv
fpocket_HC.B99990005_site_6_pv.csv
fpocket_HC.B99990004_site_4_pv.csv
fpocket_HC.B99990001_site_1_pv.csv
[truncated: 39 more columns]

## Sheet: Legend
Dataset EV2. Docking results of 144DG11 to LAMP1.
