# Supplementary material for: Alleviation of a polyglucosan storage disorder by enhancement of autophagic glycogen catabolism
Source: EMBO Mol Med. 2021 Sep 6;13(10):e14554. doi: 10.15252/emmm.202114554 (PMC8495453; doi:10.15252/emmm.202114554)
Supplement: Supplementary file 5 — Movie EV1 [file EMMM-13-e14554-s007.zip]

Archive with 2 entries (2 files):
- EMM-2021-14554_MovieEV1.mp4
- Movie EV1 legend.docx
